# Supplementary material for: Whole Transcriptome Analysis Reveals a Potential Regulatory Mechanism of LncRNA-FNIP2/miR-24-3p/FNIP2 Axis in Chicken Adipogenesis
Source: Front Cell Dev Biol. 2021 Jun 24;9:653798. doi: 10.3389/fcell.2021.653798 (PMC8265275; doi:10.3389/fcell.2021.653798)
Supplement: Supplementary Figure 1 — The coding capacity of novel transcripts, distribution of RNA length, and isoforms expression in each sample. [file Data_Sheet_1.zip]

Archive with 7 entries (7 files):
- Figures, Tables 1-4, 10-11, 13-14.pdf
- Table 12.xls
- Table 5.xls
- Table 6.xls
- Table 7.xls
- Table 8.xls
- Table 9.xls
