# Supplementary material for: Whole Transcriptome Analysis Reveals a Potential Regulatory Mechanism of LncRNA-FNIP2/miR-24-3p/FNIP2 Axis in Chicken Adipogenesis
Source: Front Cell Dev Biol. 2021 Jun 24;9:653798. doi: 10.3389/fcell.2021.653798 (PMC8265275; doi:10.3389/fcell.2021.653798)
Supplement: Supplementary Figure 1 — The coding capacity of novel transcripts, distribution of RNA length, and isoforms expression in each sample. [file Data_Sheet_1.zip › Table 12.xls]

## Sheet: L-VS-H
Pathway	DEM number	All number	Pvalue	Qvalue	Pathway ID	Genes
Osteoclast differentiation	15	596	8.03693e-08	1.14124e-05	ko04380	ENSGALT00000090199;ENSGALT00000085957;MTCONS_00041488;ENSGALT00000075174;ENSGALT00000092276;ENSGALT00000016303;ENSGALT00000084368;ENSGALT00000084991;ENSGALT00000105329;MTCONS_00060146;MTCONS_00060156;MTCONS_00060154;ENSGALT00000067595;ENSGALT00000101343;MTCONS_00060069
ECM-receptor interaction	18	942	2.40033e-07	1.70424e-05	ko04512	ENSGALT00000090199;ENSGALT00000085957;MTCONS_00041488;ENSGALT00000075174;ENSGALT00000092276;MTCONS_00019210;ENSGALT00000084368;ENSGALT00000084991;MTCONS_00054679;ENSGALT00000018170;ENSGALT00000070019;ENSGALT00000105329;MTCONS_00060146;MTCONS_00060156;MTCONS_00060154;ENSGALT00000067595;ENSGALT00000101343;MTCONS_00060069
Platelet activation	18	977	4.07385e-07	1.92829e-05	ko04611	ENSGALT00000090199;ENSGALT00000085957;MTCONS_00041488;ENSGALT00000075174;ENSGALT00000092276;MTCONS_00009553;MTCONS_00019210;ENSGALT00000084368;ENSGALT00000084991;ENSGALT00000019136;ENSGALT00000070019;ENSGALT00000105329;MTCONS_00060146;MTCONS_00060156;MTCONS_00060154;ENSGALT00000067595;ENSGALT00000101343;MTCONS_00060069
Graft-versus-host disease	7	215	5.25088e-05	0.00186406	ko05332	MTCONS_00006240;MTCONS_00006243;MTCONS_00006245;ENSGALT00000087581;MTCONS_00059662;MTCONS_00059672;ENSGALT00000057612
Type I diabetes mellitus	7	229	7.80145e-05	0.00221561	ko04940	MTCONS_00006240;MTCONS_00006243;MTCONS_00006245;ENSGALT00000087581;MTCONS_00059662;MTCONS_00059672;ENSGALT00000057612
Cell adhesion molecules (CAMs)	11	620	0.000110607	0.00261769	ko04514	MTCONS_00002296;MTCONS_00006240;MTCONS_00006243;MTCONS_00006245;ENSGALT00000087581;MTCONS_00059662;MTCONS_00059672;MTCONS_00047348;MTCONS_00047350;ENSGALT00000052062;ENSGALT00000057612
Histidine metabolism	4	60	0.000149858	0.00303998	ko00340	ENSGALT00000038284;ENSGALT00000103495;MTCONS_00012594;MTCONS_00054680
Protein digestion and absorption	11	715	0.000374579	0.00664878	ko04974	MTCONS_00005020;ENSGALT00000015788;ENSGALT00000107178;MTCONS_00005019;MTCONS_00006240;MTCONS_00006243;MTCONS_00006245;ENSGALT00000087581;MTCONS_00019210;MTCONS_00054679;ENSGALT00000102760
Allograft rejection	7	312	0.000513119	0.00809588	ko05330	MTCONS_00006240;MTCONS_00006243;MTCONS_00006245;ENSGALT00000087581;MTCONS_00059662;MTCONS_00059672;ENSGALT00000057612
Autoimmune thyroid disease	7	333	0.000752598	0.0106869	ko05320	MTCONS_00006240;MTCONS_00006243;MTCONS_00006245;ENSGALT00000087581;MTCONS_00059662;MTCONS_00059672;ENSGALT00000057612
Complement and coagulation cascades	6	258	0.00107185	0.0138366	ko04610	ENSGALT00000099121;ENSGALT00000068056;ENSGALT00000102870;MTCONS_00027363;MTCONS_00027364;MTCONS_00027365
Antigen processing and presentation	7	362	0.00122002	0.0144369	ko04612	MTCONS_00006240;MTCONS_00006243;MTCONS_00006245;ENSGALT00000087581;MTCONS_00059662;MTCONS_00059672;ENSGALT00000057612
Systemic lupus erythematosus	6	317	0.00301314	0.0329128	ko05322	MTCONS_00006240;MTCONS_00006243;MTCONS_00006245;ENSGALT00000087581;ENSGALT00000011793;MTCONS_00014732
Ovarian steroidogenesis	4	149	0.00446753	0.0453136	ko04913	ENSGALT00000020816;MTCONS_00010894;MTCONS_00033440;MTCONS_00033446
HTLV-I infection	9	752	0.00662918	0.0613189	ko05166	MTCONS_00006240;MTCONS_00006243;MTCONS_00006245;ENSGALT00000087581;MTCONS_00009553;ENSGALT00000012431;MTCONS_00059662;MTCONS_00059672;ENSGALT00000057612
Viral myocarditis	7	505	0.00756196	0.0613189	ko05416	MTCONS_00006240;MTCONS_00006243;MTCONS_00006245;ENSGALT00000087581;MTCONS_00059662;MTCONS_00059672;ENSGALT00000057612
Hippo signaling pathway	7	513	0.00820464	0.0613189	ko04390	MTCONS_00004250;ENSGALT00000070778;ENSGALT00000094227;MTCONS_00033440;MTCONS_00033446;ENSGALT00000017665;MTCONS_00043807
Malaria	4	174	0.00767664	0.0613189	ko05144	MTCONS_00006240;MTCONS_00006243;MTCONS_00006245;ENSGALT00000087581
Asthma	4	176	0.00798457	0.0613189	ko05310	MTCONS_00006240;MTCONS_00006243;MTCONS_00006245;ENSGALT00000087581
Inflammatory bowel disease (IBD)	4	184	0.00929714	0.0660097	ko05321	MTCONS_00006240;MTCONS_00006243;MTCONS_00006245;ENSGALT00000087581
Glutamatergic synapse	6	424	0.0118963	0.0804415	ko04724	MTCONS_00005020;ENSGALT00000015788;ENSGALT00000107178;MTCONS_00005019;ENSGALT00000011793;MTCONS_00014732
Epstein-Barr virus infection	9	879	0.0169825	0.109614	ko05169	MTCONS_00006240;MTCONS_00006243;MTCONS_00006245;ENSGALT00000087581;MTCONS_00059662;MTCONS_00059672;MTCONS_00046840;MTCONS_00046843;ENSGALT00000057612
Rap1 signaling pathway	9	887	0.0178953	0.110484	ko04015	ENSGALT00000020816;MTCONS_00006240;MTCONS_00006243;MTCONS_00006245;ENSGALT00000087581;MTCONS_00009553;ENSGALT00000011793;MTCONS_00014732;ENSGALT00000094227
Ras signaling pathway	8	778	0.0232479	0.122888	ko04014	ENSGALT00000020816;MTCONS_00006240;MTCONS_00006243;MTCONS_00006245;ENSGALT00000087581;ENSGALT00000070778;ENSGALT00000011793;MTCONS_00014732
Intestinal immune network for IgA production	4	235	0.0209764	0.122888	ko04672	MTCONS_00006240;MTCONS_00006243;MTCONS_00006245;ENSGALT00000087581
Staphylococcus aureus infection	4	243	0.023366	0.122888	ko05150	MTCONS_00006240;MTCONS_00006243;MTCONS_00006245;ENSGALT00000087581
Prion diseases	3	134	0.0219887	0.122888	ko05020	ENSGALT00000012431;MTCONS_00027363;ENSGALT00000102760
Calcium signaling pathway	8	804	0.0275363	0.139648	ko04020	MTCONS_00006240;MTCONS_00006243;MTCONS_00006245;ENSGALT00000087581;ENSGALT00000011793;MTCONS_00014732;ENSGALT00000090736;ENSGALT00000019136
Glycerophospholipid metabolism	4	285	0.0385589	0.182375	ko00564	MTCONS_00037163;MTCONS_00037166;ENSGALT00000071329;ENSGALT00000066078
GABAergic synapse	4	288	0.0398171	0.182375	ko04727	MTCONS_00005020;ENSGALT00000015788;ENSGALT00000107178;MTCONS_00005019
Peroxisome	4	291	0.0410985	0.182375	ko04146	ENSGALT00000104472;ENSGALT00000064159;ENSGALT00000077172;ENSGALT00000100264
N-Glycan biosynthesis	3	165	0.0373664	0.182375	ko00510	MTCONS_00019428;MTCONS_00019431;MTCONS_00019426
Notch signaling pathway	4	311	0.0502346	0.209804	ko04330	MTCONS_00027363;MTCONS_00046840;MTCONS_00046843;ENSGALT00000102760
ABC transporters	3	186	0.0502016	0.209804	ko02010	MTCONS_00054581;MTCONS_00054582;MTCONS_00003526
Transcriptional misregulation in cancer	7	756	0.0522521	0.211994	ko05202	ENSGALT00000020816;MTCONS_00003526;MTCONS_00006240;MTCONS_00006243;MTCONS_00006245;ENSGALT00000087581;ENSGALT00000096136
Pancreatic secretion	4	337	0.0636423	0.251034	ko04972	MTCONS_00006240;MTCONS_00006243;MTCONS_00006245;ENSGALT00000087581
Neuroactive ligand-receptor interaction	7	800	0.0664695	0.255099	ko04080	MTCONS_00006240;MTCONS_00006243;MTCONS_00006245;ENSGALT00000087581;ENSGALT00000011793;MTCONS_00014732;ENSGALT00000094227
Rheumatoid arthritis	4	346	0.0686802	0.256647	ko05323	MTCONS_00006240;MTCONS_00006243;MTCONS_00006245;ENSGALT00000087581
Nicotine addiction	2	103	0.0767716	0.279527	ko05033	ENSGALT00000011793;MTCONS_00014732
Cocaine addiction	2	108	0.0832632	0.295584	ko05030	ENSGALT00000011793;MTCONS_00014732
Metabolic pathways	23	3870	0.0903598	0.303301	ko01100	ENSGALT00000082171;MTCONS_00052912;ENSGALT00000017839;ENSGALT00000083486;ENSGALT00000038284;ENSGALT00000103495;ENSGALT00000048548;MTCONS_00003526;MTCONS_00010894;MTCONS_00012594;MTCONS_00019428;MTCONS_00019431;MTCONS_00019426;MTCONS_00030011;ENSGALT00000090736;MTCONS_00037163;MTCONS_00037166;ENSGALT00000071329;ENSGALT00000066078;ENSGALT00000057444;MTCONS_00054680;ENSGALT00000101271;ENSGALT0000010…
Alcoholism	4	379	0.0888415	0.303301	ko05034	ENSGALT00000011793;MTCONS_00014732;ENSGALT00000106885;ENSGALT00000101180
Chagas disease (American trypanosomiasis)	4	386	0.0934486	0.303301	ko05142	MTCONS_00006240;MTCONS_00006243;MTCONS_00006245;ENSGALT00000087581
Folate biosynthesis	2	116	0.0939805	0.303301	ko00790	ENSGALT00000101271;ENSGALT00000104308
Steroid hormone biosynthesis	2	124	0.105069	0.331552	ko00140	ENSGALT00000046457;MTCONS_00010894
MicroRNAs in cancer	5	576	0.114123	0.352294	ko05206	ENSGALT00000070778;MTCONS_00027363;ENSGALT00000101271;ENSGALT00000104308;ENSGALT00000102760
T cell receptor signaling pathway	4	421	0.118116	0.356862	ko04660	MTCONS_00006240;MTCONS_00006243;MTCONS_00006245;ENSGALT00000087581
Measles	4	444	0.135712	0.395571	ko05162	MTCONS_00006240;MTCONS_00006243;MTCONS_00006245;ENSGALT00000087581
NF-kappa B signaling pathway	4	445	0.1365	0.395571	ko04064	MTCONS_00006240;MTCONS_00006243;MTCONS_00006245;ENSGALT00000087581
Influenza A	4	486	0.170341	0.474282	ko05164	MTCONS_00006240;MTCONS_00006243;MTCONS_00006245;ENSGALT00000087581
Synthesis and degradation of ketone bodies	1	42	0.170292	0.474282	ko00072	ENSGALT00000083486
ErbB signaling pathway	3	328	0.178802	0.488268	ko04012	MTCONS_00013589;ENSGALT00000017665;MTCONS_00043807
Viral carcinogenesis	5	682	0.186797	0.495719	ko05203	MTCONS_00059662;MTCONS_00059672;MTCONS_00046840;MTCONS_00046843;ENSGALT00000057612
Amyotrophic lateral sclerosis (ALS)	2	179	0.188513	0.495719	ko05014	ENSGALT00000011793;MTCONS_00014732
Terpenoid backbone biosynthesis	1	48	0.19214	0.49607	ko00900	ENSGALT00000083486
One carbon pool by folate	1	51	0.202848	0.514365	ko00670	MTCONS_00054680
Glycerolipid metabolism	3	365	0.220588	0.549536	ko00561	MTCONS_00037163;MTCONS_00037166;ENSGALT00000071329
Protein processing in endoplasmic reticulum	4	549	0.227194	0.554836	ko04141	MTCONS_00051662;ENSGALT00000095301;MTCONS_00044458;ENSGALT00000104308
Amphetamine addiction	2	205	0.230531	0.554836	ko05031	ENSGALT00000011793;MTCONS_00014732
Fanconi anemia pathway	2	214	0.245234	0.580388	ko03460	MTCONS_00044685;ENSGALT00000025307
Hypertrophic cardiomyopathy (HCM)	3	406	0.268877	0.610193	ko05410	ENSGALT00000020816;MTCONS_00054931;ENSGALT00000018170
Acute myeloid leukemia	2	229	0.269807	0.610193	ko05221	ENSGALT00000101271;ENSGALT00000104308
Pantothenate and CoA biosynthesis	1	71	0.270719	0.610193	ko00770	MTCONS_00052912
Dorso-ventral axis formation	2	244	0.294366	0.637343	ko04320	MTCONS_00027363;ENSGALT00000102760
TGF-beta signaling pathway	2	244	0.294366	0.637343	ko04350	MTCONS_00033440;MTCONS_00033446
Mucin type O-Glycan biosynthesis	1	79	0.29623	0.637343	ko00512	ENSGALT00000017839
Thyroid hormone signaling pathway	3	437	0.306149	0.648854	ko04919	MTCONS_00027363;ENSGALT00000090736;ENSGALT00000102760
Butanoate metabolism	1	84	0.311721	0.650948	ko00650	ENSGALT00000083486
Pyrimidine metabolism	2	258	0.317187	0.652763	ko00240	ENSGALT00000082171;MTCONS_00003526
Herpes simplex infection	5	882	0.353244	0.66493	ko05168	ENSGALT00000094820;MTCONS_00059662;MTCONS_00059672;ENSGALT00000085355;ENSGALT00000057612
Olfactory transduction	3	457	0.330328	0.66493	ko04740	MTCONS_00033440;MTCONS_00033446;ENSGALT00000097669
Cytokine-cytokine receptor interaction	3	463	0.337583	0.66493	ko04060	MTCONS_00004096;MTCONS_00033440;MTCONS_00033446
Jak-STAT signaling pathway	3	464	0.338791	0.66493	ko04630	MTCONS_00039608;ENSGALT00000101271;ENSGALT00000104308
Colorectal cancer	2	282	0.355878	0.66493	ko05210	ENSGALT00000017665;MTCONS_00043807
Mineral absorption	1	98	0.353317	0.66493	ko04978	MTCONS_00058597
Starch and sucrose metabolism	1	98	0.353317	0.66493	ko00500	ENSGALT00000048548
HIF-1 signaling pathway	2	295	0.37652	0.676782	ko04066	ENSGALT00000020816;MTCONS_00058597
Aldosterone-regulated sodium reabsorption	1	103	0.367559	0.676782	ko04960	ENSGALT00000020816
Arginine and proline metabolism	1	105	0.373168	0.676782	ko00330	MTCONS_00030011
Long-term potentiation	2	299	0.382817	0.679501	ko04720	ENSGALT00000011793;MTCONS_00014732
Focal adhesion	6	1150	0.401414	0.68963	ko04510	ENSGALT00000020816;MTCONS_00009553;MTCONS_00019210;ENSGALT00000019136;MTCONS_00054679;ENSGALT00000018170
Dilated cardiomyopathy	3	512	0.396477	0.68963	ko05414	ENSGALT00000020816;MTCONS_00054931;ENSGALT00000018170
Prostate cancer	2	312	0.403093	0.68963	ko05215	ENSGALT00000020816;ENSGALT00000104308
mTOR signaling pathway	3	523	0.409538	0.692315	ko04150	ENSGALT00000020816;MTCONS_00004250;ENSGALT00000106305
MAPK signaling pathway	5	977	0.436411	0.720586	ko04010	ENSGALT00000106765;ENSGALT00000020816;ENSGALT00000017665;MTCONS_00043807;ENSGALT00000102849
Bladder cancer	1	128	0.434223	0.720586	ko05219	ENSGALT00000070778
Tryptophan metabolism	1	139	0.461296	0.752919	ko00380	ENSGALT00000057444
PI3K-Akt signaling pathway	7	1471	0.478407	0.771975	ko04151	ENSGALT00000020816;MTCONS_00019210;ENSGALT00000017665;MTCONS_00043807;MTCONS_00054679;ENSGALT00000018170;ENSGALT00000104308
Valine, leucine and isoleucine degradation	1	153	0.493896	0.788014	ko00280	ENSGALT00000083486
Phagosome	3	608	0.506855	0.799705	ko04145	MTCONS_00059662;MTCONS_00059672;ENSGALT00000057612
Circadian entrainment	2	401	0.532138	0.822589	ko04713	ENSGALT00000011793;MTCONS_00014732
Hedgehog signaling pathway	1	171	0.532945	0.822589	ko04340	ENSGALT00000002082
Signaling pathways regulating pluripotency of stem cells	2	407	0.540139	0.823725	ko04550	ENSGALT00000020816;MTCONS_00004250
Drug metabolism - other enzymes	1	177	0.545283	0.823725	ko00983	ENSGALT00000082171
Adherens junction	2	445	0.588606	0.874896	ko04520	MTCONS_00002296;ENSGALT00000094227
Melanoma	1	201	0.591479	0.874896	ko05218	ENSGALT00000020816
Non-small cell lung cancer	1	225	0.633006	0.921944	ko05223	ENSGALT00000070778
Basal cell carcinoma	1	227	0.636271	0.921944	ko05217	MTCONS_00004250
Pathways in cancer	7	1902	0.743487	0.930965	ko05200	ENSGALT00000020816;MTCONS_00004250;ENSGALT00000070778;MTCONS_00027363;ENSGALT00000101271;ENSGALT00000104308;ENSGALT00000102760
Endocytosis	4	1284	0.824277	0.930965	ko04144	MTCONS_00059662;MTCONS_00059672;ENSGALT00000094227;ENSGALT00000057612
Dopaminergic synapse	2	499	0.650831	0.930965	ko04728	ENSGALT00000011793;MTCONS_00014732
Wnt signaling pathway	2	530	0.683066	0.930965	ko04310	MTCONS_00004250;ENSGALT00000002082
Alzheimer's disease	2	610	0.755125	0.930965	ko05010	ENSGALT00000011793;MTCONS_00014732
cAMP signaling pathway	2	659	0.791959	0.930965	ko04024	ENSGALT00000011793;MTCONS_00014732
Axon guidance	2	682	0.807509	0.930965	ko04360	ENSGALT00000094227;ENSGALT00000052062
Proteoglycans in cancer	2	806	0.874811	0.930965	ko05205	ENSGALT00000020816;MTCONS_00004250
Long-term depression	1	253	0.676177	0.930965	ko04730	ENSGALT00000020816
VEGF signaling pathway	1	255	0.67906	0.930965	ko04370	ENSGALT00000106765
Thyroid hormone synthesis	1	259	0.684749	0.930965	ko04918	ENSGALT00000104308
Progesterone-mediated oocyte maturation	1	276	0.707831	0.930965	ko04914	ENSGALT00000020816
Gastric acid secretion	1	284	0.718104	0.930965	ko04971	ENSGALT00000019136
p53 signaling pathway	1	300	0.737585	0.930965	ko04115	ENSGALT00000020816
Hippo signaling pathway - fly	1	309	0.747948	0.930965	ko04391	ENSGALT00000094227
Inositol phosphate metabolism	1	309	0.747948	0.930965	ko00562	ENSGALT00000090736
Glioma	1	310	0.749074	0.930965	ko05214	ENSGALT00000020816
RNA polymerase	1	318	0.757904	0.930965	ko03020	ENSGALT00000094820
Arrhythmogenic right ventricular cardiomyopathy (ARVC)	1	323	0.763266	0.930965	ko05412	ENSGALT00000018170
Oocyte meiosis	1	340	0.780626	0.930965	ko04114	ENSGALT00000020816
PPAR signaling pathway	1	362	0.801227	0.930965	ko03320	ENSGALT00000104472
Lysine degradation	1	364	0.803001	0.930965	ko00310	ENSGALT00000096136
mRNA surveillance pathway	1	373	0.810794	0.930965	ko03015	ENSGALT00000101271
Melanogenesis	1	374	0.81164	0.930965	ko04916	MTCONS_00004250
Insulin resistance	1	375	0.812483	0.930965	ko04931	ENSGALT00000104472
Lysosome	1	376	0.813322	0.930965	ko04142	ENSGALT00000013741
FoxO signaling pathway	1	388	0.823106	0.930965	ko04068	ENSGALT00000020816
Hepatitis C	1	392	0.826252	0.930965	ko05160	ENSGALT00000085355
Salivary secretion	1	407	0.837564	0.930965	ko04970	MTCONS_00001712
AMPK signaling pathway	1	411	0.840455	0.930965	ko04152	ENSGALT00000020816
Phosphatidylinositol signaling system	1	413	0.841881	0.930965	ko04070	ENSGALT00000090736
Inflammatory mediator regulation of TRP channels	1	422	0.848143	0.930965	ko04750	ENSGALT00000020816
GnRH signaling pathway	1	431	0.854159	0.930965	ko04912	ENSGALT00000012431
Choline metabolism in cancer	1	445	0.863048	0.930965	ko05231	MTCONS_00038727
Neurotrophin signaling pathway	1	460	0.871976	0.930965	ko04722	ENSGALT00000013741
Vascular smooth muscle contraction	1	474	0.879786	0.930965	ko04270	ENSGALT00000019136
Estrogen signaling pathway	1	484	0.885072	0.930965	ko04915	ENSGALT00000104308
Amoebiasis	3	1181	0.897857	0.937468	ko05146	MTCONS_00019210;ENSGALT00000006434;ENSGALT00000040133
Regulation of actin cytoskeleton	2	885	0.905652	0.938705	ko04810	ENSGALT00000019136;ENSGALT00000018170
Chemokine signaling pathway	1	577	0.924395	0.951189	ko04062	ENSGALT00000094227
cGMP-PKG signaling pathway	1	604	0.933063	0.953201	ko04022	ENSGALT00000019136
Oxytocin signaling pathway	1	633	0.941275	0.954722	ko04921	ENSGALT00000019136
Huntington's disease	1	780	0.969798	0.973877	ko05016	ENSGALT00000094820
Tight junction	1	812	0.973877	0.973877	ko04530	ENSGALT00000094227
