# Supplementary material for: Whole Transcriptome Analysis Reveals a Potential Regulatory Mechanism of LncRNA-FNIP2/miR-24-3p/FNIP2 Axis in Chicken Adipogenesis
Source: Front Cell Dev Biol. 2021 Jun 24;9:653798. doi: 10.3389/fcell.2021.653798 (PMC8265275; doi:10.3389/fcell.2021.653798)
Supplement: Supplementary Figure 1 — The coding capacity of novel transcripts, distribution of RNA length, and isoforms expression in each sample. [file Data_Sheet_1.zip › Table 5.xls]

lncRNA isform ID	L Readnum	H Readnum	log2Ratio(H/L)	Up-Down-Regulation(H/L)	q-value
LTCONS_00020831	79374.24	168343.71	1.213922668	Up	0
LTCONS_00020832	230312.37	5371.91	-5.292757327	Down	0
LTCONS_00055244	113243	49591	-1.062016023	Down	0
LTCONS_00029013	158164.82	4411.57	-5.034737127	Down	0
LTCONS_00040763	73239.73	30631.24	-1.128367073	Down	0
LTCONS_00046846	77193.92	3376.17	-4.385772138	Down	0
LTCONS_00000249	50129.79	19380	-1.241843991	Down	0
LTCONS_00025768	47501.63	20827.96	-1.06019985	Down	0
LTCONS_00010452	21954.88	40581.95	1.015552169	Up	0
LTCONS_00000621	45945.24	12643.59	-1.732253617	Down	0
LTCONS_00035163	15905.22	39518.96	1.442300282	Up	0
LTCONS_00025579	13949.77	29031.69	1.18664285	Up	0
LTCONS_00000624	30257.87	12585.23	-1.136323222	Down	0
LTCONS_00039996	12575.98	23198.64	1.012625031	Up	0
LTCONS_00035239	6868.41	21353.68	1.765692281	Up	0
LTCONS_00016433	9758.44	17978.18	1.010780168	Up	0
LTCONS_00009883	20697.18	5853.26	-1.692866315	Down	0
LTCONS_00050642	23571.48	1645.56	-3.711136181	Down	0
LTCONS_00033414	24463.19	691.65	-5.015170938	Down	0
LTCONS_00011298	6746.47	17602.18	1.51280501	Up	0
LTCONS_00055581	7901.21	14492.4	1.004406648	Up	0
LTCONS_00053765	6045	12318.23	1.156236355	Up	0
LTCONS_00000619	12144.23	4555.7	-1.285270739	Down	0
LTCONS_00053761	5136.14	10531.13	1.165159443	Up	0
LTCONS_00024379	5196	10114	1.090135976	Up	0
LTCONS_00003507	3226.7	12031.93	2.027992352	Up	0
LTCONS_00002483	5076.18	9760.67	1.072492583	Up	0
LTCONS_00027709	604.69	13983.14	4.660604461	Up	0
LTCONS_00058214	4209	9757	1.342215747	Up	0
LTCONS_00013596	11437.86	2425.78	-2.108040904	Down	0
LTCONS_00011310	3826.63	9827.16	1.489955761	Up	0
LTCONS_00009563	3613.91	9944.25	1.589557617	Up	0
LTCONS_00046341	9530.18	3759.98	-1.212522847	Down	0
LTCONS_00026417	3872.49	9032.22	1.351074742	Up	0
LTCONS_00005023	9499	3127	-1.473740795	Down	0
LTCONS_00021884	2779.39	9820.53	1.95028823	Up	0
LTCONS_00062759	4173.09	8416.65	1.141385719	Up	0
LTCONS_00035242	1341	10090	3.040800661	Up	0
LTCONS_00054018	3536	7880	1.285332984	Up	0
LTCONS_00006947	2809.1	8561.52	1.737014599	Up	0
LTCONS_00036859	2682.27	8633.17	1.815691558	Up	0
LTCONS_00037171	9390	1726	-2.314437065	Down	0
LTCONS_00004652	2375.3	7695.28	1.825119713	Up	0
LTCONS_00027500	3461.3	6540.85	1.047419769	Up	7.29E-274
LTCONS_00021298	2810.38	7171.6	1.480785437	Up	0
LTCONS_00040773	3147.91	6589	1.194920861	Up	0
LTCONS_00020833	7579.49	2029.34	-1.771834551	Down	0
LTCONS_00022116	8000.51	1384.18	-2.401804776	Down	0
LTCONS_00021180	7060.74	2272.59	-1.506226335	Down	0
LTCONS_00001798	1370.39	7866.32	2.650357976	Up	0
LTCONS_00007874	3160.28	6016.13	1.058038984	Up	3.51E-256
LTCONS_00025908	3019.48	6078.2	1.138599658	Up	2.83E-291
LTCONS_00021300	2857.29	6090.09	1.221071707	Up	0
LTCONS_00056507	2823.16	5701.96	1.143402653	Up	3.50E-275
LTCONS_00013059	1883.18	6398.63	1.89384777	Up	0
LTCONS_00047276	2481.61	5639.35	1.313508109	Up	0
LTCONS_00053762	2626.86	5329.87	1.15001666	Up	1.07E-259
LTCONS_00060497	6399.51	1480.08	-1.983030659	Down	0
LTCONS_00013062	5432.84	2427.58	-1.032932091	Down	1.12E-203
LTCONS_00024054	2538.23	4895.68	1.076942086	Up	8.03E-215
LTCONS_00022210	2255	4918	1.25419993	Up	8.09E-275
LTCONS_00008985	2145.31	5026.31	1.357569147	Up	0
LTCONS_00017112	2387.61	4477.91	1.036513959	Up	8.46E-185
LTCONS_00062793	4722.15	2138.64	-1.013494589	Down	7.87E-172
LTCONS_00043262	2191.79	4617.41	1.204229893	Up	3.32E-242
LTCONS_00037866	2155	4438	1.171477427	Up	6.10E-223
LTCONS_00014265	1574.96	4841.83	1.749492867	Up	0
LTCONS_00011295	1003.18	5400.12	2.557666604	Up	0
LTCONS_00042561	1837.45	4490.9	1.418555234	Up	4.26E-303
LTCONS_00025315	1600.35	4705.95	1.685354161	Up	0
LTCONS_00008725	2044.32	4170.3	1.157785759	Up	1.02E-205
LTCONS_00007201	2075.41	4106.99	1.113940692	Up	1.58E-190
LTCONS_00019476	2105.17	4056.51	1.075557933	Up	6.77E-178
LTCONS_00018743	4337.01	1824.02	-1.120323593	Down	1.07E-185
LTCONS_00021295	1803.25	4161	1.335586493	Up	1.93E-256
LTCONS_00023630	4055.46	1837.78	-1.012645864	Down	1.35E-147
LTCONS_00001244	4551	1342	-1.632543286	Down	0
LTCONS_00043296	4143.77	1745.61	-1.117957028	Down	6.76E-177
LTCONS_00058714	4125.73	1738.95	-1.11717733	Down	6.15E-176
LTCONS_00057585	5558.15	288.03	-4.141058151	Down	0
LTCONS_00016205	1590.8	4250.56	1.547156086	Up	0
LTCONS_00005985	1392.92	4419.63	1.795068823	Up	0
LTCONS_00031018	1811.75	3967.8	1.260211042	Up	1.14E-223
LTCONS_00000899	1873.16	3888.33	1.182932158	Up	1.51E-198
LTCONS_00014052	1911.54	3840.91	1.135968398	Up	6.04E-184
LTCONS_00037868	1740	3944	1.309827874	Up	5.39E-236
LTCONS_00022935	1790.45	3803.71	1.216340655	Up	5.91E-203
LTCONS_00002797	3939.85	1625.74	-1.147788525	Down	1.78E-175
LTCONS_00009565	1598.32	3915.49	1.421892213	Up	2.16E-265
LTCONS_00008894	1809	3676	1.152199987	Up	3.93E-180
LTCONS_00005760	4121.46	1349.83	-1.481122141	Down	1.80E-271
LTCONS_00046203	1288.96	4172.12	1.823828789	Up	0
LTCONS_00043581	1657.48	3643.49	1.265585197	Up	7.12E-207
LTCONS_00030294	3622.94	1501.01	-1.141971696	Down	3.41E-160
ENSGALT00000030617	4233.03	888.72	-2.122634224	Down	0
LTCONS_00034830	4914.19	151.54	-4.889927452	Down	0
LTCONS_00042548	1723.92	3316.9	1.07339832	Up	2.76E-145
LTCONS_00021684	1535.07	3458.41	1.301060097	Up	5.25E-205
LTCONS_00020650	1305	3676	1.623342588	Up	1.21E-302
LTCONS_00045556	3418.89	1521.54	-1.038740116	Down	6.03E-130
LTCONS_00001365	4358	577	-2.787767344	Down	0
LTCONS_00061926	3484.43	1443	-1.142595744	Down	2.89E-154
LTCONS_00001166	1513	3362	1.281163366	Up	1.18E-194
LTCONS_00057581	4349	512	-2.957212365	Down	0
LTCONS_00039769	3494.26	1342.93	-1.250347225	Down	3.27E-178
LTCONS_00010249	1640.75	3153.24	1.071735176	Up	7.45E-138
LTCONS_00004655	1008.76	3764.56	2.029153907	Up	0
LTCONS_00019381	1300.5	3448.35	1.536095442	Up	3.26E-262
LTCONS_00019519	3665.24	1060.05	-1.660519726	Down	4.52E-285
LTCONS_00064014	1484.13	3236.17	1.253925557	Up	2.67E-181
LTCONS_00060413	3382.57	1301.05	-1.249187755	Down	2.56E-172
LTCONS_00045674	557.85	4089.52	3.003237994	Up	0
LTCONS_00037430	3854.21	719.99	-2.291130778	Down	0
LTCONS_00050710	3176.68	1364.16	-1.090251275	Down	1.19E-130
LTCONS_00040721	4360.66	167.86	-4.569960488	Down	0
LTCONS_00009609	1501	3001	1.128774971	Up	1.25E-142
LTCONS_00011301	456.69	3982.3	3.253570432	Up	0
LTCONS_00037373	4267.52	131.77	-4.888048431	Down	0
LTCONS_00046210	1238	3153	1.477969484	Up	1.12E-226
LTCONS_00034284	3248	1137	-1.38506375	Down	7.43E-194
LTCONS_00016134	1446.9	2896.83	1.130765435	Up	4.02E-138
LTCONS_00008987	884	3421	2.081555458	Up	0
LTCONS_00040760	3560.15	726.56	-2.163528552	Down	0
LTCONS_00007524	1415.71	2815.88	1.121315715	Up	1.58E-132
LTCONS_00050720	3388.98	739.69	-2.066602817	Down	0
LTCONS_00011296	1066.51	3013.11	1.627611478	Up	2.82E-249
LTCONS_00009110	1291.96	2763.4	1.226138631	Up	9.60E-150
LTCONS_00009112	965.13	3026.84	1.778272857	Up	1.70E-283
LTCONS_00051159	3263.16	639.05	-2.22301338	Down	0
LTCONS_00022699	3178	710	-2.032972566	Down	0
LTCONS_00017310	1312.63	2546.57	1.085350692	Up	6.23E-114
LTCONS_00037372	3753.21	104.41	-5.038537586	Down	0
LTCONS_00038086	1340.05	2516.72	1.038513514	Up	6.53E-105
LTCONS_00007520	1122.21	2728.26	1.410894093	Up	3.04E-183
LTCONS_00062762	830.78	3009.1	1.98604929	Up	0
LTCONS_00007661	3741.48	91.59	-5.223019534	Down	0
LTCONS_00045763	1082.98	2730.12	1.463213393	Up	1.39E-193
LTCONS_00050711	3530.09	172.11	-4.229046508	Down	0
LTCONS_00039967	2827.43	816.8	-1.662180907	Down	1.43E-220
LTCONS_00014499	1258.2	2346	1.028097375	Up	2.47E-96
LTCONS_00021280	1228.8	2374.68	1.079738624	Up	1.77E-105
LTCONS_00056584	3309.49	292.99	-3.368429953	Down	0
LTCONS_00004098	778.71	2781.88	1.966157759	Up	2.33E-298
LTCONS_00062902	815.74	2744.62	1.879680745	Up	2.47E-277
LTCONS_00033881	3355.33	165.67	-4.210814751	Down	0
LTCONS_00003524	342.58	3173.66	3.340890373	Up	0
LTCONS_00000614	2627.84	864	-1.475518592	Down	1.11E-172
LTCONS_00060407	2701.43	789.44	-1.645566145	Down	7.88E-208
LTCONS_00021304	1028.21	2459.24	1.387333216	Up	3.31E-161
ENSGALT00000104840	1220.37	2232.01	1.000280499	Up	9.34E-88
LTCONS_00048462	1112.31	2338.22	1.201107384	Up	6.09E-123
LTCONS_00013758	1129.7	2303.65	1.157237464	Up	2.80E-114
LTCONS_00005627	2405	1000	-1.136781265	Down	3.93E-106
LTCONS_00011307	1055	2336.57	1.276404888	Up	5.27E-135
LTCONS_00054367	2393.4	981.53	-1.156701632	Down	1.45E-108
LTCONS_00009260	908.48	2430.72	1.549112685	Up	1.44E-187
LTCONS_00007222	1157	2178	1.041870718	Up	1.68E-91
LTCONS_00045597	2631.38	696.47	-1.78843086	Down	2.03E-227
LTCONS_00062791	2730.75	570.07	-2.130830626	Down	4.53E-297
LTCONS_00043275	2326.46	973.89	-1.127050018	Down	2.45E-101
ENSGALT00000090548	1078	2213	1.166901902	Up	2.70E-111
LTCONS_00006662	943.26	2309.49	1.421102533	Up	4.80E-157
LTCONS_00016136	962.5	2273.1	1.369058337	Up	3.49E-146
LTCONS_00054929	966	2260	1.355483307	Up	3.53E-143
LTCONS_00020342	1109.56	2115.24	1.060089309	Up	2.02E-91
LTCONS_00052603	927.18	2276.32	1.42503766	Up	1.88E-155
LTCONS_00038747	3017.33	174.25	-3.9847863	Down	0
LTCONS_00061290	2230	924	-1.141823325	Down	3.17E-99
LTCONS_00048808	1079	2061	1.062905269	Up	1.69E-89
LTCONS_00020159	937.7	2191.86	1.354212943	Up	1.03E-138
LTCONS_00045765	846.14	2272.81	1.55476442	Up	2.05E-176
LTCONS_00026575	0	3053.1	12.70531476	Up	0
LTCONS_00056299	721.18	2301.49	1.803392509	Up	4.08E-220
LTCONS_00056987	938.66	2059.64	1.262973236	Up	2.84E-117
LTCONS_00017164	1053.96	1940.71	1.010020066	Up	9.83E-78
LTCONS_00023631	2043.32	870.63	-1.101527892	Down	4.88E-86
LTCONS_00037437	955.13	1951.11	1.159781733	Up	2.18E-97
LTCONS_00046786	2011.59	879.77	-1.063882346	Down	3.59E-80
LTCONS_00017290	2134.61	737	-1.404980356	Down	1.00E-130
LTCONS_00036078	2578.62	286.28	-3.041844767	Down	0
LTCONS_00046839	2195.5	646	-1.635687836	Down	9.23E-168
LTCONS_00021302	998.97	1840.4	1.010761732	Up	6.79E-74
LTCONS_00025189	1990.57	830.38	-1.132082376	Down	1.44E-87
LTCONS_00001796	542.48	2271.64	2.195347994	Up	1.21E-280
LTCONS_00005530	974.25	1825.64	1.035294004	Up	3.39E-76
ENSGALT00000107452	1979.66	784.01	-1.207053084	Down	2.73E-96
LTCONS_00026576	0	2744.9	12.5517935	Up	5.10E-306
ENSGALT00000106099	691.88	2017.15	1.672980256	Up	4.96E-174
LTCONS_00043809	2245.14	459.64	-2.158973523	Down	1.49E-248
LTCONS_00030689	2155.22	533.29	-1.885587335	Down	2.21E-200
LTCONS_00050643	2424.1	248.52	-3.156759722	Down	0
LTCONS_00033413	2577.35	91.5	-4.686717284	Down	0
LTCONS_00059053	794.57	1856.4	1.353517002	Up	1.21E-117
LTCONS_00011517	1871.63	771.95	-1.148460319	Down	2.54E-84
LTCONS_00040724	2547.66	94.4	-4.624986456	Down	0
LTCONS_00027708	468	2173	2.344363368	Up	1.12E-290
LTCONS_00050712	1817.98	790.32	-1.072571877	Down	1.45E-73
LTCONS_00046339	1840.45	752.36	-1.161307874	Down	2.10E-84
LTCONS_00031321	893.8	1689.34	1.047691396	Up	5.38E-72
LTCONS_00061945	562.98	2015.87	1.969502657	Up	4.16E-217
LTCONS_00047905	823	1751	1.218470377	Up	1.40E-94
LTCONS_00014099	778.34	1741.6	1.291196535	Up	7.49E-103
LTCONS_00005255	57.64	2457.7	5.543350306	Up	0
LTCONS_00047089	1718	771	-1.026671643	Down	6.24E-65
LTCONS_00036941	798.45	1639.6	1.167325552	Up	5.95E-83
LTCONS_00022118	2120	316	-2.616812173	Down	6.35E-294
LTCONS_00060481	805.31	1611.46	1.130007853	Up	1.66E-77
LTCONS_00051157	2284.11	129.55	-4.010795582	Down	0
LTCONS_00026149	1666.39	744	-1.034095932	Down	9.17E-64
LTCONS_00056313	1689.98	697.03	-1.148457889	Down	2.65E-76
LTCONS_00023298	1818.18	507.08	-1.712954126	Down	1.58E-148
LTCONS_00045887	546.27	1775.59	1.829868017	Up	1.42E-173
LTCONS_00025991	750.49	1570.78	1.194832009	Up	1.76E-82
LTCONS_00004653	480.73	1829.45	2.057366872	Up	1.30E-208
LTCONS_00036527	1697.45	601.45	-1.367596738	Down	3.52E-100
LTCONS_00044958	748.61	1548.41	1.177756933	Up	1.57E-79
LTCONS_00037172	1818	473	-1.813184482	Down	1.38E-160
ENSGALT00000106285	622.03	1662.22	1.547310901	Up	1.44E-128
LTCONS_00045914	697	1568	1.298950627	Up	1.26E-93
LTCONS_00045758	690	1568	1.313512921	Up	3.19E-95
LTCONS_00039995	790	1450.99	1.006368647	Up	3.16E-58
LTCONS_00011309	559	1679	1.715937671	Up	2.32E-150
LTCONS_00057867	1766	450	-1.843232808	Down	1.51E-159
LTCONS_00015294	1930.43	282	-2.645899545	Down	5.28E-271
LTCONS_00025299	732.17	1478.43	1.143070999	Up	1.51E-72
LTCONS_00011302	117.34	2085.91	4.281165738	Up	0
LTCONS_00015755	2107.59	67.19	-4.841948271	Down	0
LTCONS_00038745	2013.03	161.29	-3.512384145	Down	0
LTCONS_00045783	724.74	1439.72	1.119508462	Up	2.00E-68
LTCONS_00008433	651.33	1496.59	1.329474086	Up	1.21E-92
LTCONS_00057596	1539.13	608.29	-1.210028271	Down	1.56E-75
LTCONS_00015945	744.26	1394.85	1.035487008	Up	1.19E-58
LTCONS_00060417	1823.19	314.89	-2.404289441	Down	5.03E-230
LTCONS_00061928	1453.06	659.27	-1.010897309	Down	7.56E-54
LTCONS_00005534	615	1496	1.411707488	Up	2.58E-101
LTCONS_00022435	1643.29	463.83	-1.695663434	Down	1.62E-132
LTCONS_00010299	1478.22	626.53	-1.109149873	Down	2.06E-63
LTCONS_00011297	378.17	1720.87	2.315286919	Up	3.96E-227
LTCONS_00060405	2085.44	12.93	-7.204230091	Down	0
LTCONS_00050719	1822.02	248.64	-2.744152853	Down	5.99E-266
LTCONS_00022696	1705	349	-2.159217169	Down	3.77E-189
LTCONS_00061316	1489.74	562.2	-1.276649576	Down	1.97E-79
LTCONS_00057589	1966.94	84.27	-4.415534386	Down	0
LTCONS_00005600	658.27	1381.15	1.198374286	Up	4.60E-73
LTCONS_00042726	562.24	1469.4	1.515224807	Up	1.91E-110
LTCONS_00060138	684.79	1343.08	1.10106733	Up	2.64E-62
LTCONS_00045885	260	1755	2.884143131	Up	1.15E-294
LTCONS_00014043	208.37	1806.58	3.245297285	Up	0
LTCONS_00026628	680.8	1316.95	1.081153259	Up	2.14E-59
LTCONS_00008956	248.21	1742.47	2.9407563	Up	3.12E-298
LTCONS_00025436	664.45	1314.01	1.112999338	Up	4.89E-62
LTCONS_00005024	1525.54	451.69	-1.6266595	Down	3.71E-116
LTCONS_00005826	1441.14	502.11	-1.391879502	Down	1.40E-87
LTCONS_00022117	1675.68	251.69	-2.605771237	Down	1.43E-231
LTCONS_00016207	141.28	1775.24	3.780640555	Up	0
LTCONS_00047753	1535.37	371.53	-1.917780122	Down	1.82E-146
LTCONS_00038239	1330	574	-1.083047975	Down	3.93E-55
LTCONS_00042968	601.29	1283.53	1.223239775	Up	3.27E-70
LTCONS_00042564	578.53	1287.06	1.282871261	Up	1.04E-75
LTCONS_00022095	348.55	1515.66	2.249764253	Up	1.90E-193
LTCONS_00035480	1342	520	-1.238545515	Down	1.73E-68
LTCONS_00016397	292.63	1566.9	2.550019153	Up	3.09E-231
LTCONS_00022698	1555	299.11	-2.248910902	Down	1.78E-181
LTCONS_00012244	1270.02	559.74	-1.052766834	Down	2.00E-50
LTCONS_00043580	507.14	1311.06	1.499533365	Up	3.01E-97
LTCONS_00021303	265.93	1551.12	2.673447487	Up	5.29E-241
LTCONS_00003359	468.97	1346.82	1.651245137	Up	1.28E-114
LTCONS_00036794	1438.45	371.02	-1.825690583	Down	1.35E-128
LTCONS_00010046	1359.73	440.35	-1.497342006	Down	4.13E-92
LTCONS_00025580	26.23	1769.31	6.205080855	Up	0
LTCONS_00042565	521	1266	1.410177756	Up	7.26E-86
LTCONS_00014386	1367.65	418.73	-1.578351255	Down	6.09E-100
LTCONS_00022700	1457	325	-2.035233626	Down	3.02E-150
LTCONS_00030989	1241	536	-1.081942581	Down	1.76E-51
LTCONS_00036473	466.48	1308.5	1.61728242	Up	3.45E-108
LTCONS_00063936	277.98	1494.08	2.555460034	Up	4.38E-221
LTCONS_00041051	537.96	1232.57	1.325354401	Up	3.04E-76
ENSGALT00000069247	561.03	1204.67	1.231743803	Up	1.04E-66
LTCONS_00060511	1241.96	520.82	-1.124506325	Down	1.01E-54
LTCONS_00009560	509	1243.39	1.417796948	Up	4.88E-85
LTCONS_00046088	601.24	1148.14	1.062541299	Up	1.31E-50
LTCONS_00043803	216	1526	2.949907373	Up	3.64E-262
LTCONS_00038540	525.72	1216.06	1.339103516	Up	2.02E-76
LTCONS_00024420	1236.19	498.47	-1.181066286	Down	8.81E-59
LTCONS_00018967	1217.98	512.68	-1.119104291	Down	2.68E-53
LTCONS_00051214	484.38	1244.75	1.490900441	Up	1.20E-91
LTCONS_00019218	530.57	1198.35	1.304689955	Up	1.94E-72
LTCONS_00042963	510.58	1208.66	1.372455163	Up	8.15E-79
LTCONS_00016133	576.85	1141.88	1.11439855	Up	3.00E-54
LTCONS_00009222	215.8	1501.42	2.927816465	Up	4.40E-256
LTCONS_00048463	579.42	1129.52	1.092284056	Up	5.03E-52
LTCONS_00062899	382.26	1326.38	1.924123638	Up	4.40E-139
LTCONS_00060179	552.05	1151.84	1.190325112	Up	1.35E-60
LTCONS_00036872	1437.75	262.86	-2.322190684	Down	1.76E-174
LTCONS_00055354	1274	424	-1.457973479	Down	4.05E-83
LTCONS_00019005	1294.37	400.7	-1.562400032	Down	2.57E-93
ENSGALT00000102352	413.79	1268.51	1.745419836	Up	1.03E-116
LTCONS_00034598	1268.2	411.45	-1.494737625	Down	8.30E-86
LTCONS_00054928	457.41	1216.72	1.54069302	Up	5.52E-94
LTCONS_00016201	1536.64	136.07	-3.368102656	Down	3.79E-272
LTCONS_00006661	473.79	1196.11	1.465286047	Up	6.24E-86
LTCONS_00025435	541	1106.06	1.160984778	Up	4.68E-56
LTCONS_00049446	502	1137	1.308728614	Up	3.83E-69
LTCONS_00004601	372.91	1261.41	1.887393514	Up	5.07E-129
LTCONS_00039768	1148.01	480.36	-1.127691654	Down	6.10E-51
LTCONS_00050439	443.71	1183.96	1.545186996	Up	6.95E-92
LTCONS_00010626	408.58	1215.61	1.702245586	Up	4.08E-108
LTCONS_00046258	1150.94	465.42	-1.176951885	Down	1.48E-54
LTCONS_00035614	1140.22	470.24	-1.148587415	Down	4.56E-52
LTCONS_00010627	362	1237	1.902039526	Up	7.35E-128
LTCONS_00019008	1226.15	370.84	-1.596011081	Down	3.26E-91
LTCONS_00010150	551.41	1040.96	1.045972925	Up	6.26E-45
LTCONS_00063508	495.96	1084.36	1.257803755	Up	3.54E-62
LTCONS_00004099	436.44	1141.29	1.516065817	Up	3.10E-86
LTCONS_00027368	1180.38	396.27	-1.445440097	Down	3.62E-76
LTCONS_00010330	1085	489	-1.020533044	Down	2.84E-41
LTCONS_00005213	1507.41	64	-4.428600525	Down	0
LTCONS_00016210	375.53	1187.25	1.789879315	Up	3.59E-113
LTCONS_00046799	1132.12	429.95	-1.267530457	Down	3.93E-60
LTCONS_00031737	1360.78	198.75	-2.646151448	Down	1.69E-191
LTCONS_00005316	482	1064	1.271648728	Up	4.58E-62
LTCONS_00057588	1472	73	-4.204481769	Down	7.72E-304
LTCONS_00052020	392	1151	1.683217903	Up	7.13E-101
LTCONS_00022989	524	1013	1.080251086	Up	4.86E-46
LTCONS_00026166	511.08	1022.13	1.129213285	Up	9.32E-50
LTCONS_00041203	490.37	1042.01	1.216682126	Up	7.28E-57
LTCONS_00040723	1490.67	38.61	-5.14158692	Down	0
LTCONS_00004651	240.04	1287	2.551920942	Up	2.31E-190
LTCONS_00039704	1458.38	60.29	-4.467048514	Down	0
LTCONS_00054243	1200.67	302.09	-1.861533724	Down	1.87E-110
LTCONS_00011548	1145	357	-1.55209599	Down	5.74E-82
LTCONS_00030389	1083.75	412.24	-1.265219962	Down	1.77E-57
LTCONS_00004641	302	1192	2.11001941	Up	6.56E-141
LTCONS_00043385	278.58	1207.32	2.24490015	Up	5.12E-154
LTCONS_00059765	1435.95	43.66	-4.910293946	Down	0
LTCONS_00048658	469	1003	1.225917407	Up	1.95E-55
LTCONS_00046078	512.17	956.79	1.030835189	Up	1.66E-40
LTCONS_00059817	446	1020	1.322709166	Up	3.29E-63
LTCONS_00011303	166.8	1286.63	3.076661668	Up	2.70E-230
LTCONS_00054497	503.87	940.38	1.029447923	Up	9.29E-40
ENSGALT00000093062	1157.87	269.49	-1.97391401	Down	4.07E-115
LTCONS_00038936	1097	325.01	-1.625751884	Down	6.03E-84
LTCONS_00058595	384.66	1032.7	1.55402112	Up	5.05E-81
LTCONS_00029795	299.09	1114.14	2.026534578	Up	3.05E-125
LTCONS_00051963	418	990.07	1.373283217	Up	6.16E-65
LTCONS_00008723	482.84	917.93	1.05609457	Up	1.95E-40
LTCONS_00010048	1070.23	315.84	-1.631399447	Down	2.43E-82
LTCONS_00063877	998	388	-1.233727535	Down	4.37E-51
LTCONS_00030541	1018.49	359.55	-1.372911872	Down	3.70E-61
LTCONS_00013742	444.45	924.26	1.185533249	Up	1.13E-48
LTCONS_00018968	1016.7	346.7	-1.422878672	Down	2.36E-64
LTCONS_00034602	953.13	404.45	-1.107456011	Down	2.01E-41
LTCONS_00005214	1294.78	61.83	-4.259000542	Down	2.79E-269
LTCONS_00017465	395.31	961.25	1.411182871	Up	1.10E-65
LTCONS_00012622	438.76	907.59	1.177864335	Up	2.34E-47
LTCONS_00009733	474	870	1.00538397	Up	1.41E-35
LTCONS_00042059	1313.05	30.75	-5.286936005	Down	1.54E-294
LTCONS_00063308	1035	308	-1.619372883	Down	7.34E-79
LTCONS_00010329	964	375	-1.232886922	Down	2.35E-49
LTCONS_00006324	1063	269	-1.85320789	Down	2.11E-97
LTCONS_00003235	438	887	1.147258863	Up	1.73E-44
LTCONS_00022094	155.92	1165.34	3.031128665	Up	7.63E-206
LTCONS_00037239	1263.14	53.97	-4.419457423	Down	1.42E-267
LTCONS_00042562	379.9	934.3	1.427521785	Up	5.57E-65
ENSGALT00000105046	429.44	871.27	1.14991892	Up	6.92E-44
LTCONS_00061946	217.98	1082.05	2.440755117	Up	1.76E-152
LTCONS_00060651	441.17	855.33	1.084402081	Up	2.19E-39
LTCONS_00050458	1109	183	-2.470088183	Down	6.05E-145
LTCONS_00059297	1032.97	256.91	-1.878207775	Down	2.11E-96
LTCONS_00060509	923.45	364.01	-1.213800136	Down	3.01E-46
LTCONS_00025975	385	897	1.349505168	Up	1.72E-57
ENSGALT00000095696	344.51	933.01	1.566602312	Up	3.24E-74
LTCONS_00047907	268	1009	2.041876897	Up	1.12E-114
LTCONS_00004252	370	904	1.41805313	Up	2.54E-62
LTCONS_00005601	394.03	877.02	1.283559896	Up	3.38E-52
LTCONS_00052532	431.78	831.24	1.074224289	Up	8.99E-38
LTCONS_00037865	444	812	1.000175679	Up	4.65E-33
LTCONS_00045673	190.15	1063.48	2.612838686	Up	1.07E-161
ENSGALT00000105377	231.24	1015.27	2.263656193	Up	4.37E-131
LTCONS_00051193	274	963	1.942615533	Up	1.02E-102
LTCONS_00063563	407.77	824	1.144144327	Up	2.77E-41
LTCONS_00009045	1023.79	201.6	-2.215096647	Down	7.38E-118
LTCONS_00026145	890.18	334.19	-1.284172895	Down	1.32E-48
LTCONS_00035984	425.61	797.99	1.036094248	Up	2.35E-34
LTCONS_00041599	412.92	809.49	1.100406589	Up	3.16E-38
LTCONS_00001990	425.23	792.08	1.026658396	Up	1.24E-33
LTCONS_00008864	362.63	854.13	1.365213013	Up	8.91E-56
ENSGALT00000105224	400.06	815.02	1.155874703	Up	1.70E-41
ENSGALT00000105182	957.5	251.82	-1.797623989	Down	2.16E-84
LTCONS_00053407	1168.35	31.03	-5.105409388	Down	1.93E-260
ENSGALT00000091473	360	827	1.329146051	Up	5.85E-52
LTCONS_00042566	407.47	779.19	1.064536946	Up	4.99E-35
LTCONS_00010298	876.57	308.87	-1.375613925	Down	4.89E-53
LTCONS_00015005	1134.15	48.22	-4.426580371	Down	1.39E-240
LTCONS_00019386	369	813	1.268890165	Up	1.09E-47
LTCONS_00060483	193.38	984.34	2.476973756	Up	3.35E-141
ENSGALT00000093401	1012.49	158.45	-2.546552466	Down	4.60E-137
LTCONS_00057591	1108	61	-4.0537492	Down	2.10E-224
LTCONS_00012585	815	352	-1.081969002	Down	1.98E-34
LTCONS_00004649	243	921	2.051500471	Up	1.88E-105
LTCONS_00038344	930.44	231.91	-1.875092461	Down	8.21E-87
LTCONS_00060508	951.55	209.72	-2.052559387	Down	8.92E-100
LTCONS_00006234	389	767	1.108712051	Up	9.71E-37
LTCONS_00050434	217.73	932.25	2.227432317	Up	3.52E-118
LTCONS_00049868	313	835	1.544869169	Up	2.70E-65
LTCONS_00017308	67.28	1075.49	4.127928223	Up	1.19E-240
LTCONS_00008955	1101.62	35.08	-4.84357847	Down	4.00E-242
LTCONS_00056583	977.51	158.01	-2.499839967	Down	1.09E-129
LTCONS_00008953	910.57	224.62	-1.89002791	Down	6.84E-86
LTCONS_00018719	1100.86	33.78	-4.897062241	Down	8.77E-243
LTCONS_00030547	373.04	760.42	1.156721771	Up	7.03E-39
LTCONS_00014291	372	760	1.159952426	Up	5.03E-39
LTCONS_00045762	135.36	994.28	3.006106343	Up	1.75E-174
ENSGALT00000107507	825.31	294.86	-1.355650369	Down	5.63E-49
LTCONS_00026243	331	785	1.375117066	Up	5.88E-52
LTCONS_00054926	240	871	1.988893942	Up	5.97E-96
ENSGALT00000098203	801	310	-1.240278399	Down	1.10E-41
LTCONS_00000834	352	748.02	1.216757044	Up	2.50E-41
LTCONS_00060500	924.86	168.96	-2.323297627	Down	6.88E-113
LTCONS_00021297	260.93	827.8	1.794875052	Up	9.94E-80
ENSGALT00000077616	872.14	213.9	-1.898367631	Down	8.10E-83
LTCONS_00010625	233.02	851.96	1.999587539	Up	1.54E-94
LTCONS_00008954	909.47	165.86	-2.325804424	Down	3.52E-111
LTCONS_00043447	349	726	1.18599814	Up	1.22E-38
LTCONS_00061320	212.09	862.72	2.153471431	Up	4.53E-105
LTCONS_00063089	284.4	788.2	1.599895913	Up	7.22E-65
LTCONS_00063088	284.4	788.2	1.599895913	Up	7.22E-65
LTCONS_00018963	0	1066.36	11.18773448	Up	2.55E-152
LTCONS_00026573	0	1066	11.18724735	Up	2.78E-152
LTCONS_00052607	322.47	742.43	1.332345686	Up	5.36E-47
LTCONS_00038379	375.1	688.86	1.006191173	Up	1.38E-28
LTCONS_00023495	352	710	1.141499224	Up	1.07E-35
LTCONS_00051969	848	213	-1.863955206	Down	1.19E-78
LTCONS_00016401	206	851	2.175770423	Up	5.48E-105
LTCONS_00055767	1056.86	0	-10.91631293	Down	1.84E-144
LTCONS_00046346	877.01	176.76	-2.181545828	Down	2.40E-99
LTCONS_00035266	807	244	-1.596431897	Down	1.18E-60
LTCONS_00010047	776.53	273.9	-1.374136767	Down	4.09E-47
LTCONS_00044573	370	678	1.003015631	Up	5.01E-28
LTCONS_00045185	869.05	177.03	-2.166189691	Down	1.30E-97
ENSGALT00000098339	145.69	897.69	2.752571097	Up	1.70E-144
LTCONS_00010334	719	321	-1.034162845	Down	1.53E-28
LTCONS_00007641	323	713	1.27162354	Up	3.54E-42
LTCONS_00017289	141.41	893.05	2.788112434	Up	1.15E-145
LTCONS_00030363	318	714	1.296152937	Up	1.88E-43
LTCONS_00041490	350.86	680.7	1.085379256	Up	9.19E-32
LTCONS_00014881	312	719	1.33370137	Up	1.23E-45
LTCONS_00040878	728.29	302.56	-1.138036139	Down	1.94E-33
LTCONS_00017261	333.91	688.85	1.173986193	Up	3.39E-36
LTCONS_00052609	145.01	876.85	2.725433302	Up	9.85E-140
LTCONS_00010124	755.03	264.38	-1.384665297	Down	2.25E-46
LTCONS_00060085	264.57	754.28	1.64070632	Up	2.22E-64
LTCONS_00038796	786.51	228.45	-1.654331038	Down	3.59E-62
LTCONS_00010340	724	290	-1.190681168	Down	1.32E-35
LTCONS_00030695	247.47	762.89	1.753477038	Up	2.50E-71
LTCONS_00003528	51	958	4.360712132	Up	8.30E-221
LTCONS_00019007	796.19	209.82	-1.794704921	Down	2.59E-70
LTCONS_00020764	64.97	938.73	3.982120284	Up	7.88E-206
LTCONS_00055194	324	679	1.19667339	Up	9.45E-37
LTCONS_00030221	325.79	666.9	1.162783756	Up	1.35E-34
LTCONS_00035243	201	788.07	2.100383909	Up	3.34E-93
LTCONS_00051683	835.05	148.35	-2.363602029	Down	3.64E-104
LTCONS_00037428	843	140	-2.460850175	Down	4.11E-110
LTCONS_00005986	811.1	166.33	-2.156575763	Down	1.01E-90
LTCONS_00041984	263.35	713.38	1.566944939	Up	3.52E-57
LTCONS_00000995	670	305	-1.006096224	Down	1.29E-25
LTCONS_00039992	324	649	1.131480294	Up	2.36E-32
LTCONS_00006098	276.69	696.11	1.460300425	Up	1.69E-50
LTCONS_00000831	277	693	1.452225005	Up	7.00E-50
LTCONS_00031017	341.36	628.62	1.010149786	Up	2.11E-26
LTCONS_00025479	272.38	693.56	1.47765555	Up	3.49E-51
LTCONS_00039170	331.93	630.33	1.05448393	Up	2.84E-28
LTCONS_00001795	129.42	831.03	2.812095605	Up	7.49E-137
LTCONS_00063235	323.47	635.45	1.103402324	Up	1.58E-30
LTCONS_00011308	224.79	728.42	1.825448306	Up	5.64E-72
LTCONS_00047770	316.22	634.05	1.132923625	Up	1.03E-31
LTCONS_00020288	689	258	-1.287877289	Down	3.46E-38
ENSGALT00000101829	782.28	164.03	-2.124469754	Down	5.92E-86
LTCONS_00062790	746.81	197.97	-1.786203794	Down	1.21E-65
LTCONS_00040696	274.62	669.84	1.415635461	Up	1.59E-46
LTCONS_00058651	324.76	617.58	1.056507711	Up	8.09E-28
LTCONS_00019006	717.27	222.77	-1.557705702	Down	2.85E-52
LTCONS_00001318	327	612	1.033496646	Up	1.14E-26
LTCONS_00038795	683.52	253.62	-1.301059405	Down	1.80E-38
LTCONS_00062824	320.13	613.2	1.066955445	Up	4.72E-28
LTCONS_00005532	305	627	1.168911829	Up	6.78E-33
LTCONS_00005025	720.46	200.31	-1.717428259	Down	4.13E-60
LTCONS_00025992	293	625	1.222211154	Up	4.58E-35
LTCONS_00061929	651.97	258.82	-1.203600849	Down	9.06E-33
LTCONS_00005536	262	646	1.431222982	Up	1.19E-45
LTCONS_00060418	798.94	108.42	-2.752200621	Down	7.22E-118
LTCONS_00007974	208	694.34	1.868314386	Up	7.76E-71
LTCONS_00004648	167	735	2.267151776	Up	1.52E-95
LTCONS_00018720	875.47	25.78	-4.956477945	Down	4.58E-194
LTCONS_00060423	682.04	218.13	-1.515412522	Down	6.80E-48
LTCONS_00047884	315	583	1.017399683	Up	6.89E-25
LTCONS_00026147	897.56	0	-10.68060894	Down	1.23E-127
LTCONS_00063307	644	252	-1.224381326	Down	3.15E-33
LTCONS_00002928	195.63	698.09	1.964541048	Up	4.98E-76
LTCONS_00025062	256.83	629.31	1.422212765	Up	4.12E-44
LTCONS_00014051	150.23	732.75	2.415403753	Up	1.43E-102
LTCONS_00011299	287.73	594.86	1.177090149	Up	1.24E-31
LTCONS_00057593	856	26	-4.91177164	Down	2.72E-189
LTCONS_00008763	302	578	1.065776572	Up	1.68E-26
LTCONS_00000615	675.42	202.21	-1.610674926	Down	1.09E-51
LTCONS_00006418	657.95	216.33	-1.475488576	Down	1.54E-44
LTCONS_00062278	624.87	246.83	-1.210782697	Down	9.16E-32
LTCONS_00003729	676.09	193.28	-1.67726732	Down	1.02E-54
LTCONS_00043593	669	196	-1.641896928	Down	1.35E-52
LTCONS_00060133	244.02	620.36	1.475361898	Up	7.22E-46
LTCONS_00060489	613.37	243.25	-1.205062172	Down	5.40E-31
LTCONS_00059811	195.2	653.4	1.87226903	Up	5.98E-67
LTCONS_00023496	209	633	1.727958186	Up	2.58E-58
LTCONS_00000620	629.14	208.37	-1.46497788	Down	3.12E-42
LTCONS_00011981	585	250	-1.097252901	Down	9.14E-26
LTCONS_00017110	822.87	11.16	-6.074999966	Down	4.95E-186
LTCONS_00000181	698.29	134.09	-2.251369034	Down	1.57E-82
LTCONS_00024595	230	601	1.514986758	Up	3.34E-46
LTCONS_00064006	271.29	558.63	1.171312812	Up	1.35E-29
LTCONS_00002487	280	542	1.082121653	Up	1.52E-25
LTCONS_00016402	125.75	694.76	2.595211924	Up	1.94E-105
LTCONS_00037173	657	163	-1.881765778	Down	4.19E-62
ENSGALT00000099273	283.29	536.59	1.050796121	Up	3.30E-24
LTCONS_00006659	220	597	1.569483036	Up	2.97E-48
LTCONS_00025437	229	585	1.482344655	Up	1.20E-43
LTCONS_00044502	274	538	1.102685908	Up	4.24E-26
LTCONS_00057582	712	100	-2.702621613	Down	2.90E-103
LTCONS_00062792	750.35	60.71	-3.498301989	Down	8.01E-138
LTCONS_00013788	240.58	567.16	1.366494703	Up	1.09E-37
LTCONS_00004642	167	640	2.067479431	Up	1.58E-74
LTCONS_00021697	259.9	546.61	1.201810848	Up	3.92E-30
LTCONS_00026574	0	804	10.78030732	Up	4.00E-123
LTCONS_00024228	275	523	1.056634956	Up	7.71E-24
LTCONS_00038385	272	522	1.069698784	Up	3.05E-24
LTCONS_00002567	268	525	1.099340051	Up	2.14E-25
LTCONS_00023769	549.47	241.7	-1.055567613	Down	6.17E-23
LTCONS_00045677	129	661.74	2.488149051	Up	5.82E-96
LTCONS_00010337	550.19	238.87	-1.074448614	Down	1.39E-23
LTCONS_00014055	75.25	709.63	3.366559143	Up	3.45E-138
LTCONS_00044911	84.96	699.37	3.170455869	Up	2.19E-129
LTCONS_00042822	182.84	598.73	1.840579464	Up	3.95E-60
LTCONS_00000098	225	549	1.416136776	Up	1.79E-38
LTCONS_00000833	230	543	1.368573965	Up	3.04E-36
LTCONS_00057579	741	32	-4.404074104	Down	2.35E-157
LTCONS_00005598	239	533	1.286380543	Up	1.54E-32
LTCONS_00019382	186.14	583.18	1.77680876	Up	6.31E-56
LTCONS_00009727	232.19	536.62	1.337850615	Up	1.12E-34
LTCONS_00012669	268	500	1.028950723	Up	5.65E-22
LTCONS_00060512	641.21	125.89	-2.219377609	Down	1.24E-74
LTCONS_00045652	257	509	1.115152925	Up	3.28E-25
LTCONS_00025983	260	504	1.084167739	Up	6.01E-24
LTCONS_00016595	232	528.4	1.31676129	Up	2.16E-33
LTCONS_00052329	197.17	562.15	1.640770711	Up	1.94E-48
LTCONS_00025985	261.86	496.56	1.05242798	Up	1.37E-22
LTCONS_00015041	234	518	1.275699197	Up	2.74E-31
LTCONS_00040998	225.58	525.3	1.34875805	Up	2.18E-34
LTCONS_00055610	255	495	1.086186907	Up	1.28E-23
LTCONS_00042770	194.63	555.27	1.641710979	Up	6.60E-48
LTCONS_00000147	570	170	-1.616171544	Down	4.16E-44
LTCONS_00012586	522	214	-1.157183382	Down	4.28E-25
LTCONS_00061457	200.09	535.37	1.54914286	Up	1.14E-42
LTCONS_00001800	181.24	551.46	1.734610477	Up	2.68E-51
LTCONS_00005889	222	510	1.329193199	Up	9.73E-33
LTCONS_00007972	208.06	523.88	1.461492384	Up	1.71E-38
LTCONS_00054035	609.45	118.22	-2.236778111	Down	1.08E-71
LTCONS_00001980	250	475	1.055255047	Up	8.94E-22
LTCONS_00008036	237	487.94	1.171072326	Up	4.50E-26
LTCONS_00042745	627	97.05	-2.562409696	Down	4.17E-86
ENSGALT00000103667	505.43	218.04	-1.083662845	Down	4.30E-22
LTCONS_00046349	677	43	-3.84749164	Down	2.53E-133
LTCONS_00019009	513.02	201.88	-1.21626145	Down	1.41E-26
LTCONS_00004645	138	571	2.178078107	Up	4.17E-71
LTCONS_00017309	72.55	632.18	3.252543503	Up	9.24E-120
LTCONS_00030366	702.93	0	-10.32798159	Down	6.62E-106
LTCONS_00043594	576	124	-2.086473062	Down	2.40E-62
LTCONS_00062780	25	672	4.877716862	Up	2.03E-162
LTCONS_00049588	239	458	1.067592609	Up	1.98E-21
LTCONS_00017305	659.56	34.47	-4.128835075	Down	1.19E-135
LTCONS_00057592	669	25	-4.612750582	Down	4.18E-145
LTCONS_00002299	230	462	1.135514619	Up	1.12E-23
LTCONS_00058599	556	136	-1.902222603	Down	1.41E-53
LTCONS_00015070	239.51	448.64	1.034727991	Up	4.54E-20
LTCONS_00050503	232	456	1.104164648	Up	1.93E-22
LTCONS_00037236	654	33	-4.179497078	Down	1.96E-135
LTCONS_00021883	174	511	1.683491614	Up	8.97E-46
LTCONS_00015291	550	129	-1.962804924	Down	3.36E-55
LTCONS_00062575	678.39	0	-10.27671546	Down	4.65E-103
LTCONS_00029667	217.27	458.98	1.208197933	Up	8.57E-26
LTCONS_00014734	198	478	1.400765816	Up	3.26E-33
ENSGALT00000071172	514.5	160.11	-1.554852031	Down	6.63E-38
LTCONS_00017546	672.14	0	-10.26336232	Down	2.50E-102
LTCONS_00062760	176.31	494.35	1.616674157	Up	5.98E-42
LTCONS_00015989	537.98	128.56	-1.935855077	Down	4.37E-53
LTCONS_00058440	111.33	553.41	2.442761935	Up	6.89E-79
LTCONS_00020260	227	437	1.074196611	Up	1.02E-20
LTCONS_00048252	653	11	-5.762251934	Down	2.36E-148
LTCONS_00001821	187.65	473.79	1.465459087	Up	4.02E-35
LTCONS_00040201	640.4	20.44	-4.840250578	Down	2.18E-141
LTCONS_00019132	460	197	-1.094182603	Down	1.46E-20
LTCONS_00013385	184.46	464.35	1.461160261	Up	2.57E-34
LTCONS_00008370	448.04	198.08	-1.04828869	Down	7.67E-19
LTCONS_00019380	82.47	562.67	2.899603361	Up	4.40E-96
LTCONS_00062763	138	498	1.980733104	Up	2.55E-55
LTCONS_00025480	221.62	413.39	1.028671036	Up	1.79E-18
LTCONS_00062766	219.51	414.77	1.047280513	Up	5.00E-19
LTCONS_00005026	129.85	501.8	2.079522085	Up	3.04E-59
LTCONS_00036061	178.42	448.17	1.458024365	Up	4.39E-33
LTCONS_00026910	207	419	1.146575105	Up	5.93E-22
LTCONS_00022876	463	162	-1.385762752	Down	3.58E-29
LTCONS_00004646	133	483	1.989852572	Up	5.06E-54
LTCONS_00022702	478.28	135.89	-1.686160542	Down	1.63E-39
LTCONS_00026239	196	416	1.214985503	Up	9.68E-24
LTCONS_00039465	444.04	164.38	-1.304399237	Down	1.00E-25
LTCONS_00046209	152.66	453.36	1.69959064	Up	2.43E-41
LTCONS_00049580	211	393	1.026541942	Up	1.35E-17
LTCONS_00022877	431	172	-1.196023676	Down	4.49E-22
LTCONS_00013819	201.45	401.19	1.123119469	Up	1.82E-20
LTCONS_00006114	175.21	425.91	1.410719114	Up	4.28E-30
LTCONS_00027706	103	495	2.394039816	Up	3.76E-69
LTCONS_00010491	206	391	1.053779899	Up	3.32E-18
LTCONS_00022711	478	119	-1.876793416	Down	1.64E-45
LTCONS_00044507	207.44	386.31	1.026320541	Up	2.54E-17
LTCONS_00025439	190	401	1.206858447	Up	9.99E-23
LTCONS_00039966	410.57	179.2	-1.066801949	Down	7.19E-18
LTCONS_00006406	207.91	381.19	1.003806751	Up	1.44E-16
LTCONS_00022701	502.96	85.05	-2.434804899	Down	1.31E-65
LTCONS_00052245	182.03	404.63	1.281682679	Up	5.27E-25
LTCONS_00025976	165	421	1.480609837	Up	7.18E-32
LTCONS_00038794	446.52	138.6	-1.55854191	Down	3.02E-33
ENSGALT00000091321	178.67	403.55	1.304705648	Up	1.36E-25
LTCONS_00050460	521	61	-2.965146596	Down	2.20E-83
LTCONS_00004067	200.12	376.62	1.041499886	Up	2.66E-17
LTCONS_00033445	486.78	89.86	-2.308263299	Down	8.64E-60
LTCONS_00026787	179.77	395.86	1.268093641	Up	3.96E-24
LTCONS_00014500	157	418	1.541994012	Up	1.69E-33
LTCONS_00047268	159.04	414.31	1.510576609	Up	2.77E-32
LTCONS_00008429	504.14	67.91	-2.762872861	Down	2.61E-75
LTCONS_00036054	142	428	1.720975495	Up	8.58E-40
ENSGALT00000098010	194	372	1.068501598	Up	9.13E-18
LTCONS_00004599	468.35	95.91	-2.158578287	Down	3.45E-53
LTCONS_00039684	179.16	383.01	1.225389117	Up	2.83E-22
LTCONS_00059766	534.03	26	-4.231081633	Down	1.27E-111
LTCONS_00021945	165	395	1.388642257	Up	2.01E-27
ENSGALT00000096247	489	71	-2.654687907	Down	3.86E-70
LTCONS_00026238	165	391	1.373958212	Up	9.35E-27
ENSGALT00000098148	158.02	396.49	1.456432942	Up	1.96E-29
LTCONS_00025978	182	372	1.160619799	Up	4.81E-20
LTCONS_00040605	192.56	359.83	1.031263055	Up	2.25E-16
LTCONS_00035660	166	386	1.346673235	Up	1.08E-25
LTCONS_00000832	182	366	1.137160827	Up	3.58E-19
LTCONS_00057583	465	77	-2.465044737	Down	1.23E-61
LTCONS_00064005	143.9	395.72	1.588669019	Up	3.84E-33
LTCONS_00036528	394.55	142.55	-1.339484472	Down	6.00E-24
ENSGALT00000087774	449.55	87.38	-2.233850945	Down	2.89E-53
LTCONS_00045946	188	348	1.017610273	Up	1.37E-15
LTCONS_00017577	156	378	1.406095834	Up	8.68E-27
LTCONS_00005541	476	56	-2.958207213	Down	3.69E-76
LTCONS_00046449	103.39	426.65	2.174212023	Up	1.83E-53
LTCONS_00006110	153.77	375.55	1.417486561	Up	6.25E-27
LTCONS_00037234	493	36	-3.646263206	Down	5.28E-94
LTCONS_00044505	155	373	1.396163044	Up	3.40E-26
LTCONS_00016643	373	155	-1.137651786	Down	5.33E-18
LTCONS_00015393	146.98	379.17	1.496480594	Up	2.57E-29
ENSGALT00000104731	362.44	158.76	-1.061639088	Down	7.11E-16
LTCONS_00015071	388.2	131.85	-1.428646918	Down	7.80E-26
LTCONS_00007973	132.2	385.33	1.672627964	Up	1.17E-34
LTCONS_00043137	481	36	-3.610712454	Down	4.19E-91
LTCONS_00060429	154.01	359.97	1.354108276	Up	2.85E-24
ENSGALT00000026524	168.79	343.93	1.156141158	Up	1.45E-18
ENSGALT00000092601	168.78	340.98	1.143798791	Up	3.88E-18
LTCONS_00025433	151	358	1.374666667	Up	1.14E-24
LTCONS_00050502	134	374	1.610060898	Up	5.30E-32
LTCONS_00046797	383.26	124.19	-1.496518797	Down	3.13E-27
LTCONS_00044571	347	158	-1.005755476	Down	3.96E-14
LTCONS_00033086	389	116	-1.616389721	Down	1.10E-30
LTCONS_00008284	106.5	397.86	2.030663059	Up	5.74E-46
LTCONS_00018940	170.89	331.88	1.086849343	Up	1.91E-16
ENSGALT00000097164	434.7	67.69	-2.553749845	Down	5.13E-60
LTCONS_00008372	404.17	97.47	-1.922676462	Down	5.61E-40
LTCONS_00050997	350.64	150.58	-1.090204791	Down	5.12E-16
LTCONS_00046342	467	27.77	-3.942567839	Down	6.01E-94
LTCONS_00046863	94	400	2.218522967	Up	1.83E-51
LTCONS_00009669	85.13	408.81	2.39294658	Up	2.18E-57
LTCONS_00048262	108.86	384.62	1.950215471	Up	2.70E-42
LTCONS_00027712	150.92	341.21	1.306131552	Up	5.95E-22
LTCONS_00013383	163.05	327.97	1.137505042	Up	2.24E-17
LTCONS_00010658	150	340	1.309827874	Up	5.73E-22
LTCONS_00049445	152	337	1.277932896	Up	4.86E-21
LTCONS_00013933	169.22	319.41	1.04576502	Up	4.92E-15
ENSGALT00000090455	131.08	357.51	1.576791647	Up	8.21E-30
LTCONS_00023812	149.88	337.04	1.298367567	Up	1.60E-21
LTCONS_00006031	161	325	1.142634658	Up	2.40E-17
LTCONS_00002643	169	317	1.036715222	Up	9.51E-15
LTCONS_00037637	356	130	-1.324109989	Down	1.96E-21
ENSGALT00000086781	386.98	98.93	-1.838523396	Down	3.24E-36
LTCONS_00023947	121.33	363.09	1.710646511	Up	9.19E-34
LTCONS_00014307	433	51	-2.956542244	Down	2.11E-69
LTCONS_00007522	151.16	330.55	1.25804772	Up	3.24E-20
LTCONS_00047529	164.14	316.94	1.078538519	Up	1.30E-15
LTCONS_00036065	122.62	358.09	1.675383549	Up	2.07E-32
LTCONS_00040655	116.23	363.78	1.775339368	Up	1.59E-35
LTCONS_00012591	337.12	142.01	-1.118014066	Down	4.88E-16
LTCONS_00007149	164.45	313.91	1.061957609	Up	3.88E-15
LTCONS_00006145	42.79	432.77	3.467510538	Up	5.76E-87
LTCONS_00016403	124.73	350.49	1.619820408	Up	2.37E-30
LTCONS_00007645	156	319	1.161266023	Up	1.85E-17
LTCONS_00009732	148	325	1.264098171	Up	4.83E-20
ENSGALT00000101165	355.24	116.83	-1.475127628	Down	7.13E-25
LTCONS_00054967	139	333	1.389692923	Up	1.99E-23
LTCONS_00011541	348	124	-1.359491557	Down	8.73E-22
LTCONS_00026789	140.71	330.24	1.360045643	Up	1.48E-22
LTCONS_00022697	396	72	-2.33017599	Down	1.65E-49
LTCONS_00060491	53.81	414.12	3.073358296	Up	3.49E-75
LTCONS_00059689	434.97	32.74	-3.602534046	Down	2.06E-82
ENSGALT00000104083	122.36	345.22	1.625639665	Up	4.55E-30
LTCONS_00038027	144.72	322.77	1.286497808	Up	2.02E-20
LTCONS_00030107	467.48	0	-9.739505205	Down	2.81E-77
LTCONS_00058414	160	306	1.064715376	Up	7.42E-15
LTCONS_00040875	336.09	127.93	-1.264237368	Down	4.73E-19
LTCONS_00019137	329	135	-1.155872548	Down	1.85E-16
LTCONS_00043519	371	92	-1.882457792	Down	7.22E-36
ENSGALT00000101444	142	320	1.301436604	Up	1.36E-20
LTCONS_00062491	85.07	376.07	2.273534493	Up	6.56E-50
LTCONS_00011518	156.55	302.99	1.081902299	Up	4.54E-15
LTCONS_00035240	10.59	448.32	5.533009995	Up	1.27E-111
LTCONS_00046345	429	29	-3.757597214	Down	8.97E-84
LTCONS_00052345	449.15	7.86	-5.707268583	Down	1.49E-102
ENSGALT00000104591	146.67	310.15	1.209647942	Up	4.80E-18
LTCONS_00007883	107	345	1.818241194	Up	7.46E-35
ENSGALT00000105943	60.73	389.35	2.809841981	Up	5.58E-65
LTCONS_00005825	325.86	123.89	-1.265936898	Down	1.46E-18
LTCONS_00033882	432.23	16.06	-4.620999783	Down	2.05E-94
LTCONS_00010451	134.94	313.11	1.343607147	Up	4.08E-21
LTCONS_00010493	141	307	1.251799122	Up	9.02E-19
LTCONS_00037177	155.07	292.64	1.045463001	Up	6.42E-14
ENSGALT00000102776	142.32	305.04	1.229115649	Up	3.47E-18
LTCONS_00010624	73.4	372.44	2.472411687	Up	2.15E-54
LTCONS_00005539	408	37	-3.333716348	Down	7.28E-73
ENSGALT00000095488	146.93	297.17	1.145415115	Up	4.51E-16
LTCONS_00042821	112	332	1.696940138	Up	1.06E-30
LTCONS_00059955	314.47	127.41	-1.174188249	Down	3.63E-16
LTCONS_00029102	99	342	1.917751523	Up	5.16E-37
LTCONS_00023949	127	311	1.421341712	Up	1.07E-22
ENSGALT00000103457	351.4	85.95	-1.902289018	Down	1.59E-34
LTCONS_00048467	146.95	290.37	1.111822676	Up	4.31E-15
LTCONS_00026242	107	330	1.754110856	Up	6.85E-32
LTCONS_00000835	126	311	1.432746475	Up	5.95E-23
LTCONS_00035978	137.77	297.72	1.24095	Up	4.91E-18
LTCONS_00046794	319.21	116.2	-1.328640151	Down	1.70E-19
LTCONS_00040855	299.02	133.43	-1.03490328	Down	6.19E-13
LTCONS_00031016	134	298	1.282334959	Up	6.62E-19
LTCONS_00054242	365.33	64.91	-2.363431939	Down	1.47E-46
LTCONS_00044347	136.29	293.2	1.234461021	Up	1.17E-17
LTCONS_00004613	305.65	123.73	-1.175429595	Down	8.69E-16
LTCONS_00044076	144.86	283.4	1.097436106	Up	1.68E-14
LTCONS_00056308	142	285	1.134326618	Up	2.83E-15
LTCONS_00012592	365.88	60.99	-2.455470307	Down	1.15E-48
LTCONS_00042533	413.09	13.63	-4.79234304	Down	1.65E-91
LTCONS_00058436	83.71	342.66	2.162561536	Up	5.18E-43
LTCONS_00012440	138	288	1.190656173	Up	1.63E-16
LTCONS_00061961	122.85	302.79	1.43067533	Up	2.39E-22
ENSGALT00000076675	68.99	356.22	2.497564982	Up	1.10E-52
LTCONS_00017440	296.73	128.37	-1.07958708	Down	1.22E-13
LTCONS_00026241	98	326.99	1.86764849	Up	2.71E-34
LTCONS_00035914	146.03	278.92	1.062842232	Up	1.15E-13
LTCONS_00044688	145	277	1.063088705	Up	1.37E-13
LTCONS_00041197	95	325.77	1.907109963	Up	4.27E-35
LTCONS_00003818	144.63	275.85	1.060772773	Up	1.69E-13
LTCONS_00052849	348.55	71.87	-2.148648408	Down	8.05E-40
LTCONS_00046338	144	275	1.062618436	Up	1.70E-13
LTCONS_00049444	112	306	1.579288549	Up	7.82E-26
LTCONS_00036094	52	365	2.940568564	Up	8.55E-64
LTCONS_00050269	141	275	1.092992085	Up	4.81E-14
LTCONS_00058464	133.73	279.34	1.191954658	Up	4.28E-16
LTCONS_00051261	127	286	1.300442279	Up	1.41E-18
LTCONS_00057584	388	25	-3.826801024	Down	7.27E-77
LTCONS_00001028	143.64	268.57	1.032096231	Up	1.09E-12
LTCONS_00028003	339.32	72.52	-2.096940008	Down	1.08E-37
LTCONS_00060510	328.79	82.06	-1.873159733	Down	8.53E-32
LTCONS_00037057	295.55	114.47	-1.239177042	Down	1.67E-16
LTCONS_00049124	131.58	277.55	1.206063104	Up	2.85E-16
LTCONS_00005535	123	285	1.341559232	Up	2.43E-19
LTCONS_00060416	336.23	71.69	-2.100349028	Down	1.94E-37
LTCONS_00041058	130.5	276.67	1.213372039	Up	2.30E-16
LTCONS_00008371	344	62.72	-2.326155472	Down	3.72E-43
ENSGALT00000102656	348.58	57.42	-2.472608932	Down	8.28E-47
LTCONS_00057654	359.45	46.4	-2.824338765	Down	2.09E-55
LTCONS_00035885	294.37	110.16	-1.288774557	Down	2.27E-17
LTCONS_00009561	132	272	1.17232435	Up	2.35E-15
LTCONS_00052814	135.66	267.9	1.110954812	Up	4.78E-14
ENSGALT00000093179	137.24	265.44	1.080940389	Up	2.08E-13
LTCONS_00049122	124.31	278.16	1.291228243	Up	6.13E-18
LTCONS_00046340	290	110	-1.269293748	Down	8.83E-17
LTCONS_00050459	361	39	-3.081197179	Down	2.02E-60
LTCONS_00007644	127	272	1.228033783	Up	2.16E-16
LTCONS_00027367	287	112	-1.228296376	Down	7.00E-16
LTCONS_00025297	109.91	288.76	1.522803884	Up	2.65E-23
LTCONS_00050947	278	119	-1.094867681	Down	3.79E-13
LTCONS_00026969	109.51	284.58	1.507027286	Up	1.14E-22
LTCONS_00036943	114	280	1.425648631	Up	1.06E-20
LTCONS_00019133	274	120	-1.061885859	Down	1.93E-12
LTCONS_00024594	89	303	1.896696181	Up	1.52E-32
LTCONS_00055896	116	276	1.37979909	Up	1.56E-19
LTCONS_00000617	309	83	-1.767167968	Down	7.87E-28
LTCONS_00017406	267	121	-1.012577066	Down	2.17E-11
ENSGALT00000099892	279.04	108.18	-1.237782514	Down	1.17E-15
LTCONS_00040471	114.84	272.29	1.374774393	Up	3.38E-19
LTCONS_00043666	131	255	1.090186064	Up	4.17E-13
LTCONS_00031295	370	16	-4.402125832	Down	2.10E-79
LTCONS_00050942	267	118	-1.048797254	Down	5.83E-12
LTCONS_00047751	297.5	86.71	-1.64936375	Down	1.53E-24
LTCONS_00008037	0	382	9.706684457	Up	1.44E-69
LTCONS_00011549	311	67	-2.085425951	Down	1.81E-34
LTCONS_00007884	128	249	1.089257561	Up	7.98E-13
LTCONS_00044915	75.84	300.32	2.114725315	Up	6.42E-37
LTCONS_00061730	127	249	1.100572874	Up	5.19E-13
LTCONS_00044144	259	117	-1.01718794	Down	3.58E-11
LTCONS_00003508	116.29	259.47	1.28709633	Up	8.82E-17
LTCONS_00041048	88	287.59	1.837693711	Up	9.23E-30
LTCONS_00054586	295	79	-1.771534767	Down	9.80E-27
LTCONS_00037235	359	15	-4.45169381	Down	1.73E-77
LTCONS_00059516	70.67	300.83	2.21903426	Up	3.70E-39
LTCONS_00051666	113.76	256.94	1.304693763	Up	5.97E-17
LTCONS_00010492	89	281	1.787948518	Up	4.11E-28
LTCONS_00056989	110.97	257.87	1.345729865	Up	9.52E-18
LTCONS_00002568	111	257	1.340464311	Up	1.34E-17
LTCONS_00005437	270	98	-1.332850124	Down	7.64E-17
LTCONS_00037429	311	57	-2.318625127	Down	4.81E-39
LTCONS_00048466	80.97	286.68	1.953237506	Up	4.73E-32
LTCONS_00035482	265	101	-1.262381438	Down	2.26E-15
LTCONS_00000683	122	243.41	1.12576292	Up	3.62E-13
LTCONS_00006419	307.7	56.83	-2.307544195	Down	1.94E-38
LTCONS_00003525	41.2	323.24	3.101145124	Up	1.49E-59
ENSGALT00000031441	86.31	277.74	1.81539097	Up	2.33E-28
LTCONS_00004638	100	263	1.524318428	Up	2.05E-21
LTCONS_00039584	119.47	243.38	1.155817857	Up	1.17E-13
ENSGALT00000062963	107.22	255.28	1.380762102	Up	3.22E-18
LTCONS_00017301	106.22	255.44	1.395184652	Up	1.72E-18
LTCONS_00063090	249.75	110.5	-1.04718268	Down	2.80E-11
LTCONS_00064013	96.28	260.64	1.566006091	Up	5.06E-22
ENSGALT00000105969	108.71	246.8	1.312113366	Up	1.76E-16
LTCONS_00003686	253	102	-1.181312604	Down	1.81E-13
ENSGALT00000099366	107.32	247.12	1.332548445	Up	7.46E-17
LTCONS_00033160	245	108	-1.052494808	Down	3.55E-11
LTCONS_00044574	97	254	1.518027473	Up	1.25E-20
LTCONS_00051213	108	243	1.29918063	Up	4.92E-16
LTCONS_00021813	122	229	1.037722079	Up	3.63E-11
LTCONS_00059333	296.82	53.86	-2.333046542	Down	1.30E-37
LTCONS_00006425	249	100.98	-1.172820531	Down	3.75E-13
ENSGALT00000098724	241.57	108.32	-1.027886028	Down	1.08E-10
LTCONS_00001977	100	248	1.439595749	Up	8.65E-19
LTCONS_00060492	267.49	80.21	-1.608375312	Down	1.59E-21
LTCONS_00022264	240.34	106.77	-1.04131481	Down	7.73E-11
LTCONS_00060196	334	13	-4.554008946	Down	6.40E-73
LTCONS_00017547	327.36	19.39	-3.948237713	Down	1.96E-66
LTCONS_00056502	101	244	1.401781483	Up	7.38E-18
LTCONS_00045186	273	72	-1.793576511	Down	2.83E-25
LTCONS_00012140	325.92	17.24	-4.111430577	Down	9.66E-68
LTCONS_00019291	98.83	244.21	1.43435696	Up	1.94E-18
LTCONS_00022465	102	241	1.369719623	Up	4.11E-17
ENSGALT00000101064	60.19	282.46	2.359706484	Up	1.41E-39
LTCONS_00054677	342	0	-9.288596886	Down	1.64E-60
LTCONS_00052961	111	230	1.180329813	Up	2.19E-13
ENSGALT00000055619	119.95	220.71	1.008974468	Up	2.03E-10
LTCONS_00004643	83	257	1.759840746	Up	2.42E-25
LTCONS_00060422	266.16	73.09	-1.735292204	Down	1.16E-23
LTCONS_00008950	240.4	98.68	-1.155351647	Down	1.69E-12
ENSGALT00000100643	235.54	102.91	-1.065333275	Down	5.39E-11
LTCONS_00063967	109.41	229.03	1.195047608	Up	1.44E-13
ENSGALT00000106010	303	35	-2.984635338	Down	1.55E-49
LTCONS_00015077	55.93	281.97	2.463103069	Up	1.92E-41
LTCONS_00017211	318.13	18.14	-4.003114436	Down	3.75E-65
LTCONS_00059229	94.2	241.12	1.485207986	Up	4.18E-19
LTCONS_00022703	291	44	-2.596188096	Down	1.74E-41
LTCONS_00023303	309.31	25.2	-3.488302209	Down	1.05E-57
LTCONS_00037371	317.56	16.51	-4.136361547	Down	2.84E-66
LTCONS_00045542	113	221	1.096979226	Up	1.07E-11
LTCONS_00045675	65	267	2.167583747	Up	5.20E-34
LTCONS_00004639	71	259	1.996316797	Up	6.31E-30
LTCONS_00020644	90.45	239.26	1.532642445	Up	8.69E-20
LTCONS_00047274	113.58	215.69	1.054506102	Up	7.42E-11
LTCONS_00029796	87.91	239.86	1.577349026	Up	1.32E-20
ENSGALT00000101365	283.19	43.92	-2.559564734	Down	8.10E-40
LTCONS_00044910	62	264	2.219453438	Up	1.35E-34
LTCONS_00013669	253.89	70.97	-1.709666732	Down	3.18E-22
LTCONS_00034063	223.29	100.77	-1.018596812	Down	6.78E-10
LTCONS_00031333	284.99	38.25	-2.768124016	Down	1.99E-43
LTCONS_00009314	68.47	252.62	2.012680573	Up	1.58E-29
LTCONS_00044689	98	223	1.315445684	Up	4.08E-15
LTCONS_00045787	113	208	1.009516384	Up	6.30E-10
LTCONS_00034688	240	81	-1.437784964	Down	8.35E-17
LTCONS_00062461	73.42	247.05	1.879813665	Up	1.43E-26
LTCONS_00024981	228	92	-1.18007243	Down	2.69E-12
LTCONS_00036067	102.81	215.77	1.198769322	Up	6.11E-13
LTCONS_00050825	111.04	206.86	1.026830857	Up	4.11E-10
LTCONS_00026945	105	212	1.142930565	Up	6.08E-12
LTCONS_00012139	308.79	7.13	-5.307324517	Down	1.39E-70
LTCONS_00035479	216	98	-1.010922029	Down	1.56E-09
ENSGALT00000092644	248.11	65.47	-1.792818371	Down	4.01E-23
LTCONS_00059938	230.08	83.18	-1.338571362	Down	1.06E-14
LTCONS_00051316	72.57	239.91	1.854303747	Up	2.05E-25
ENSGALT00000090581	75.36	236.7	1.780444465	Up	7.75E-24
LTCONS_00050629	95	217	1.320951253	Up	7.69E-15
LTCONS_00041037	233.72	77.36	-1.465865866	Down	7.68E-17
LTCONS_00051317	228.24	82.73	-1.334813536	Down	1.52E-14
ENSGALT00000104390	83	226	1.57439516	Up	1.80E-19
ENSGALT00000093146	98.42	210.22	1.224132139	Up	5.10E-13
LTCONS_00045672	32	276	3.237780085	Up	4.57E-53
LTCONS_00011511	73	235	1.815948016	Up	2.79E-24
LTCONS_00050644	269	39	-2.656804515	Down	2.03E-39
LTCONS_00060424	212.86	95.05	-1.033890708	Down	1.05E-09
LTCONS_00022936	93.11	214.52	1.333359761	Up	7.05E-15
LTCONS_00052131	247.41	59.83	-1.918707217	Down	4.11E-25
ENSGALT00000094571	212	94	-1.044075974	Down	8.37E-10
LTCONS_00045766	33.28	272.62	3.163419695	Up	2.11E-51
ENSGALT00000096285	94	210	1.288912295	Up	5.99E-14
LTCONS_00039464	71	232	1.837489504	Up	2.35E-24
LTCONS_00003687	216	87	-1.182688378	Down	8.87E-12
LTCONS_00008369	252	50	-2.204168105	Down	3.49E-30
LTCONS_00059831	67.97	233.54	1.909955272	Up	1.01E-25
LTCONS_00063472	237	64	-1.75948762	Down	1.20E-21
LTCONS_00039784	280.19	18.88	-3.762219168	Down	2.27E-55
LTCONS_00054979	85	214	1.461331679	Up	8.57E-17
LTCONS_00038746	292	5	-5.738640835	Down	2.76E-67
LTCONS_00044514	100	196	1.100109283	Up	1.29E-10
LTCONS_00025432	81	213	1.524115246	Up	1.10E-17
LTCONS_00045938	221	73	-1.468822372	Down	4.58E-16
ENSGALT00000082360	87	206	1.37281266	Up	6.22E-15
LTCONS_00062378	18	273.97	4.057204742	Up	5.89E-62
LTCONS_00060177	82.61	209.11	1.469129348	Up	1.44E-16
LTCONS_00009856	85.88	205.34	1.386876222	Up	4.27E-15
ENSGALT00000096367	77.98	212.68	1.57676394	Up	1.82E-18
LTCONS_00039093	75	213	1.635146558	Up	2.17E-19
LTCONS_00042062	219.65	68.19	-1.558318781	Down	2.85E-17
ENSGALT00000098165	97.85	189.18	1.080371448	Up	4.63E-10
LTCONS_00030012	58.87	227.4	2.07888335	Up	7.95E-28
LTCONS_00001692	77	209	1.56982822	Up	4.50E-18
LTCONS_00026521	254.54	31.16	-2.900869621	Down	8.52E-41
ENSGALT00000095692	44	241.26	2.584268942	Up	1.32E-37
LTCONS_00003169	284.75	0	-9.024296403	Down	2.30E-52
ENSGALT00000098093	76.93	206.52	1.553918918	Up	1.21E-17
LTCONS_00037867	77	206	1.548969615	Up	1.57E-17
LTCONS_00000895	84	199	1.373562826	Up	1.70E-14
LTCONS_00049565	89	194	1.25343504	Up	1.52E-12
LTCONS_00051194	52	230	2.274305961	Up	3.06E-31
LTCONS_00040911	84	198	1.366294826	Up	2.49E-14
ENSGALT00000092050	209.79	71.89	-1.415827274	Down	1.30E-14
LTCONS_00045147	81.74	199.67	1.417759067	Up	3.63E-15
LTCONS_00029930	202	79	-1.225175106	Down	1.14E-11
LTCONS_00015831	78.88	201.99	1.485808042	Up	2.63E-16
LTCONS_00040713	76.89	203.89	1.536178763	Up	3.51E-17
LTCONS_00048464	88.05	192.69	1.259142422	Up	1.51E-12
ENSGALT00000063294	213.45	66.99	-1.542624877	Down	1.30E-16
LTCONS_00039940	73.67	204.25	1.600442559	Up	3.72E-18
ENSGALT00000108068	236.64	40.44	-2.419583427	Down	1.32E-31
LTCONS_00006961	93	184	1.113658774	Up	3.06E-10
LTCONS_00037743	245.03	31.92	-2.81117021	Down	3.63E-38
LTCONS_00004100	12.85	261.83	4.478045772	Up	2.49E-62
LTCONS_00028198	63	211	1.873074894	Up	7.43E-23
LTCONS_00060785	93.99	179.18	1.060086066	Up	2.20E-09
ENSGALT00000102653	81.07	191.2	1.367098104	Up	6.53E-14
LTCONS_00030355	92	180	1.097546769	Up	7.30E-10
LTCONS_00030990	209	63	-1.60082358	Down	4.15E-17
LTCONS_00000672	270	2	-6.947559968	Down	3.60E-60
LTCONS_00031015	85	186	1.259023504	Up	3.58E-12
LTCONS_00048528	76.12	194.62	1.483568137	Up	9.56E-16
ENSGALT00000050615	185.67	83.57	-1.022428058	Down	1.45E-08
LTCONS_00053181	88	181	1.169669897	Up	8.76E-11
LTCONS_00058937	62	206	1.861559845	Up	3.47E-22
LTCONS_00011304	69	199	1.657355792	Up	1.48E-18
LTCONS_00044916	56.29	211.34	2.037870925	Up	2.24E-25
LTCONS_00041750	91.95	175.5	1.061805179	Up	3.02E-09
ENSGALT00000094734	207.49	59.57	-1.671128315	Down	5.81E-18
LTCONS_00023950	83	184.01	1.277856559	Up	2.66E-12
ENSGALT00000105089	67.05	199.15	1.699801871	Up	3.52E-19
LTCONS_00002723	80.73	185.33	1.328175266	Up	4.97E-13
LTCONS_00028633	82	184	1.29526558	Up	1.59E-12
LTCONS_00052907	197	69	-1.384271734	Down	1.99E-13
ENSGALT00000102133	222.63	42.4	-2.263256214	Down	1.06E-27
LTCONS_00038797	219.09	45.92	-2.125073461	Down	2.24E-25
ENSGALT00000098879	187.55	77.45	-1.14668249	Down	4.82E-10
LTCONS_00040897	88.41	176.3	1.125006637	Up	5.09E-10
LTCONS_00010834	249.52	14.15	-4.011025871	Down	1.52E-51
LTCONS_00014096	71.36	191.67	1.554692654	Up	1.62E-16
LTCONS_00039099	76	187	1.428222575	Up	1.86E-14
LTCONS_00015018	84	179	1.220753983	Up	2.62E-11
LTCONS_00029107	222	41	-2.307608233	Down	3.05E-28
LTCONS_00062404	46.39	216.17	2.349536198	Up	1.43E-30
LTCONS_00018035	29.53	232.95	3.109022697	Up	1.63E-43
LTCONS_00047906	73	189	1.501673494	Up	1.37E-15
LTCONS_00061354	190	72	-1.270674978	Down	1.25E-11
LTCONS_00060659	50.88	211.05	2.181669882	Up	1.80E-27
LTCONS_00022291	181.05	80.44	-1.041147561	Down	1.35E-08
LTCONS_00026260	205.02	56	-1.743010293	Down	9.56E-19
LTCONS_00009123	211.17	49.79	-1.955221343	Down	3.32E-22
LTCONS_00042545	207.83	52.13	-1.865962527	Down	1.15E-20
LTCONS_00004512	187.38	72.38	-1.243048334	Down	3.65E-11
LTCONS_00043568	87.78	171.32	1.093985036	Up	1.97E-09
LTCONS_00043810	197	62	-1.53859988	Down	2.03E-15
LTCONS_00035979	87.6	171.37	1.097367427	Up	1.79E-09
LTCONS_00033273	183.47	75.21	-1.15729215	Down	5.53E-10
LTCONS_00001533	180	78	-1.077195249	Down	6.01E-09
LTCONS_00017469	29	228.45	3.107009266	Up	1.10E-42
LTCONS_00056174	75	181	1.400282825	Up	1.08E-13
LTCONS_00059960	182.84	73.14	-1.192593564	Down	2.34E-10
LTCONS_00006694	181	74	-1.161136893	Down	6.46E-10
LTCONS_00040815	28	226	3.142079669	Up	1.15E-42
LTCONS_00003855	178	76	-1.098550289	Down	4.25E-09
LTCONS_00040537	73.68	179.71	1.415581352	Up	8.40E-14
LTCONS_00043634	192	61	-1.524969535	Down	6.71E-15
LTCONS_00048628	81.73	169.9	1.185003841	Up	2.08E-10
LTCONS_00033880	242.11	9.06	-4.61075218	Down	1.30E-53
LTCONS_00035095	63.74	187.28	1.684181544	Up	6.22E-18
ENSGALT00000097791	181.04	69.98	-1.242038291	Down	7.79E-11
LTCONS_00029148	174	76	-1.065760354	Down	1.38E-08
LTCONS_00050674	195	55	-1.696714972	Down	2.55E-17
LTCONS_00007959	179.03	70.21	-1.221197298	Down	1.69E-10
LTCONS_00023948	70	179	1.483788389	Up	1.26E-14
LTCONS_00005597	81	168	1.181723048	Up	2.83E-10
LTCONS_00042969	87	162	1.026162136	Up	2.71E-08
LTCONS_00026370	181	67	-1.304501068	Down	1.49E-11
LTCONS_00037525	75.42	172.52	1.323000194	Up	3.44E-12
LTCONS_00005027	33.73	214.2	2.796109885	Up	2.22E-36
LTCONS_00054927	62	185	1.706440779	Up	4.93E-18
LTCONS_00049620	83.24	163.33	1.101696564	Up	3.70E-09
LTCONS_00005542	195	51	-1.805649343	Down	1.00E-18
LTCONS_00017414	61.22	181.87	1.700088264	Up	1.12E-17
LTCONS_00042899	76	167	1.265032408	Up	3.51E-11
LTCONS_00033267	83.83	157.85	1.042271355	Up	2.72E-08
ENSGALT00000091177	79.66	161.93	1.152698535	Up	1.20E-09
LTCONS_00059296	209.03	31.09	-2.619931862	Down	1.34E-30
LTCONS_00020179	72	168	1.35164805	Up	2.95E-12
LTCONS_00041876	80	160	1.129255629	Up	2.66E-09
LTCONS_00029315	65.57	174.31	1.539803166	Up	5.40E-15
LTCONS_00022297	173	66	-1.26097848	Down	1.22E-10
LTCONS_00000028	79.71	158.89	1.124451324	Up	3.37E-09
LTCONS_00061628	53.55	184.78	1.916105761	Up	8.24E-21
LTCONS_00022911	61.01	176.6	1.662623336	Up	9.74E-17
ENSGALT00000095419	62.86	174.5	1.602268488	Up	8.50E-16
LTCONS_00002707	59.78	176.64	1.692332904	Up	4.04E-17
LTCONS_00006949	56.83	178.81	1.78295843	Up	1.76E-18
LTCONS_00024719	32	203	2.794591546	Up	1.48E-34
ENSGALT00000097972	70	165	1.366294826	Up	3.06E-12
LTCONS_00058829	167	68	-1.166985823	Down	2.40E-09
LTCONS_00022707	194	41	-2.113105209	Down	1.58E-22
LTCONS_00025740	59.58	173.09	1.667877978	Up	1.66E-16
LTCONS_00017575	61	171	1.616370806	Up	1.08E-15
LTCONS_00014228	176	55	-1.548816277	Down	4.38E-14
LTCONS_00037748	199	31	-2.553172682	Down	1.90E-28
LTCONS_00004647	49	180	2.006398881	Up	1.76E-21
LTCONS_00057152	67.5	160.61	1.379857943	Up	4.07E-12
LTCONS_00028757	183.02	44.73	-1.903431019	Down	7.27E-19
ENSGALT00000093241	192.48	35.14	-2.324266823	Down	6.33E-25
LTCONS_00060084	65	162.24	1.448873563	Up	5.09E-13
LTCONS_00027878	18	209	3.666689759	Up	1.04E-44
LTCONS_00022991	47	180	2.066519873	Up	3.02E-22
LTCONS_00019550	69	158	1.32451192	Up	2.48E-11
LTCONS_00016866	170	56	-1.472780385	Down	8.15E-13
LTCONS_00015290	186	40	-2.087975088	Down	2.25E-21
LTCONS_00011854	49.75	175.54	1.94828701	Up	2.89E-20
LTCONS_00056569	69	156	1.306133391	Up	5.21E-11
LTCONS_00002174	65	159	1.419770771	Up	1.83E-12
LTCONS_00056246	159	65	-1.161259514	Down	6.30E-09
ENSGALT00000053319	43	180	2.19484397	Up	7.35E-24
LTCONS_00041076	64	159	1.442138584	Up	1.02E-12
LTCONS_00039098	64	158	1.433036377	Up	1.51E-12
ENSGALT00000073934	68.27	152.97	1.293180715	Up	1.08E-10
LTCONS_00014098	61.24	159.96	1.514420627	Up	1.29E-13
LTCONS_00024932	202.27	18.85	-3.294390303	Down	1.13E-36
LTCONS_00038555	68	153	1.29918063	Up	9.30E-11
LTCONS_00052696	76	145	1.061237205	Up	6.14E-08
LTCONS_00063925	47.38	173.17	1.999094544	Up	1.21E-20
ENSGALT00000104458	60.49	159.99	1.532468797	Up	7.96E-14
LTCONS_00025428	68.05	152	1.288659885	Up	1.38E-10
LTCONS_00051051	61	159	1.511401246	Up	1.65E-13
LTCONS_00030358	65	155	1.383012221	Up	8.61E-12
LTCONS_00033537	70.54	149.04	1.208441727	Up	1.38E-09
LTCONS_00059826	30.97	188.55	2.735259491	Up	1.48E-31
LTCONS_00003547	72	147	1.159002972	Up	5.53E-09
LTCONS_00022708	177	42	-1.946032499	Down	8.49E-19
LTCONS_00026236	43	175	2.154201986	Up	9.38E-23
LTCONS_00007051	206.13	10.96	-4.103979157	Down	1.88E-43
ENSGALT00000093034	216.94	0	-8.631896647	Down	3.54E-42
LTCONS_00043388	43	173	2.137619102	Up	2.58E-22
LTCONS_00025876	166	50	-1.601927613	Down	5.72E-14
LTCONS_00022776	34	181	2.541638674	Up	3.55E-28
LTCONS_00030196	164.95	49.78	-1.599135014	Down	7.33E-14
LTCONS_00061153	148	66	-1.035803618	Down	2.68E-07
LTCONS_00046347	196	18	-3.315529214	Down	8.90E-36
LTCONS_00008957	28.09	185.82	2.855032888	Up	1.90E-32
LTCONS_00024417	10.02	203.55	4.473684436	Up	7.83E-49
LTCONS_00007872	51.56	160.88	1.770916447	Up	1.14E-16
LTCONS_00007052	202.38	10	-4.20973919	Down	2.78E-43
LTCONS_00059943	184.36	27.87	-2.596485137	Down	5.95E-27
ENSGALT00000107811	174	38	-2.065760354	Down	7.32E-20
LTCONS_00052610	12.03	199.91	4.183897722	Up	1.81E-46
LTCONS_00060506	164.33	46.68	-1.686463787	Down	9.13E-15
LTCONS_00041412	16.29	194.44	3.706522159	Up	4.95E-42
LTCONS_00044631	70	140	1.129255629	Up	2.33E-08
LTCONS_00041118	53.31	156.52	1.683124557	Up	2.86E-15
ENSGALT00000105180	66.31	143	1.237972415	Up	1.46E-09
LTCONS_00039092	55	154	1.614682456	Up	2.74E-14
LTCONS_00048421	153	56	-1.320777292	Down	3.36E-10
LTCONS_00027360	158.48	49.98	-1.53562235	Down	1.01E-12
LTCONS_00027704	35	173	2.434600839	Up	8.31E-26
LTCONS_00052699	72	136	1.046793468	Up	2.00E-07
LTCONS_00030708	159	49	-1.568917483	Down	4.15E-13
LTCONS_00007404	54.67	153.26	1.616415559	Up	3.01E-14
ENSGALT00000074623	70.98	136.92	1.077104347	Up	9.78E-08
LTCONS_00060741	54.65	152.81	1.612701185	Up	3.59E-14
LTCONS_00036077	186	21	-3.01758576	Down	2.03E-31
LTCONS_00024592	43	163	2.051719028	Up	3.81E-20
LTCONS_00014160	71	135	1.056324106	Up	1.82E-07
LTCONS_00059348	160.18	45.43	-1.688721186	Down	1.84E-14
LTCONS_00038906	162.71	42.88	-1.794670481	Down	8.34E-16
LTCONS_00003670	163	42	-1.827155103	Down	3.52E-16
LTCONS_00022710	179	26	-2.654120431	Down	8.22E-27
ENSGALT00000106085	146.74	57.44	-1.223878907	Down	5.99E-09
ENSGALT00000105428	67	137	1.161198521	Up	1.64E-08
LTCONS_00039765	202.62	0	-8.533377146	Down	6.15E-40
LTCONS_00007511	58	144	1.441199635	Up	1.12E-11
LTCONS_00057034	69	133	1.076013607	Up	1.49E-07
ENSGALT00000104215	172	30	-2.390118531	Down	3.68E-23
ENSGALT00000093953	61.41	140.53	1.323588267	Up	2.88E-10
ENSGALT00000103106	166.65	34.89	-2.126680186	Down	9.44E-20
LTCONS_00059100	70	131	1.033395613	Up	4.23E-07
LTCONS_00014385	162	39	-1.925192155	Down	3.89E-17
LTCONS_00060503	150.93	49.95	-1.466067384	Down	1.64E-11
ENSGALT00000107295	68.3	131.26	1.071725483	Up	1.93E-07
LTCONS_00024780	42	157	2.031558955	Up	3.02E-19
LTCONS_00036097	0	197	8.751307448	Up	2.38E-41
LTCONS_00006617	33	164	2.442413514	Up	1.21E-24
LTCONS_00045584	139	58	-1.131704449	Down	9.07E-08
LTCONS_00030546	168.51	28.39	-2.440123826	Down	3.09E-23
LTCONS_00017576	149	47	-1.53532404	Down	4.58E-12
LTCONS_00007971	45.73	149.46	1.837802232	Up	2.45E-16
LTCONS_00050630	59	136	1.33407542	Up	4.30E-10
LTCONS_00045188	164	31	-2.274100066	Down	5.40E-21
LTCONS_00019205	51.66	143.07	1.598857269	Up	3.07E-13
LTCONS_00036529	161	33	-2.15726713	Down	1.86E-19
ENSGALT00000105745	161.13	32.84	-2.165443467	Down	1.48E-19
LTCONS_00064003	42.07	151	1.972940455	Up	5.98E-18
LTCONS_00000616	148	45	-1.588344641	Down	1.63E-12
ENSGALT00000081603	61.73	131.23	1.217309499	Up	9.88E-09
LTCONS_00006189	30	161	2.553281911	Up	2.21E-25
LTCONS_00020663	50.33	139.81	1.60323268	Up	5.06E-13
LTCONS_00060553	137.07	53.01	-1.241320774	Down	1.26E-08
LTCONS_00030359	54	136	1.461830968	Up	2.49E-11
LTCONS_00041092	55	135	1.424711512	Up	6.69E-11
ENSGALT00000099532	56	134	1.387989897	Up	1.75E-10
LTCONS_00057294	65	125	1.0726721	Up	3.54E-07
LTCONS_00038743	188	2	-6.425333223	Down	1.88E-43
LTCONS_00062863	190	0	-8.44059998	Down	6.23E-38
ENSGALT00000098523	55.64	134.19	1.399338468	Up	1.33E-10
LTCONS_00051158	189.35	0	-8.435655982	Down	7.91E-38
LTCONS_00044511	61	128	1.198518291	Up	2.15E-08
LTCONS_00056866	63	126	1.129255629	Up	1.07E-07
LTCONS_00006962	56.13	132.44	1.36775058	Up	3.43E-10
LTCONS_00029067	49	139	1.633486857	Up	2.92E-13
LTCONS_00002300	55	133	1.403178351	Up	1.46E-10
LTCONS_00010435	61	127	1.187202978	Up	3.04E-08
LTCONS_00027758	66	122	1.015598847	Up	1.36E-06
LTCONS_00016974	171	17	-3.201134045	Down	1.48E-30
LTCONS_00000187	62.19	125.65	1.143911778	Up	8.36E-08
LTCONS_00057780	60	126	1.199644956	Up	2.67E-08
LTCONS_00021188	60.9	124.93	1.165861455	Up	5.90E-08
ENSGALT00000103833	146.89	38.67	-1.796193885	Down	1.86E-14
LTCONS_00004654	43	142	1.852737993	Up	9.18E-16
LTCONS_00039425	184.64	0	-8.39931569	Down	4.52E-37
LTCONS_00000044	130	54	-1.138224682	Down	1.98E-07
LTCONS_00063888	45.08	138.3	1.746497364	Up	2.46E-14
LTCONS_00038226	37	146	2.109626822	Up	7.92E-19
LTCONS_00030447	63	120	1.058866301	Up	7.52E-07
LTCONS_00003820	125.99	56.8	-1.020090766	Down	2.36E-06
LTCONS_00049587	39	143	2.003724747	Up	2.08E-17
LTCONS_00040616	43	139	1.821931947	Up	3.70E-15
LTCONS_00058822	62	120	1.081949914	Up	4.94E-07
LTCONS_00057850	61	118	1.08116134	Up	6.13E-07
LTCONS_00059825	56.16	122.47	1.254069181	Up	1.41E-08
LTCONS_00023824	54.4	123.99	1.317800842	Up	3.24E-09
LTCONS_00047995	59	119	1.141430343	Up	1.83E-07
LTCONS_00049712	123	55	-1.031899163	Down	2.49E-06
LTCONS_00005315	131	47	-1.349578521	Down	3.13E-09
ENSGALT00000092287	49.24	128.58	1.514019217	Up	2.73E-11
LTCONS_00017210	22.97	154.03	2.874644235	Up	2.20E-27
LTCONS_00043386	33	144	2.254786511	Up	4.82E-20
LTCONS_00063912	44	133	1.725106445	Up	1.19E-13
LTCONS_00014308	166	11	-3.786352184	Down	1.11E-33
LTCONS_00042060	33.86	142.41	2.201652206	Up	2.54E-19
ENSGALT00000102601	36.19	139.19	2.072648181	Up	1.13E-17
LTCONS_00051308	139.93	35.25	-1.859754508	Down	1.92E-14
ENSGALT00000090862	47	128	1.574666777	Up	8.27E-12
LTCONS_00007877	132.58	42.02	-1.528459462	Down	7.14E-11
LTCONS_00003766	39	135	1.920669007	Up	9.82E-16
LTCONS_00044687	51	123	1.399344792	Up	7.24E-10
ENSGALT00000107374	120	54	-1.022747465	Down	3.75E-06
LTCONS_00038793	131	43	-1.477902618	Down	2.50E-10
LTCONS_00054408	47.06	125.98	1.549877119	Up	2.00E-11
LTCONS_00000019	57.92	115.07	1.119633877	Up	4.19E-07
LTCONS_00064012	55.46	116.84	1.20427037	Up	7.35E-08
LTCONS_00062338	12.1	160.11	3.855240093	Up	7.66E-36
LTCONS_00036866	50	122	1.416136776	Up	6.01E-10
LTCONS_00042690	57	115	1.141855665	Up	2.83E-07
LTCONS_00019470	120	52	-1.077195249	Down	1.52E-06
ENSGALT00000090936	124	48	-1.239978181	Down	5.86E-08
LTCONS_00031735	150.46	21.54	-2.675034212	Down	5.27E-23
LTCONS_00022961	55	116	1.20587691	Up	7.89E-08
LTCONS_00025243	170	1	-7.280135308	Down	9.31E-38
LTCONS_00026411	57.2	113.59	1.119004408	Up	4.96E-07
ENSGALT00000105996	158.62	12	-3.595212749	Down	3.77E-31
ENSGALT00000104395	56.6	113.71	1.135740805	Up	3.65E-07
LTCONS_00045785	55	115	1.193385966	Up	1.12E-07
LTCONS_00059349	162.46	7.41	-4.325211568	Down	1.41E-35
LTCONS_00027707	25	144	2.65532444	Up	8.06E-24
LTCONS_00019589	142	27	-2.265603989	Down	2.41E-18
LTCONS_00050380	155	14	-3.339513855	Down	7.72E-29
LTCONS_00034149	48	120	1.451183723	Up	4.09E-10
LTCONS_00059988	52	116	1.286796906	Up	1.76E-08
LTCONS_00045511	56	112	1.129255629	Up	4.93E-07
LTCONS_00022713	150	18	-2.92963806	Down	5.17E-25
ENSGALT00000103962	45.56	121.74	1.547219247	Up	4.46E-11
LTCONS_00002342	121.73	45.47	-1.291442222	Down	3.03E-08
ENSGALT00000100171	136.76	30.23	-2.048337815	Down	7.63E-16
LTCONS_00045764	36.51	129.76	1.958737779	Up	1.51E-15
ENSGALT00000099952	54.47	111.78	1.166383936	Up	2.64E-07
ENSGALT00000101388	42.05	123.99	1.689301693	Up	1.59E-12
LTCONS_00039091	45	121	1.55626577	Up	4.23E-11
LTCONS_00024868	52	114	1.261705925	Up	3.64E-08
ENSGALT00000098806	51.03	114.02	1.289124988	Up	2.19E-08
LTCONS_00044572	118	47	-1.198798569	Down	2.37E-07
LTCONS_00061289	132	33	-1.870744371	Down	8.01E-14
LTCONS_00036863	42.83	122.08	1.640388914	Up	6.31E-12
LTCONS_00060297	148.8	15.26	-3.156292031	Down	1.65E-26
LTCONS_00016752	16.6	147.18	3.277582122	Up	1.95E-29
LTCONS_00053183	56	107	1.063367693	Up	2.50E-06
LTCONS_00059786	142	21	-2.628174068	Down	1.96E-21
LTCONS_00048073	137.94	24.38	-2.371015212	Down	9.03E-19
ENSGALT00000096823	46	116	1.463674668	Up	6.11E-10
LTCONS_00002301	54	108	1.129255629	Up	7.61E-07
LTCONS_00031749	122	40	-1.479553614	Down	9.40E-10
LTCONS_00007960	122.97	38.79	-1.535294086	Down	2.86E-10
LTCONS_00059763	53.09	108.28	1.157510375	Up	4.59E-07
LTCONS_00026571	0	160	8.451183723	Up	4.82E-35
LTCONS_00027491	43	117	1.573355593	Up	6.17E-11
LTCONS_00049750	54	106	1.102288581	Up	1.47E-06
LTCONS_00004630	55	105	1.062141433	Up	3.11E-06
ENSGALT00000090590	45.01	114.95	1.481944625	Up	5.11E-10
ENSGALT00000096423	48.71	111.08	1.318564823	Up	1.91E-08
ENSGALT00000105338	53.98	105.06	1.089972236	Up	1.98E-06
LTCONS_00059338	135.81	22.94	-2.436396787	Down	4.78E-19
LTCONS_00007577	38.53	120.02	1.768476372	Up	7.20E-13
LTCONS_00006401	49.24	109.09	1.276871821	Up	5.27E-08
LTCONS_00011479	112.64	45.56	-1.176623958	Down	6.13E-07
LTCONS_00020122	148	10	-3.758269642	Down	4.42E-30
LTCONS_00022266	34	123	1.984307293	Up	4.70E-15
LTCONS_00022709	126	31	-1.893827985	Down	1.82E-13
LTCONS_00041538	55	101	1.006107398	Up	1.09E-05
LTCONS_00041223	20.38	135.33	2.860511364	Up	3.63E-24
LTCONS_00022463	38	117	1.751692835	Up	1.90E-12
LTCONS_00026369	124	31	-1.870744371	Down	4.30E-13
LTCONS_00000431	108.7	46.19	-1.10544386	Down	2.81E-06
LTCONS_00060931	131.95	21.88	-2.463051079	Down	9.07E-19
LTCONS_00022460	41	112	1.579058546	Up	1.37E-10
ENSGALT00000100390	51	102	1.129255629	Up	1.46E-06
LTCONS_00004361	52	101	1.087027393	Up	3.15E-06
LTCONS_00016445	126.34	26.59	-2.119100166	Down	2.39E-15
LTCONS_00002569	46	106	1.333614127	Up	2.99E-08
LTCONS_00029656	48	104	1.244732846	Up	1.77E-07
LTCONS_00041204	49.37	102.14	1.178097043	Up	6.60E-07
LTCONS_00041032	51.48	100.02	1.08746018	Up	3.46E-06
LTCONS_00060096	108.22	42.56	-1.217141462	Down	5.21E-07
LTCONS_00014444	49.19	100.94	1.16631666	Up	9.16E-07
LTCONS_00013813	113	37	-1.481469968	Down	3.53E-09
ENSGALT00000102450	43.89	106.08	1.402444134	Up	8.94E-09
ENSGALT00000101119	51.73	97.48	1.043360688	Up	8.66E-06
LTCONS_00005538	131	18	-2.734242372	Down	1.07E-20
LTCONS_00005987	125.32	22.71	-2.334961435	Down	6.09E-17
ENSGALT00000065024	104	43.28	-1.135555496	Down	2.83E-06
LTCONS_00064008	44	103	1.356324537	Up	3.11E-08
LTCONS_00026875	46	101	1.263905155	Up	1.90E-07
LTCONS_00036066	51.25	95.56	1.028110478	Up	1.30E-05
LTCONS_00025492	144.64	1.52	-6.44299582	Down	7.86E-34
LTCONS_00006188	12	134	3.610382318	Up	5.26E-29
LTCONS_00060003	119.08	26.66	-2.029926813	Down	6.94E-14
LTCONS_00045588	48	97	1.14420597	Up	2.01E-06
LTCONS_00020643	42.84	101.65	1.375835459	Up	2.74E-08
ENSGALT00000108245	39	105	1.558098927	Up	7.01E-10
LTCONS_00045589	46	98	1.220403517	Up	5.55E-07
LTCONS_00055176	50	94	1.03998829	Up	1.27E-05
LTCONS_00043210	115	29	-1.858253427	Down	3.54E-12
ENSGALT00000105664	105.85	37.88	-1.353257405	Down	8.07E-08
LTCONS_00011520	99.15	43.15	-1.070996584	Down	1.14E-05
LTCONS_00006424	112.71	29.38	-1.810453592	Down	1.29E-11
LTCONS_00040362	6	136	4.631755969	Up	1.08E-33
LTCONS_00049344	45	97	1.237315374	Up	4.84E-07
LTCONS_00023770	106	36	-1.428739825	Down	2.37E-08
ENSGALT00000101143	44.33	97.52	1.266670392	Up	2.86E-07
ENSGALT00000091646	49.46	92.23	1.028229487	Up	1.77E-05
ENSGALT00000097168	44.04	97.15	1.270655155	Up	2.82E-07
LTCONS_00046454	103.37	37.69	-1.326308219	Down	1.70E-07
LTCONS_00006191	33	108	1.839749011	Up	2.57E-12
LTCONS_00006407	42.24	98.2	1.346368818	Up	7.35E-08
LTCONS_00024962	117.18	22.96	-2.222276179	Down	3.91E-15
LTCONS_00013016	48	92	1.067855084	Up	1.04E-05
ENSGALT00000103103	37.6	101.63	1.563777393	Up	1.16E-09
ENSGALT00000096250	15.89	123.22	3.08430104	Up	1.04E-23
LTCONS_00004640	31	108	1.92994682	Up	5.12E-13
LTCONS_00015004	122	17	-2.714018868	Down	2.91E-19
ENSGALT00000103728	102.92	35.13	-1.421492252	Down	4.14E-08
LTCONS_00042964	41.12	96.14	1.354552168	Up	8.68E-08
LTCONS_00023768	110	27	-1.897216583	Down	5.22E-12
LTCONS_00046225	43.83	92.76	1.21083977	Up	1.22E-06
LTCONS_00053432	15.37	121.15	3.107860963	Up	1.70E-23
LTCONS_00009608	29	107	2.01274162	Up	1.52E-13
ENSGALT00000102055	39	97	1.443766252	Up	1.84E-08
LTCONS_00030361	41	95	1.341559232	Up	1.25E-07
LTCONS_00046535	43	93	1.242149685	Up	7.44E-07
LTCONS_00046893	124	12	-3.239978181	Down	7.05E-23
LTCONS_00033436	130.89	4.14	-4.853324673	Down	2.45E-30
LTCONS_00019140	98	37	-1.27600085	Down	7.02E-07
LTCONS_00013760	1.69	133.04	6.427948646	Up	4.84E-34
LTCONS_00005504	29	105	1.985520151	Up	4.02E-13
LTCONS_00026235	31	103	1.861559845	Up	5.44E-12
LTCONS_00015628	44	90	1.161677106	Up	3.43E-06
LTCONS_00064001	23.23	110.73	2.382240713	Up	8.76E-17
LTCONS_00047271	39.29	94.34	1.392963062	Up	6.21E-08
LTCONS_00009154	37.14	96.47	1.50636218	Up	7.35E-09
LTCONS_00031296	124.5	9	-3.660821302	Down	3.78E-25
LTCONS_00055895	40	93	1.346486345	Up	1.55E-07
LTCONS_00059363	43	90	1.19484397	Up	2.14E-06
LTCONS_00002608	47	86	1.000931532	Up	4.54E-05
LTCONS_00000221	108	25	-1.981775684	Down	2.02E-12
LTCONS_00038744	122.82	10.16	-3.466317572	Down	6.82E-24
LTCONS_00030544	13.13	119.14	3.310974671	Up	2.28E-24
LTCONS_00062794	125.45	6.8	-4.076178286	Down	4.66E-27
LTCONS_00023926	26	106	2.156736365	Up	1.65E-14
ENSGALT00000102947	23	108.9	2.372553816	Up	1.82E-16
ENSGALT00000097069	43.57	88.24	1.147353306	Up	5.12E-06
LTCONS_00038798	114.38	17.41	-2.586591074	Down	2.42E-17
LTCONS_00040470	107.13	24.63	-1.991618378	Down	2.10E-12
LTCONS_00019827	127.56	4.13	-4.819634782	Down	1.51E-29
ENSGALT00000100654	41	90	1.26355672	Up	7.98E-07
LTCONS_00046894	121	10	-3.467679514	Down	1.43E-23
LTCONS_00037174	109	21	-2.246611273	Down	2.28E-14
ENSGALT00000076808	110.08	19.82	-2.344267879	Down	3.67E-15
LTCONS_00059603	45.77	84.05	1.006101156	Up	5.07E-05
LTCONS_00010457	26.08	103.44	2.117034034	Up	6.46E-14
LTCONS_00008427	101.34	28.09	-1.721819576	Down	4.99E-10
LTCONS_00019433	39	90	1.335706506	Up	2.79E-07
LTCONS_00035246	30	98	1.837074877	Up	2.54E-11
LTCONS_00061323	34	94	1.596381639	Up	2.72E-09
LTCONS_00026183	43	85	1.11238181	Up	1.17E-05
LTCONS_00036280	95	33	-1.39620586	Down	1.84E-07
LTCONS_00037198	112	16	-2.678099293	Down	1.32E-17
LTCONS_00028024	125.4	1.68	-6.092676676	Down	7.67E-30
LTCONS_00063911	35	92	1.523534568	Up	1.21E-08
LTCONS_00063915	37	90	1.411655359	Up	9.07E-08
LTCONS_00008218	41.58	84.92	1.159470242	Up	6.33E-06
LTCONS_00056983	37	89	1.395535694	Up	1.34E-07
LTCONS_00043110	39	87	1.286796906	Up	8.51E-07
ENSGALT00000103138	43	83	1.078030305	Up	2.25E-05
LTCONS_00025045	87	39	-1.028285648	Down	5.86E-05
LTCONS_00062349	21.74	104.21	2.390325508	Up	5.87E-16
LTCONS_00040615	28.02	97.59	1.929531996	Up	6.23E-12
ENSGALT00000099912	39.91	85.34	1.22572746	Up	2.46E-06
LTCONS_00022462	33	92	1.608423465	Up	3.27E-09
LTCONS_00006657	41	84	1.164021047	Up	6.62E-06
LTCONS_00029428	43.16	81.67	1.049366991	Up	3.69E-05
LTCONS_00060322	104.69	20	-2.258796109	Down	5.95E-14
ENSGALT00000098505	23.23	101.29	2.253686318	Up	1.27E-14
ENSGALT00000099955	86.55	37.94	-1.060558512	Down	4.14E-05
ENSGALT00000101972	103.74	20.41	-2.216368559	Down	1.45E-13
LTCONS_00017457	85.39	38.74	-1.010987544	Down	8.26E-05
LTCONS_00020175	15.27	108.45	2.957513714	Up	2.50E-20
LTCONS_00026144	86	37	-1.08755576	Down	3.14E-05
LTCONS_00023743	93	30	-1.503012587	Down	5.38E-08
LTCONS_00051915	94	29	-1.567352228	Down	1.83E-08
LTCONS_00031813	38.95	83.8	1.234582544	Up	2.64E-06
ENSGALT00000098549	34.59	87.87	1.474271309	Up	5.06E-08
ENSGALT00000093797	37.23	84.89	1.318384627	Up	7.31E-07
LTCONS_00063020	16	106	2.857176083	Up	2.67E-19
LTCONS_00004644	31	91	1.682853958	Up	1.27E-09
LTCONS_00053492	92	30	-1.487415732	Down	7.82E-08
LTCONS_00038349	93.71	27.52	-1.638466911	Down	6.91E-09
LTCONS_00061324	40	81	1.147177537	Up	1.16E-05
LTCONS_00030703	85	36	-1.110210306	Down	2.62E-05
LTCONS_00026908	13.59	107.03	3.106653501	Up	5.84E-21
ENSGALT00000097072	30.58	89.98	1.686271589	Up	1.48E-09
LTCONS_00052599	34	86	1.468057542	Up	7.53E-08
LTCONS_00041698	38	82	1.23888012	Up	3.13E-06
LTCONS_00060870	42	78	1.022340425	Up	7.28E-05
LTCONS_00000927	87	33	-1.269293748	Down	2.90E-06
ENSGALT00000093240	86.17	33.15	-1.248921185	Down	4.15E-06
LTCONS_00000178	119.18	0	-7.767742714	Down	4.82E-26
LTCONS_00022176	38	81	1.221178118	Up	4.48E-06
LTCONS_00060307	36.97	81.83	1.275530437	Up	1.98E-06
ENSGALT00000100321	21.29	97.19	2.31988756	Up	1.53E-14
LTCONS_00014097	87.14	31.29	-1.348377826	Down	1.02E-06
LTCONS_00020290	88	30	-1.423285394	Down	3.39E-07
LTCONS_00063920	19.04	98	2.493003899	Up	8.92E-16
LTCONS_00032965	16	101	2.787467111	Up	4.65E-18
LTCONS_00059364	25	92	2.008961395	Up	7.13E-12
LTCONS_00007367	96	21	-2.063389449	Down	9.50E-12
LTCONS_00022714	99	18	-2.33017599	Down	9.91E-14
LTCONS_00007521	24.24	91.89	2.051773797	Up	3.86E-12
LTCONS_00042125	80	36	-1.022747465	Down	0.000114156
LTCONS_00000433	104	12	-2.986221589	Down	3.37E-18
LTCONS_00041165	39.78	76.07	1.064539957	Up	5.35E-05
ENSGALT00000094150	38.74	77.02	1.120664798	Up	2.49E-05
ENSGALT00000099929	5.08	110.49	4.572199124	Up	1.41E-27
ENSGALT00000071757	33.57	81.48	1.408529072	Up	3.53E-07
ENSGALT00000092103	83.63	31	-1.302496719	Down	2.88E-06
LTCONS_00019828	112.85	1.58	-6.029082421	Down	4.61E-27
LTCONS_00042967	114.3	0	-7.707425965	Down	3.57E-25
LTCONS_00022530	82	32	-1.228296376	Down	8.68E-06
LTCONS_00053720	83	31	-1.291587492	Down	3.56E-06
LTCONS_00041021	78.15	35.67	-1.002279029	Down	0.000166874
LTCONS_00060505	84.66	29.08	-1.412397591	Down	6.27E-07
ENSGALT00000097906	30.09	83.54	1.602438665	Up	1.73E-08
LTCONS_00006400	25.83	87.56	1.89047994	Up	1.21E-10
LTCONS_00059576	34.62	78.41	1.308687564	Up	2.04E-06
LTCONS_00000830	35	78	1.285374831	Up	2.90E-06
ENSGALT00000099476	38	75	1.110146806	Up	3.51E-05
LTCONS_00022665	9.5	103.14	3.569788256	Up	1.45E-22
LTCONS_00023385	31	81	1.514909321	Up	9.07E-08
ENSGALT00000083372	83.91	27.92	-1.458288184	Down	3.90E-07
LTCONS_00004675	106.58	5.22	-4.222487493	Down	1.09E-23
ENSGALT00000104498	23.37	88.05	2.042920899	Up	1.19E-11
ENSGALT00000102976	38.06	73.29	1.074596431	Up	6.31E-05
LTCONS_00046578	34	77	1.308579328	Up	2.48E-06
LTCONS_00028631	36	75	1.188149318	Up	1.40E-05
LTCONS_00032873	77	34	-1.050068071	Down	0.000110268
LTCONS_00028537	32	78	1.414657847	Up	5.56E-07
ENSGALT00000107205	105	5	-4.263061794	Down	1.78E-23
LTCONS_00004060	36.95	72.71	1.10583506	Up	4.71E-05
LTCONS_00017454	0	109.54	7.904569604	Up	7.22E-26
LTCONS_00040439	29	80	1.593202728	Up	3.77E-08
ENSGALT00000099739	94	15	-2.518442627	Down	3.39E-14
ENSGALT00000077222	83.27	25.1	-1.600853831	Down	6.99E-08
LTCONS_00000184	108.34	0	-7.630166557	Down	4.20E-24
LTCONS_00003987	34	74	1.251246153	Up	7.46E-06
LTCONS_00001762	34	74	1.251246153	Up	7.46E-06
LTCONS_00054829	76	31	-1.164475574	Down	3.50E-05
LTCONS_00059320	78.57	28.01	-1.358780948	Down	2.80E-06
LTCONS_00032780	32	74	1.338708994	Up	2.60E-06
LTCONS_00051530	35	71	1.149719731	Up	3.47E-05
LTCONS_00041775	36	70	1.088613644	Up	7.58E-05
LTCONS_00059939	91	15	-2.471648416	Down	1.51E-13
ENSGALT00000057524	80.12	25.42	-1.526942762	Down	2.95E-07
LTCONS_00041209	90.33	15.19	-2.44282771	Down	2.64E-13
LTCONS_00034956	35	70	1.129255629	Up	4.87E-05
LTCONS_00015840	91	14	-2.57118409	Down	4.41E-14
LTCONS_00017453	104.42	0	-7.576998625	Down	2.16E-23
LTCONS_00016934	31.03	73.06	1.364673685	Up	2.18E-06
ENSGALT00000102931	79	25	-1.53066893	Down	3.38E-07
LTCONS_00019858	10.21	92.83	3.313863881	Up	2.13E-19
LTCONS_00026237	24	79	1.848073876	Up	1.56E-09
LTCONS_00000745	31	72	1.34498432	Up	3.22E-06
ENSGALT00000091229	99.69	3.1	-4.877853045	Down	1.43E-23
LTCONS_00004925	30.71	71.92	1.356940137	Up	2.82E-06
ENSGALT00000107922	70.95	30.66	-1.081189359	Down	0.000139124
LTCONS_00000177	76.05	25.15	-1.467134219	Down	1.13E-06
LTCONS_00024403	32.84	68.18	1.183150101	Up	3.33E-05
LTCONS_00022464	21	80	2.058866301	Up	7.69E-11
LTCONS_00044473	82	19	-1.980368863	Down	7.49E-10
LTCONS_00059512	35.09	65.81	1.036502503	Up	0.000198529
LTCONS_00060178	26.24	74.38	1.632402657	Up	6.53E-08
LTCONS_00050438	100.29	0	-7.518778322	Down	1.23E-22
LTCONS_00029245	32	68.18	1.220532323	Up	2.21E-05
LTCONS_00030353	28	72	1.491825708	Up	5.60E-07
LTCONS_00063937	21.43	78.01	1.993282852	Up	2.99E-10
LTCONS_00010833	90.52	8.77	-3.238332208	Down	3.51E-17
LTCONS_00025409	77.47	21.79	-1.700715915	Down	5.71E-08
LTCONS_00060487	81.06	18.08	-2.035339869	Down	4.75E-10
LTCONS_00045089	33	66	1.129255629	Up	7.56E-05
LTCONS_00037260	34	65	1.0641606	Up	0.00016287
ENSGALT00000095708	29	69.51	1.390423273	Up	2.73E-06
LTCONS_00046256	98.01	0	-7.485601422	Down	3.22E-22
LTCONS_00031194	29	69	1.37979909	Up	3.34E-06
LTCONS_00028139	83	15	-2.338893207	Down	7.61E-12
LTCONS_00046784	73.45	24.16	-1.474886408	Down	1.52E-06
LTCONS_00046257	77.55	19.69	-1.848408041	Down	9.72E-09
LTCONS_00056691	24	73	1.734117687	Up	2.44E-08
LTCONS_00057292	30	67	1.288454223	Up	1.23E-05
ENSGALT00000061323	25	71.68	1.648898171	Up	8.96E-08
ENSGALT00000102241	8.94	87.19	3.415071571	Up	9.47E-19
LTCONS_00010433	26	70	1.558098927	Up	3.61E-07
LTCONS_00063927	28	68	1.409363548	Up	2.78E-06
LTCONS_00029931	69	27	-1.224381326	Down	4.01E-05
ENSGALT00000095088	73	23	-1.537006974	Down	8.16E-07
ENSGALT00000096850	79	17	-2.087062278	Down	4.19E-10
LTCONS_00063021	2.25	93.45	5.505453386	Up	1.12E-24
ENSGALT00000102086	3.15	92.52	5.005597161	Up	4.59E-24
ENSGALT00000091552	68.33	27.25	-1.197007268	Down	5.70E-05
LTCONS_00059536	10.62	84.67	3.124322752	Up	4.88E-17
LTCONS_00035982	26	69	1.537340367	Up	5.48E-07
LTCONS_00037912	26	69	1.537340367	Up	5.48E-07
LTCONS_00053940	27	68	1.461830968	Up	1.54E-06
LTCONS_00053179	32	63	1.106535552	Up	0.00013153
LTCONS_00033950	71	24	-1.43552899	Down	3.38E-06
LTCONS_00040695	68.16	26.73	-1.221209869	Down	4.56E-05
ENSGALT00000093545	66.6	28.28	-1.106484429	Down	0.000164948
ENSGALT00000100260	18	76	2.207258141	Up	3.54E-11
ENSGALT00000102508	28	66	1.366294826	Up	6.05E-06
LTCONS_00049581	29	65	1.293642446	Up	1.52E-05
LTCONS_00059091	66	28	-1.107783569	Down	0.000172756
ENSGALT00000094553	68	26	-1.257767495	Down	3.21E-05
ENSGALT00000099545	86	8	-3.297009126	Down	1.21E-16
LTCONS_00031736	87.54	6.46	-3.631080685	Down	4.03E-18
LTCONS_00041060	29.91	63.89	1.224217858	Up	3.63E-05
LTCONS_00021120	68.64	25	-1.327865829	Down	1.45E-05
LTCONS_00026240	21	72	1.906863207	Up	3.76E-09
LTCONS_00004650	21	72	1.906863207	Up	3.76E-09
ENSGALT00000098083	29	64	1.271274633	Up	2.20E-05
LTCONS_00058807	32	61	1.059992966	Up	0.000252952
LTCONS_00019139	64	29	-1.012763376	Down	0.000494829
LTCONS_00028022	31.44	61.48	1.096771576	Up	0.000170017
ENSGALT00000058831	31.55	61.12	1.083260167	Up	0.000200965
LTCONS_00041509	88.85	3.73	-4.444868612	Down	1.60E-20
ENSGALT00000092205	23.86	68.57	1.652239108	Up	1.58E-07
ENSGALT00000107772	13.91	78.22	2.620670745	Up	1.36E-13
LTCONS_00020424	24	68	1.631755969	Up	2.22E-07
LTCONS_00039830	29	63	1.248554557	Up	3.17E-05
LTCONS_00022450	30	62	1.176561343	Up	7.39E-05
LTCONS_00039683	31	61	1.105796656	Up	0.000164129
LTCONS_00006658	32	60	1.036146224	Up	0.000348299
LTCONS_00048872	65	27	-1.138224682	Down	0.000143348
LTCONS_00064002	6.56	85	3.82495075	Up	8.78E-20
LTCONS_00012216	15	76	2.470292546	Up	1.60E-12
ENSGALT00000105076	23	68	1.693156514	Up	1.10E-07
LTCONS_00058974	63	28	-1.040669373	Down	0.000421973
LTCONS_00000432	74	17	-1.992734896	Down	4.01E-09
LTCONS_00026368	77	14	-2.33017599	Down	4.47E-11
LTCONS_00033416	88.22	2.25	-5.163853225	Down	2.35E-21
ENSGALT00000090700	63.51	26.7	-1.1208884	Down	0.00019586
LTCONS_00060374	85.67	4.36	-4.16713442	Down	2.86E-19
ENSGALT00000097777	26	64	1.42881591	Up	4.19E-06
LTCONS_00020309	31	59	1.057702368	Up	0.000315433
LTCONS_00002565	31	59	1.057702368	Up	0.000315433
ENSGALT00000097566	63	27	-1.093136793	Down	0.000264116
ENSGALT00000093126	30	59	1.105008082	Up	0.000204929
ENSGALT00000091715	74.01	14.9	-2.183152257	Down	4.93E-10
LTCONS_00001764	27	61	1.305105464	Up	2.34E-05
LTCONS_00008351	65	23	-1.369550228	Down	1.55E-05
ENSGALT00000105267	66	22	-1.455706872	Down	5.70E-06
LTCONS_00037527	21.43	66.48	1.762544161	Up	6.91E-08
ENSGALT00000103646	15.69	71.83	2.323996792	Up	3.10E-11
LTCONS_00023898	24.83	62.33	1.45709808	Up	4.07E-06
LTCONS_00011796	24	63	1.521573051	Up	1.85E-06
LTCONS_00043465	28	59	1.204543756	Up	8.07E-05
LTCONS_00063101	60	27	-1.022747465	Down	0.000640933
LTCONS_00043463	25	61	1.416136776	Up	7.65E-06
ENSGALT00000098418	29	57	1.104164648	Up	0.000255179
ENSGALT00000096501	29	57	1.104164648	Up	0.000255179
LTCONS_00057879	29	57	1.104164648	Up	0.000255179
ENSGALT00000094298	60	26	-1.077195249	Down	0.000404518
LTCONS_00036096	13.41	71.99	2.55374291	Up	2.40E-12
LTCONS_00012011	27.58	57.57	1.190950384	Up	0.000108924
LTCONS_00027705	11	74	2.879277376	Up	4.12E-14
LTCONS_00047058	21	64	1.736938206	Up	1.54E-07
LTCONS_00057487	21	64	1.736938206	Up	1.54E-07
LTCONS_00032507	26	59	1.31145896	Up	2.90E-05
ENSGALT00000108286	28	57	1.154790721	Up	0.000162118
ENSGALT00000106869	30	55	1.003724747	Up	0.000741042
LTCONS_00015264	65	20	-1.57118409	Down	2.10E-06
LTCONS_00026792	25.11	59.86	1.382585879	Up	1.28E-05
LTCONS_00004349	29.74	55.1	1.0189033	Up	0.000646894
ENSGALT00000070827	9.32	75.17	3.141010772	Up	2.15E-15
ENSGALT00000100852	61.21	23.01	-1.282250756	Down	5.78E-05
ENSGALT00000095094	21.08	63.09	1.710792112	Up	2.46E-07
ENSGALT00000098638	11.91	72.15	2.72808161	Up	3.72E-13
LTCONS_00006099	20	64	1.807327534	Up	7.24E-08
LTCONS_00056501	28	56	1.129255629	Up	0.000228093
LTCONS_00036046	28	56	1.129255629	Up	0.000228093
LTCONS_00022362	58	26	-1.028285648	Down	0.000728638
LTCONS_00011565	61	23	-1.277919753	Down	6.17E-05
ENSGALT00000097089	0	83.6	7.514686666	Up	8.35E-21
LTCONS_00041489	28.56	54.67	1.066009025	Up	0.000453346
ENSGALT00000101167	59.05	24.12	-1.162451524	Down	0.00021452
LTCONS_00033415	83.09	0	-7.247347323	Down	2.01E-19
ENSGALT00000071214	14	69	2.430425163	Up	2.36E-11
LTCONS_00063918	29	54	1.026162136	Up	0.000675871
LTCONS_00006560	58	25	-1.084869177	Down	0.000458069
LTCONS_00042139	59	24	-1.16842492	Down	0.000204888
LTCONS_00037742	77	6	-3.552568411	Down	6.37E-16
LTCONS_00052667	71.46	11.22	-2.541807609	Down	2.55E-11
ENSGALT00000103277	57.62	24.66	-1.095141232	Down	0.000436641
ENSGALT00000093477	21	61	1.667675543	Up	5.87E-07
ENSGALT00000094148	27	55	1.15572784	Up	0.000202372
LTCONS_00003545	27	55	1.15572784	Up	0.000202372
LTCONS_00037659	57	25	-1.059778196	Down	0.00061777
LTCONS_00060070	76.74	5.18	-3.759699133	Down	1.80E-16
LTCONS_00032811	67.87	13.79	-2.169895928	Down	2.73E-09
LTCONS_00011435	79.43	2.18	-5.058028335	Down	2.52E-19
LTCONS_00062416	11.27	70.3	2.770292802	Up	4.82E-13
ENSGALT00000091833	27.19	53.8	1.11378565	Up	0.000331416
LTCONS_00041222	21.24	59.68	1.619719398	Up	1.23E-06
ENSGALT00000100681	27.76	52.88	1.058970238	Up	0.000576
ENSGALT00000100940	76.33	4.15	-4.071811321	Down	3.68E-17
ENSGALT00000091628	0	80.35	7.457481747	Up	3.78E-20
ENSGALT00000104239	56.01	24.28	-1.076660378	Down	0.000591693
ENSGALT00000102470	59.37	20.85	-1.380431101	Down	3.01E-05
LTCONS_00027555	23.76	56.39	1.376160135	Up	2.28E-05
LTCONS_00038938	28	52	1.022340425	Up	0.000841926
LTCONS_00025242	79	1	-6.17452512	Down	1.94E-19
LTCONS_00044832	77.97	1.5	-5.5706291	Down	2.86E-19
LTCONS_00015726	20	59	1.689970583	Up	6.97E-07
LTCONS_00024593	21	58	1.594919201	Up	2.15E-06
LTCONS_00050628	25	54	1.240286941	Up	0.000108876
LTCONS_00063233	26	53	1.156736365	Up	0.000252088
LTCONS_00009594	26	53	1.156736365	Up	0.000252088
ENSGALT00000094111	72	7	-3.233314451	Down	5.13E-14
ENSGALT00000099570	4.95	73.78	4.026984987	Up	6.22E-18
LTCONS_00017638	20.8	57.76	1.602742842	Up	2.09E-06
LTCONS_00044914	24.6	53.93	1.261685347	Up	9.11E-05
ENSGALT00000095157	6	72.44	3.723007769	Up	7.64E-17
ENSGALT00000102811	23.24	55.01	1.372339463	Up	2.91E-05
LTCONS_00018772	21	57	1.56982822	Up	3.30E-06
LTCONS_00029197	60	18	-1.607709966	Down	3.43E-06
LTCONS_00017114	60	18	-1.607709966	Down	3.43E-06
LTCONS_00022715	61	17	-1.714018868	Down	1.06E-06
ENSGALT00000093624	62	16	-1.824940682	Down	3.07E-07
LTCONS_00054676	78	0	-7.15614659	Down	1.90E-18
LTCONS_00049139	56.57	21.42	-1.271823062	Down	0.000111809
ENSGALT00000100731	55.16	22.76	-1.147866271	Down	0.000364041
ENSGALT00000094930	21.05	56.63	1.557001925	Up	3.98E-06
LTCONS_00033653	26.28	51.37	1.096216427	Up	0.000496969
LTCONS_00063474	62.18	15.42	-1.882392223	Down	1.72E-07
ENSGALT00000108158	23.36	54.12	1.341377194	Up	4.39E-05
LTCONS_00063905	17.06	60.3	1.950795984	Up	3.87E-08
LTCONS_00055299	12.47	64.71	2.504782841	Up	4.49E-11
LTCONS_00045886	4.73	72.41	4.065532491	Up	1.01E-17
LTCONS_00005000	24	53	1.272213582	Up	9.39E-05
LTCONS_00053151	55	22	-1.192672466	Down	0.000257875
LTCONS_00039703	77	0	-7.137530912	Down	2.96E-18
LTCONS_00040719	72.81	3.85	-4.11195063	Down	1.55E-16
LTCONS_00037474	25	51	1.157824781	Up	0.000314552
LTCONS_00023731	54	22	-1.166200255	Down	0.000355519
LTCONS_00025218	54	22	-1.166200255	Down	0.000355519
ENSGALT00000091609	23	52.44	1.318289453	Up	6.82E-05
LTCONS_00060428	5.3	70.08	3.854194139	Up	1.05E-16
LTCONS_00044605	19.06	56.08	1.686193859	Up	1.30E-06
LTCONS_00063600	10.39	64.69	2.767602687	Up	3.91E-12
LTCONS_00007657	19	56	1.688683037	Up	1.29E-06
LTCONS_00021422	20	55	1.588687247	Up	3.98E-06
LTCONS_00007111	24	51	1.21671847	Up	0.000194515
LTCONS_00025671	57	18	-1.533709384	Down	1.10E-05
LTCONS_00046344	71	4	-4.020491491	Down	5.56E-16
LTCONS_00041133	72.16	2.84	-4.537980875	Down	3.80E-17
LTCONS_00063012	72.95	1.99	-5.066812014	Down	6.67E-18
ENSGALT00000095224	22.42	52.4	1.354036162	Up	5.03E-05
LTCONS_00041153	22	52	1.370263728	Up	4.64E-05
ENSGALT00000091781	53	21	-1.206347403	Down	0.000289095
ENSGALT00000031045	13.76	60.14	2.257100026	Up	2.02E-09
LTCONS_00060495	52.13	21.67	-1.137159078	Down	0.000541577
ENSGALT00000086251	24.16	49.6	1.166975295	Up	0.00034409
LTCONS_00006190	11	62	2.62402032	Up	3.71E-11
LTCONS_00002488	23	50	1.249549862	Up	0.000168716
LTCONS_00050943	52	21	-1.178866667	Down	0.000399904
LTCONS_00053490	54	19	-1.37770436	Down	6.46E-05
LTCONS_00039333	57	16	-1.703634386	Down	2.47E-06
ENSGALT00000093634	52.69	20.28	-1.248215899	Down	0.000216261
LTCONS_00026557	24.5	48.18	1.104908273	Up	0.000653356
LTCONS_00041201	18.63	53.86	1.660842184	Up	2.55E-06
ENSGALT00000103044	22	50.15	1.318001806	Up	9.42E-05
LTCONS_00060443	19	53	1.60924857	Up	4.79E-06
LTCONS_00025288	20	52	1.507767252	Up	1.41E-05
LTCONS_00021563	23	49	1.220403517	Up	0.000242132
LTCONS_00038308	23	49	1.220403517	Up	0.000242132
LTCONS_00048739	23	49	1.220403517	Up	0.000242132
LTCONS_00048859	54	18	-1.455706872	Down	3.40E-05
LTCONS_00041023	21.77	50.15	1.333163922	Up	8.32E-05
LTCONS_00060074	21.56	49.73	1.335014882	Up	8.70E-05
ENSGALT00000097371	51.54	19.65	-1.261907596	Down	0.000223137
ENSGALT00000095058	23	48.15	1.195157565	Up	0.000327809
LTCONS_00064007	13	58	2.286796906	Up	2.88E-09
LTCONS_00030362	22	49	1.284533854	Up	0.000145086
ENSGALT00000105606	54	17	-1.538169032	Down	1.71E-05
LTCONS_00007458	56	15	-1.771208698	Down	1.66E-06
ENSGALT00000094896	64	7	-3.063389449	Down	3.88E-12
ENSGALT00000092529	18.78	52.17	1.603278999	Up	5.90E-06
LTCONS_00040606	15.82	55	1.926937647	Up	1.76E-07
ENSGALT00000092850	54.23	16.47	-1.589994987	Down	1.07E-05
LTCONS_00021690	15.78	54.81	1.925597558	Up	1.86E-07
LTCONS_00063902	6.71	63.71	3.376390794	Up	4.55E-14
LTCONS_00040676	23.72	46.5	1.100382335	Up	0.000808552
LTCONS_00000003	10	60	2.714218129	Up	3.44E-11
LTCONS_00060924	23.69	46.27	1.095054529	Up	0.000860772
LTCONS_00059042	58.56	11.36	-2.23669709	Down	1.67E-08
ENSGALT00000097645	23.51	46.07	1.099808688	Up	0.000849557
LTCONS_00063082	11.09	58.03	2.516795192	Up	3.69E-10
ENSGALT00000098730	19	50	1.525184305	Up	1.71E-05
ENSGALT00000092610	52	17	-1.483721248	Down	3.66E-05
ENSGALT00000106682	54	15	-1.718741278	Down	3.81E-06
ENSGALT00000103708	59	10	-2.431459326	Down	2.88E-09
LTCONS_00046343	66	3	-4.33017599	Down	1.55E-15
ENSGALT00000105958	49.97	18.9	-1.273420355	Down	0.000247061
ENSGALT00000104985	18.23	50.15	1.589190768	Up	9.71E-06
ENSGALT00000093192	17.66	50.71	1.65104056	Up	5.15E-06
LTCONS_00016375	64.2	4	-3.875245764	Down	2.51E-14
LTCONS_00029012	64.69	3.5	-4.078860257	Down	7.88E-15
ENSGALT00000105814	54	13.8	-1.839035512	Down	1.40E-06
ENSGALT00000097244	17.25	50.26	1.672069938	Up	4.71E-06
LTCONS_00060420	55.21	12.11	-2.059475108	Down	1.73E-07
LTCONS_00046466	62.06	5	-3.504408068	Down	4.64E-13
ENSGALT00000092756	22.61	44.44	1.104153453	Up	0.000981805
LTCONS_00024866	16	51.02	1.802246622	Up	1.32E-06
LTCONS_00002302	17	50	1.685648977	Up	4.42E-06
LTCONS_00049966	20	47	1.361916385	Up	0.000104345
LTCONS_00022806	21	46	1.260500162	Up	0.000260966
LTCONS_00048916	21	46	1.260500162	Up	0.000260966
LTCONS_00000618	56	11	-2.218667675	Down	3.81E-08
LTCONS_00059787	60	7	-2.970280045	Down	3.30E-11
LTCONS_00046348	63	4	-3.848024295	Down	4.91E-14
LTCONS_00059336	48.64	18.3	-1.281043952	Down	0.00027484
ENSGALT00000083382	13.29	53.41	2.136024408	Up	4.11E-08
LTCONS_00060321	14.08	52	2.014119918	Up	1.71E-07
ENSGALT00000104465	10	56	2.614682456	Up	3.24E-10
LTCONS_00026754	18	48	1.544293128	Up	2.08E-05
LTCONS_00044434	21	45	1.228791302	Up	0.000376465
LTCONS_00000900	21.84	43.67	1.128925303	Up	0.000898714
LTCONS_00038217	21	44	1.196369824	Up	0.000538642
LTCONS_00030324	47	18	-1.255408222	Down	0.000404004
LTCONS_00063272	47	18	-1.255408222	Down	0.000404004
ENSGALT00000100394	17	47.68	1.617105118	Up	1.23E-05
LTCONS_00013739	13.73	50.66	2.01277108	Up	2.43E-07
LTCONS_00054084	58.72	5.63	-3.253389512	Down	8.15E-12
LTCONS_00036767	51	13	-1.842729995	Down	2.53E-06
LTCONS_00022717	51	13	-1.842729995	Down	2.53E-06
LTCONS_00041195	51	12.99	-1.843840188	Down	2.51E-06
LTCONS_00052347	63.98	0	-6.870293459	Down	1.07E-15
ENSGALT00000103588	20	43.82	1.260845113	Up	0.000347503
LTCONS_00031747	0	63.77	7.124061605	Up	1.02E-16
ENSGALT00000096200	5	58.46	3.676705458	Up	7.88E-14
ENSGALT00000100286	19.9	43.44	1.255511301	Up	0.000379817
LTCONS_00011475	19.69	43.53	1.273802537	Up	0.000329038
ENSGALT00000091091	48.75	14.39	-1.631079998	Down	1.99E-05
LTCONS_00054280	45	18	-1.192672466	Down	0.000781971
LTCONS_00039146	47	16	-1.425333223	Down	0.000120297
LTCONS_00051094	48	15	-1.548816277	Down	4.18E-05
ENSGALT00000100008	61	2	-4.801481709	Down	4.69E-15
LTCONS_00050666	51.19	11.7	-2.000097848	Down	7.15E-07
ENSGALT00000108055	9.83	53.04	2.561073082	Up	1.37E-09
LTCONS_00041411	48.71	13.56	-1.715605176	Down	1.06E-05
LTCONS_00060403	46.24	15.67	-1.431880589	Down	0.000128191
LTCONS_00023753	46.67	15.03	-1.505394829	Down	7.10E-05
ENSGALT00000092619	11	50	2.3136802	Up	2.54E-08
LTCONS_00058938	13	48	2.013778411	Up	4.75E-07
LTCONS_00044519	19	42	1.273645538	Up	0.000404748
LTCONS_00057336	19	42	1.273645538	Up	0.000404748
LTCONS_00022032	20	41	1.164879538	Up	0.000956307
LTCONS_00016980	20	41	1.164879538	Up	0.000956307
LTCONS_00048848	60	1	-5.777634967	Down	2.93E-15
LTCONS_00049054	18.91	42.07	1.282898083	Up	0.000376277
LTCONS_00031293	55.72	5.25	-3.278550301	Down	2.29E-11
ENSGALT00000099945	17	43.32	1.478754125	Up	7.71E-05
LTCONS_00039463	17.62	42.5	1.399504546	Up	0.000155738
ENSGALT00000091875	0	60.01	7.979803125	Up	6.83E-15
ENSGALT00000098278	19	41	1.23888012	Up	0.00058521
LTCONS_00048524	5.25	54.72	3.510934531	Up	1.13E-12
ENSGALT00000098486	48.97	11	-2.025139044	Down	9.92E-07
LTCONS_00060811	17.14	42.47	1.438332628	Up	0.000118735
ENSGALT00000105217	44.62	14.85	-1.457971954	Down	0.000135782
LTCONS_00019385	15	44	1.681796652	Up	1.52E-05
LTCONS_00007430	52	7	-2.763829167	Down	2.23E-09
LTCONS_00004568	54	5	-3.303703779	Down	3.93E-11
ENSGALT00000103090	44.54	14.37	-1.502785868	Down	0.000100963
ENSGALT00000053545	16.09	42.78	1.540027785	Up	5.42E-05
LTCONS_00040844	12.53	46.13	2.009574506	Up	7.88E-07
ENSGALT00000107003	12	46.57	2.085622105	Up	3.95E-07
ENSGALT00000095121	42.5	16.07	-1.273837284	Down	0.000617108
LTCONS_00036865	11	47	2.224412862	Up	1.22E-07
LTCONS_00046896	14	44	1.781332325	Up	7.25E-06
LTCONS_00015096	16	42	1.521573051	Up	7.11E-05
LTCONS_00003671	42	16	-1.263061794	Down	0.000702657
ENSGALT00000106246	44	14	-1.522821068	Down	9.59E-05
ENSGALT00000103877	12.28	45.52	2.019445626	Up	8.55E-07
LTCONS_00053409	18.38	39.41	1.229680611	Up	0.000761818
LTCONS_00040481	43.47	14.26	-1.478790485	Down	0.000140397
ENSGALT00000097298	50.73	7	-2.728156705	Down	4.31E-09
LTCONS_00045572	10.42	47.3	2.311740535	Up	5.84E-08
LTCONS_00042096	11.15	46.3	2.183224112	Up	2.04E-07
LTCONS_00012603	17	40	1.363720882	Up	0.000291013
LTCONS_00047530	10.86	46.06	2.213745937	Up	1.74E-07
LTCONS_00026589	49.79	6.87	-2.728218383	Down	5.89E-09
ENSGALT00000106369	12.02	44.28	2.010473955	Up	1.25E-06
ENSGALT00000094539	17.92	38.1	1.217475989	Up	0.000971273
LTCONS_00050779	16	40	1.451183723	Up	0.000162104
ENSGALT00000092168	55	1	-5.652104085	Down	3.93E-14
LTCONS_00002177	16	39.55	1.434861418	Up	0.000194561
LTCONS_00062415	9.19	46.32	2.462754115	Up	2.66E-08
ENSGALT00000080735	45.07	10.04	-2.037152552	Down	2.29E-06
LTCONS_00032938	8	47	2.68384448	Up	4.62E-09
LTCONS_00019889	15	40	1.544293128	Up	8.64E-05
LTCONS_00052254	17	38	1.289720301	Up	0.000627114
LTCONS_00048503	43	12	-1.712046625	Down	3.19E-05
LTCONS_00041158	50	5	-3.192672466	Down	3.49E-10
LTCONS_00029314	54.88	0	-6.648952948	Down	7.46E-14
LTCONS_00059839	13.52	41.33	1.741349841	Up	1.71E-05
ENSGALT00000049626	15.79	39	1.433718581	Up	0.000214211
ENSGALT00000095846	42.41	11.82	-1.713918819	Down	3.52E-05
LTCONS_00041224	12	42	1.936610551	Up	3.75E-06
LTCONS_00020121	49	5	-3.163526121	Down	6.00E-10
LTCONS_00008426	41.99	12	-1.677755754	Down	4.83E-05
LTCONS_00016424	12.44	41.42	1.864596697	Up	7.11E-06
LTCONS_00020645	13.72	40.07	1.675497657	Up	3.50E-05
ENSGALT00000067918	15.58	38.21	1.423510653	Up	0.000259123
LTCONS_00020172	3.13	50.52	4.141875705	Up	5.00E-13
ENSGALT00000107830	16.82	36.77	1.2576071	Up	0.000901809
ENSGALT00000104110	38.82	14.48	-1.293482887	Down	0.000864503
LTCONS_00064004	15.19	38	1.452133177	Up	0.000223522
LTCONS_00052507	5.8	47.38	3.159409022	Up	2.08E-10
ENSGALT00000098973	16.4	36.74	1.29291144	Up	0.000730992
LTCONS_00030348	9	44	2.418762246	Up	7.64E-08
ENSGALT00000108230	13	40	1.750744005	Up	2.13E-05
LTCONS_00049735	16	37	1.338708994	Up	0.000532186
LTCONS_00004775	40	13	-1.492232748	Down	0.000220323
LTCONS_00048584	41	12	-1.643333875	Down	7.21E-05
LTCONS_00062414	5.98	46.84	3.098779315	Up	3.68E-10
ENSGALT00000090564	12	40.56	1.886278875	Up	7.49E-06
ENSGALT00000072019	0	52.54	6.844599924	Up	2.68E-14
LTCONS_00035244	7	45	2.813753803	Up	4.18E-09
ENSGALT00000105042	9	43	2.385595382	Up	1.31E-07
LTCONS_00030774	11	41	2.027376015	Up	2.58E-06
LTCONS_00024303	12	40	1.866221223	Up	9.78E-06
LTCONS_00030356	13	39	1.714218129	Up	3.35E-05
LTCONS_00011984	15	37	1.431818399	Up	0.000298219
LTCONS_00033691	38	14	-1.311316963	Down	0.000865116
ENSGALT00000093043	12.86	38.91	1.726505966	Up	3.15E-05
ENSGALT00000099540	43.52	8	-2.314351023	Down	5.59E-07
LTCONS_00032810	8.71	42.77	2.425110212	Up	1.09E-07
LTCONS_00007982	12	39	1.829695347	Up	1.57E-05
LTCONS_00000207	41	10	-1.906368281	Down	1.36E-05
LTCONS_00054675	51	0	-6.543169713	Down	4.72E-13
ENSGALT00000106965	0	50.73	6.794022884	Up	6.70E-14
LTCONS_00063578	50.52	0	-6.529527105	Down	5.94E-13
LTCONS_00040650	6.69	43.6	2.833505648	Up	6.28E-09
LTCONS_00022243	9.6	40.68	2.212468997	Up	8.23E-07
LTCONS_00002290	12	38	1.792220641	Up	2.50E-05
LTCONS_00018713	12	38	1.792220641	Up	2.50E-05
LTCONS_00008819	43	7	-2.489654204	Down	2.23E-07
ENSGALT00000103602	10	39.88	2.124921038	Up	1.82E-06
LTCONS_00041211	45.11	4.23	-3.285462089	Down	1.49E-09
ENSGALT00000033698	13	36.14	1.604340512	Up	0.00011912
LTCONS_00063931	1	48	5.714218129	Up	1.42E-13
LTCONS_00053094	9	40	2.281258722	Up	6.46E-07
ENSGALT00000091631	11	38	1.917751523	Up	1.12E-05
ENSGALT00000101536	12	37	1.753746493	Up	3.96E-05
ENSGALT00000081149	12	37	1.753746493	Up	3.96E-05
LTCONS_00037205	12	37	1.753746493	Up	3.96E-05
LTCONS_00050946	36	13	-1.340229655	Down	0.000956236
ENSGALT00000104146	45	4	-3.362597468	Down	1.09E-09
ENSGALT00000104681	46.68	2.03	-4.3939973	Down	1.40E-11
ENSGALT00000093924	13.59	34.81	1.486211987	Up	0.000307781
ENSGALT00000106145	36.09	12.23	-1.431919111	Down	0.000568171
LTCONS_00045671	7	41	2.679452711	Up	4.07E-08
ENSGALT00000092565	36	12	-1.455706872	Down	0.000503743
ENSGALT00000101885	40	8	-2.192672466	Down	3.01E-06
LTCONS_00002277	42	6	-2.678099293	Down	1.04E-07
ENSGALT00000103904	10.79	37	1.907086035	Up	1.52E-05
LTCONS_00043387	1.38	46.13	5.192220749	Up	5.38E-13
ENSGALT00000101583	8.81	38.58	2.259894848	Up	1.12E-06
ENSGALT00000098478	14	33.09	1.370224093	Up	0.000789241
ENSGALT00000092963	0	47.08	6.686298044	Up	4.33E-13
ENSGALT00000098558	9	38	2.207258141	Up	1.84E-06
LTCONS_00056439	12	35	1.673576145	Up	9.77E-05
LTCONS_00016975	37	10	-1.758269642	Down	7.60E-05
ENSGALT00000094574	43	4	-3.297009126	Down	3.26E-09
LTCONS_00021213	12	34.98	1.672751512	Up	9.86E-05
LTCONS_00022211	8	38	2.377183142	Up	6.62E-07
LTCONS_00061337	13	33	1.47321003	Up	0.000450703
LTCONS_00038264	36	10	-1.718741278	Down	0.000115375
LTCONS_00043801	36	10	-1.718741278	Down	0.000115375
LTCONS_00053722	39	7	-2.348791668	Down	1.62E-06
LTCONS_00023057	46	0	-6.394306327	Down	5.27E-12
LTCONS_00032284	46	0	-6.394306327	Down	5.27E-12
LTCONS_00059876	8.75	37.01	2.209815842	Up	2.40E-06
LTCONS_00063916	8.42	37.12	2.269560201	Up	1.63E-06
LTCONS_00024960	39.13	6.22	-2.524032996	Down	5.97E-07
ENSGALT00000104920	12.93	32.21	1.446042014	Up	0.000597272
ENSGALT00000066074	13	32.02	1.429717313	Up	0.000673108
LTCONS_00026075	10	35	1.936610551	Up	2.06E-05
LTCONS_00013424	11	34	1.757286851	Up	7.37E-05
LTCONS_00002403	12	33	1.588687247	Up	0.000235596
LTCONS_00059446	12	33	1.588687247	Up	0.000235596
ENSGALT00000055627	38.85	6.11	-2.539414685	Down	6.00E-07
LTCONS_00048607	10.93	33.78	1.757131556	Up	7.73E-05
ENSGALT00000099477	35.02	9.2	-1.799217689	Down	8.97E-05
LTCONS_00053827	10	34	1.894790375	Up	3.34E-05
LTCONS_00057076	35	9	-1.830102387	Down	7.62E-05
LTCONS_00046782	40	4	-3.192672466	Down	1.69E-08
ENSGALT00000097864	12	31.76	1.533432135	Up	0.000400851
LTCONS_00001696	8.59	34.73	2.144708003	Up	6.67E-06
LTCONS_00002493	8	35	2.258538646	Up	3.26E-06
LTCONS_00025438	11	32	1.66982401	Up	0.000182415
LTCONS_00037175	34	9	-1.788282211	Down	0.000116925
LTCONS_00014334	37	6	-2.495235236	Down	1.33E-06
LTCONS_00006263	10.65	32.23	1.726806387	Up	0.0001273
LTCONS_00052346	42.45	0	-6.27843702	Down	3.00E-11
ENSGALT00000102136	12	30.33	1.466966721	Up	0.000729133
ENSGALT00000106897	5.55	36.69	2.854082857	Up	7.81E-08
LTCONS_00003768	0	42	6.521573051	Up	6.07E-12
LTCONS_00050228	10	32	1.807327534	Up	8.62E-05
LTCONS_00052963	11	31	1.62402032	Up	0.000283713
LTCONS_00030364	12	30	1.451183723	Up	0.000834097
LTCONS_00045583	33	9	-1.745213489	Down	0.00017846
LTCONS_00060305	37.47	4.06	-3.076928717	Down	7.32E-08
LTCONS_00025694	6	35	2.673576145	Up	3.60E-07
ENSGALT00000091686	11	30	1.576714606	Up	0.000439266
LTCONS_00035925	31	10	-1.503012587	Down	0.000853088
LTCONS_00020911	32	9	-1.70081937	Down	0.000270492
LTCONS_00025973	33	8	-1.915138491	Down	7.48E-05
ENSGALT00000106342	35	6	-2.415064888	Down	3.61E-06
LTCONS_00041548	35	6	-2.415064888	Down	3.61E-06
LTCONS_00008428	36.52	4	-3.061359232	Down	1.12E-07
LTCONS_00060715	2	38.18	4.384000826	Up	1.54E-10
LTCONS_00026572	0	40	6.451183723	Up	1.74E-11
ENSGALT00000093395	7	33	2.366294826	Up	3.36E-06
LTCONS_00050746	8	32	2.129255629	Up	1.54E-05
LTCONS_00014438	8	32	2.129255629	Up	1.54E-05
LTCONS_00042524	10	30	1.714218129	Up	0.000217168
ENSGALT00000097695	11	29	1.527805005	Up	0.000674288
ENSGALT00000104857	11	29	1.527805005	Up	0.000674288
LTCONS_00007604	11	29	1.527805005	Up	0.000674288
LTCONS_00050379	35	5	-2.678099293	Down	1.03E-06
ENSGALT00000048903	38	2	-4.118671885	Down	1.72E-09
ENSGALT00000058098	37.92	1.85	-4.22810616	Down	1.38E-09
LTCONS_00059555	37.64	2.09	-4.041436152	Down	2.47E-09
ENSGALT00000106951	5.47	33.88	2.760076765	Up	3.55E-07
ENSGALT00000090662	7	32	2.321900707	Up	5.74E-06
LTCONS_00001777	7	32	2.321900707	Up	5.74E-06
LTCONS_00030442	10	29	1.665308529	Up	0.000340498
LTCONS_00035699	30	9	-1.607709966	Down	0.000612451
LTCONS_00022602	32	7	-2.063389449	Down	4.52E-05
ENSGALT00000102598	3	35.91	3.710606876	Up	3.13E-09
ENSGALT00000099242	0	38.82	6.407983842	Up	3.26E-11
ENSGALT00000107164	10.34	28.27	1.580291326	Up	0.000595475
ENSGALT00000087051	10	28.47	1.638698122	Up	0.000431186
LTCONS_00041044	6.69	31.48	2.363613053	Up	5.48E-06
ENSGALT00000092151	0	38.06	6.379459285	Up	4.88E-11
ENSGALT00000106605	29	9	-1.558800365	Down	0.00091044
LTCONS_00051281	5.85	31.53	2.559472269	Up	2.10E-06
ENSGALT00000106094	2.04	35.13	4.235318148	Up	1.07E-09
ENSGALT00000104854	9	28	1.766685549	Up	0.000255808
LTCONS_00022488	30	7	-1.970280045	Down	0.000112487
LTCONS_00028140	31	6	-2.239978181	Down	2.55E-05
LTCONS_00027740	35	2	-4.000027388	Down	9.31E-09
LTCONS_00051165	36	1	-5.040669373	Down	9.95E-10
LTCONS_00005212	35.39	1.33	-4.604587982	Down	2.30E-09
LTCONS_00062380	28.35	8.27	-1.648133872	Down	0.000682427
LTCONS_00060615	36.51	0	-6.060964135	Down	5.78E-10
ENSGALT00000098181	8.83	27.59	1.772915742	Up	0.000271569
ENSGALT00000095601	2	34.1	4.220955463	Up	1.89E-09
ENSGALT00000100274	0	36	6.29918063	Up	1.47E-10
ENSGALT00000088310	8	28	1.936610551	Up	0.000114198
ENSGALT00000105339	9	27	1.714218129	Up	0.000405593
LTCONS_00038742	35	1	-5.000027388	Down	1.72E-09
ENSGALT00000091767	29.5	6.43	-2.068568683	Down	8.11E-05
LTCONS_00059335	31.3	4.33	-2.724468099	Down	2.87E-06
LTCONS_00063924	32.98	2.36	-3.675477005	Down	5.47E-08
LTCONS_00041878	8.74	26.46	1.727363505	Up	0.000427765
LTCONS_00056560	35.16	0	-6.006607537	Down	1.15E-09
LTCONS_00035739	6	29	2.402274123	Up	1.00E-05
ENSGALT00000090910	9	26	1.659770345	Up	0.000637794
LTCONS_00048898	9	26	1.659770345	Up	0.000637794
ENSGALT00000096884	27	8	-1.625631874	Down	0.000958322
LTCONS_00031755	31	4	-2.824940682	Down	2.13E-06
LTCONS_00008702	31	4	-2.824940682	Down	2.13E-06
LTCONS_00058437	8.27	26.58	1.813637499	Up	0.000281438
LTCONS_00027418	5.99	28.74	2.391687782	Up	1.14E-05
LTCONS_00006621	2.39	32.29	3.885260546	Up	1.08E-08
LTCONS_00012247	28.58	5.47	-2.25613755	Down	4.57E-05
LTCONS_00053630	27	7	-1.818276952	Down	0.000423707
LTCONS_00042759	27	7	-1.818276952	Down	0.000423707
LTCONS_00061704	28	6	-2.093136793	Down	0.0001054
LTCONS_00045563	31	3	-3.239978181	Down	4.79E-07
ENSGALT00000099010	8	25.82	1.819672724	Up	0.000325569
ENSGALT00000106472	0	33.67	6.202647445	Up	5.19E-10
LTCONS_00010849	6	27	2.29918063	Up	2.93E-05
ENSGALT00000102736	7	26	2.022340425	Up	0.000128406
LTCONS_00007980	7	26	2.022340425	Up	0.000128406
LTCONS_00005599	7	26	2.022340425	Up	0.000128406
LTCONS_00024977	26	7	-1.763829167	Down	0.000651127
LTCONS_00050833	26	7	-1.763829167	Down	0.000651127
ENSGALT00000097231	32	1	-4.870744371	Down	8.94E-09
LTCONS_00047583	8.39	24.43	1.671166776	Up	0.000831405
ENSGALT00000105362	7.69	25.09	1.835312596	Up	0.000359442
LTCONS_00040684	29.48	2.99	-3.172263506	Down	1.08E-06
ENSGALT00000090519	25.7	6.57	-1.838547455	Down	0.000511346
LTCONS_00045743	3.24	28.99	3.290745244	Up	3.05E-07
LTCONS_00024012	31.09	1.13	-4.65280031	Down	1.82E-08
ENSGALT00000099752	7	25	1.965756896	Up	0.000211387
LTCONS_00030350	7	25	1.965756896	Up	0.000211387
LTCONS_00002141	26	6	-1.986221589	Down	0.00026443
LTCONS_00017422	30	2	-3.777634967	Down	1.55E-07
LTCONS_00063511	3.7	28.04	3.051144802	Up	1.04E-06
LTCONS_00054238	0	31.51	6.106993478	Up	1.69E-09
ENSGALT00000095983	5.32	25.95	2.415492016	Up	2.51E-05
LTCONS_00022180	5	26	2.507767252	Up	1.71E-05
[truncated: 266 more rows]
