# Supplementary material for: Whole Transcriptome Analysis Reveals a Potential Regulatory Mechanism of LncRNA-FNIP2/miR-24-3p/FNIP2 Axis in Chicken Adipogenesis
Source: Front Cell Dev Biol. 2021 Jun 24;9:653798. doi: 10.3389/fcell.2021.653798 (PMC8265275; doi:10.3389/fcell.2021.653798)
Supplement: Supplementary Figure 1 — The coding capacity of novel transcripts, distribution of RNA length, and isoforms expression in each sample. [file Data_Sheet_1.zip › Table 6.xls]

Gene ID	L Readnum	H Readnum	log2Ratio(H/L)	Up-Down-Regulation(H/L)	q-value
ENSGALG00000001863	2165799.48	592843.82	-1.739919994	Down	0
ENSGALG00000039354	959658	234419	-1.904175157	Down	0
LXLOC_012887	158164.82	4411.57	-5.034737065	Down	0
ENSGALG00000014862	414214.61	145892.67	-1.37621535	Down	0
ENSGALG00000009266	133857.7	21532.09	-2.506884175	Down	0
LXLOC_020995	77193.92	3376.17	-4.385772076	Down	0
MXLOC_022725	83344.42	11633.31	-2.71156828	Down	0
MXLOC_026109	282406.21	119824.47	-1.107593564	Down	0
ENSGALG00000033338	110525	23873	-2.081665265	Down	0
MXLOC_019355	237863	99591	-1.126787908	Down	0
ENSGALG00000013726	176798.35	65676.89	-1.299391403	Down	0
MXLOC_016046	126705.16	39107.44	-1.566704584	Down	0
MXLOC_002358	135965.62	44410.1	-1.485026485	Down	0
ENSGALG00000015180	159362	58913	-1.306394043	Down	0
ENSGALG00000028451	104264	29760	-1.679538992	Down	0
ENSGALG00000012034	168144	70319	-1.12845515	Down	0
ENSGALG00000008497	86500.38	23846.9	-1.729649047	Down	0
ENSGALG00000020388	56079.99	11054.61	-2.213582273	Down	0
ENSGALG00000013575	98879.69	35211.67	-1.360364878	Down	0
MXLOC_023678	49073.91	104603.3	1.221155927	Up	0
LXLOC_014716	24463.19	691.65	-5.015170877	Down	0
ENSGALG00000045085	87668	30134	-1.411402456	Down	0
ENSGALG00000014836	106679	42371	-1.202871433	Down	0
MXLOC_012075	22203	325	-5.964915404	Down	0
ENSGALG00000047807	72132.05	22981.16	-1.520933114	Down	0
ENSGALG00000002507	97219.75	37433.06	-1.247680747	Down	0
LXLOC_022725	25995.58	1894.08	-3.649441482	Down	0
LXLOC_005210	15329.32	48578.14	1.793269241	Up	0
LXLOC_024705	113243	49591	-1.062015962	Down	0
LXLOC_000296	98874.69	41711.14	-1.115912833	Down	0
LXLOC_018141	82604	34197	-1.143086187	Down	0
ENSGALG00000035803	26347	59925.02	1.314775477	Up	0
ENSGALG00000052243	42203.13	11690.78	-1.722723122	Down	0
ENSGALG00000016400	32268	6885	-2.099319911	Down	0
ENSGALG00000027716	20268.43	2221.6	-3.060307664	Down	0
ENSGALG00000047199	37256.16	9856.3	-1.789105219	Down	0
MXLOC_001491	70396.03	28814.2	-1.159458415	Down	0
ENSGALG00000031158	38260	11091	-1.657191734	Down	0
MXLOC_012192	63905.62	26178.73	-1.15829201	Down	0
LXLOC_015448	15905.22	39518.96	1.442300344	Up	0
ENSGALG00000020391	67965	29616	-1.069159501	Down	0
LXLOC_000117	50129.79	19380	-1.24184393	Down	0
MXLOC_024426	63272.87	27825.24	-1.055937215	Down	0
ENSGALG00000007669	23688	5254	-2.0434126	Down	0
ENSGALG00000034741	28832	8026	-1.715662165	Down	0
LXLOC_012322	8532	25909	1.731753153	Up	0
ENSGALG00000016456	15662.29	2172.54	-2.720584831	Down	0
MXLOC_000305	49830.37	20638.42	-1.142437069	Down	0
ENSGALG00000007636	35928	12829	-1.356444218	Down	0
LXLOC_015481	6879	21802	1.793445416	Up	0
ENSGALG00000011421	40189.1	15580.21	-1.237833901	Down	0
ENSGALG00000034427	31715.37	10662.54	-1.443375329	Down	0
ENSGALG00000010978	17401	36744	1.207594162	Up	0
LXLOC_011449	47501.63	20827.96	-1.060199789	Down	0
LXLOC_018130	8422.13	302.54	-4.66973165	Down	0
LXLOC_015482	1341	10090	3.040800722	Up	0
ENSGALG00000007082	16154.95	3324.02	-2.151719628	Down	0
LXLOC_011355	13976	30801	1.269281368	Up	0
MXLOC_016382	14737.71	2779.46	-2.277380155	Down	0
ENSGALG00000054319	12150	27956	1.331457328	Up	0
LXLOC_004625	23715.63	7435.22	-1.544135168	Down	0
MXLOC_020995	8158.64	448.5	-4.055893103	Down	0
ENSGALG00000016761	13530.05	2467.08	-2.326035077	Down	0
LXLOC_000837	2875	12657	2.267557322	Up	0
MXLOC_002484	30359.9	11514.79	-1.269423248	Down	0
MXLOC_023707	35650.74	14856.14	-1.133617017	Down	0
ENSGALG00000025945	7259.89	311	-4.415705513	Down	0
LXLOC_009258	11418.54	25712.63	1.300354677	Up	0
MXLOC_003881	3189.75	12532.85	2.103454954	Up	0
MXLOC_003167	26238.06	9584.13	-1.323685981	Down	0
ENSGALG00000041988	15931.8	4028.42	-1.854367573	Down	0
ENSGALG00000046331	4148.5	14103.51	1.894648256	Up	0
MXLOC_021225	9044.65	21770.27	1.396478409	Up	0
MXLOC_004246	39031.88	17810.56	-1.002664384	Down	0
LXLOC_024098	13808	28179.23	1.158383511	Up	0
LXLOC_001628	3342.98	12291.39	2.007697137	Up	0
ENSGALG00000030075	13407.81	3085.78	-1.990110806	Down	0
MXLOC_003254	17176.2	4967.58	-1.660540099	Down	0
MXLOC_019904	23283.86	8696.29	-1.291602601	Down	0
LXLOC_009634	9676.19	1635.86	-2.435134123	Down	0
ENSGALG00000003362	22756	8475	-1.295706023	Down	0
ENSGALG00000009560	21522	7883	-1.319739781	Down	0
ENSGALG00000006805	11373	2548	-2.02891999	Down	0
LXLOC_025704	5558.15	288.03	-4.14105809	Down	0
LXLOC_016383	9390	1726	-2.314437003	Down	0
MXLOC_016303	25454.1	10503.39	-1.147787329	Down	0
MXLOC_004633	16543.44	5289.67	-1.515753939	Down	0
ENSGALG00000009170	20283	7469	-1.31202836	Down	0
LXLOC_015313	4914.19	151.54	-4.88992739	Down	0
ENSGALG00000020251	14748.93	27219.7	1.013296562	Up	0
ENSGALG00000008940	4654	69	-5.946475349	Down	0
ENSGALG00000030886	15999	5258	-1.476139997	Down	0
LXLOC_009516	2779.39	9820.53	1.950288291	Up	0
MXLOC_001636	306.72	4657.57	4.053838995	Up	0
LXLOC_022757	24398.76	10316.29	-1.112627904	Down	0
MXLOC_015244	23260.74	9626.19	-1.1436045	Down	0
LXLOC_028145	12727.08	23881.89	1.037271249	Up	0
MXLOC_020243	11134	21574.37	1.083602133	Up	0
LXLOC_016490	4267.52	131.77	-4.888048369	Down	0
LXLOC_017783	12575.98	23198.64	1.012625093	Up	0
LXLOC_020475	748	5153	2.913558107	Up	0
LXLOC_004480	12001	21973	1.001832921	Up	0
MXLOC_023154	10206.7	19596.16	1.070310173	Up	0
MXLOC_008498	5264.89	12736.2	1.403715292	Up	0
MXLOC_023173	10787.18	20300.78	1.041473087	Up	0
ENSGALG00000005957	4772	428	-3.349655651	Down	0
LXLOC_003604	3741.48	91.59	-5.223019473	Down	0
LXLOC_016489	3753.21	104.41	-5.038537525	Down	0
MXLOC_026930	4376.76	320.43	-3.642526455	Down	0
ENSGALG00000010122	6589	1202	-2.325366941	Down	0
LXLOC_002359	11745	3779	-1.5067146	Down	0
ENSGALG00000005425	6274.16	13746.68	1.260844696	Up	0
MXLOC_024046	1967.1	7099.79	1.980961742	Up	0
MXLOC_012772	21108.23	9586.13	-1.009529509	Down	0
MXLOC_022974	14655.64	5571.81	-1.265982313	Down	0
LXLOC_002183	2375.3	7695.28	1.825119774	Up	0
MXLOC_003621	7748.57	1858.39	-1.930621099	Down	0
ENSGALG00000014616	5467	865	-2.530721648	Down	0
ENSGALG00000027786	15717	6354	-1.177333183	Down	0
ENSGALG00000007717	8326.82	2190.71	-1.797111431	Down	0
LXLOC_025279	4287	451	-3.119513388	Down	0
LXLOC_014937	3355.33	165.67	-4.21081469	Down	0
LXLOC_025700	4349	512	-2.957212303	Down	0
MXLOC_023500	8606.25	2465.94	-1.673991362	Down	0
LXLOC_001636	386.28	3496.91	3.307617468	Up	0
ENSGALG00000008953	11287.94	4037.38	-1.354035249	Down	0
MXLOC_026629	4811.44	749.71	-2.552808497	Down	0
LXLOC_000652	4358	577	-2.787767282	Down	0
MXLOC_019177	8333.19	2427.9	-1.649904183	Down	0
LXLOC_027015	6399.51	1480.08	-1.983030597	Down	0
MXLOC_021261	13307.44	5334.21	-1.189630843	Down	0
ENSGALG00000038923	11388.6	4208.28	-1.307032114	Down	0
LXLOC_022759	5211	988.32	-2.269254424	Down	0
MXLOC_006297	0	7162.7	13.93554349	Up	0
ENSGALG00000008185	2019.62	6407.62	1.794960413	Up	0
LXLOC_025939	4209	9757	1.342215809	Up	0
LXLOC_017144	3017.33	174.25	-3.984786239	Down	0
ENSGALG00000040433	2730.25	7517.13	1.590404584	Up	0
LXLOC_028158	9075.5	2974.18	-1.480229475	Down	0
ENSGALG00000001718	3315.74	8358.14	1.46310673	Up	0
ENSGALG00000042148	16055	7285	-1.010766098	Down	0
ENSGALG00000028376	4354	700	-2.50765889	Down	0
ENSGALG00000028256	8062	2509	-1.554769622	Down	0
LXLOC_011794	3872.49	9032.22	1.351074803	Up	0
LXLOC_024830	7901.21	14492.4	1.00440671	Up	0
LXLOC_014715	2577.35	91.5	-4.686717222	Down	0
LXLOC_020519	2228.41	6486.16	1.670605607	Up	0
MXLOC_021859	4049.89	9212	1.314887378	Up	0
MXLOC_021577	4636.75	876.61	-2.273851211	Down	0
LXLOC_011866	0	5801	13.63134159	Up	0
MXLOC_015346	573.63	3348.76	2.674690292	Up	0
ENSGALG00000006855	3524.95	8209.86	1.349010517	Up	0
LXLOC_022952	2473.46	129.55	-4.125693958	Down	0
LXLOC_026977	5717.13	1500.86	-1.800245997	Down	0
MXLOC_026830	2903.73	7084.94	1.416104013	Up	0
LXLOC_009202	7060.74	2272.59	-1.506226273	Down	0
ENSGALG00000030025	683	3387	2.439306193	Up	0
ENSGALG00000000081	3501	546.62	-2.54990122	Down	0
LXLOC_007124	2107.59	67.19	-4.841948209	Down	0
ENSGALG00000044326	195.41	2239.6	3.647920572	Up	0
LXLOC_020792	9530.18	3759.98	-1.212522785	Down	0
ENSGALG00000007728	2942	350	-2.942114729	Down	0
LXLOC_016516	3854.21	719.99	-2.291130716	Down	0
LXLOC_024201	3536	7880	1.285333045	Up	0
ENSGALG00000015090	4502.87	9212.53	1.162008275	Up	0
LXLOC_010779	5196	10114	1.090136038	Up	0
MXLOC_000651	2923.78	365.78	-2.86953097	Down	0
MXLOC_001966	2620.24	6484.16	1.43647642	Up	0
LXLOC_020730	1441.62	4625.48	1.811167845	Up	0
MXLOC_007091	3617.49	7886.15	1.253587813	Up	0
ENSGALG00000019325	4332.27	979.04	-2.016427759	Down	0
ENSGALG00000001258	2405.7	6118.45	1.475965164	Up	0
ENSGALG00000015409	4756.81	0	-13.086523	Down	0
LXLOC_008203	1976.32	59.56	-4.923073309	Down	0
LXLOC_019085	2986.83	6925.03	1.342460884	Up	0
LXLOC_001895	1228	4185	1.898172752	Up	0
LXLOC_026650	1969.99	69.65	-4.692665453	Down	0
MXLOC_023142	5434.72	1557.91	-1.673338127	Down	0
MXLOC_024113	4436.22	1071.99	-1.919783775	Down	0
ENSGALG00000000535	11607.6	5256.88	-1.013535312	Down	0
LXLOC_002186	1008.76	3764.56	2.029153968	Up	0
ENSGALG00000003016	8605.77	3382.87	-1.217800856	Down	0
LXLOC_011222	2007	5398	1.55664005	Up	0
ENSGALG00000037697	944.13	3635.95	2.074530623	Up	0
LXLOC_015884	2578.62	286.28	-3.041844705	Down	0
LXLOC_025706	1966.94	84.27	-4.415534324	Down	0
LXLOC_004294	2428.32	6025.03	1.440265565	Up	0
LXLOC_028203	1198	4071	1.894011003	Up	0
ENSGALG00000043044	7009.97	2478.8	-1.370510707	Down	0
ENSGALG00000054787	3323.28	7206.29	1.24590455	Up	0
LXLOC_008479	1569.09	4594.19	1.679138108	Up	0
LXLOC_004238	884	3421	2.08155552	Up	0
LXLOC_009626	506	2681	2.534817619	Up	0
ENSGALG00000046032	3933	7950	1.144580364	Up	0
ENSGALG00000041362	5008.88	9337.53	1.027808614	Up	0
ENSGALG00000010891	5952.22	2006.47	-1.439512575	Down	0
LXLOC_022953	3263.16	639.05	-2.223013319	Down	0
LXLOC_017142	2013.03	161.29	-3.512384084	Down	0
ENSGALG00000032398	924.12	3366.53	1.994365904	Up	0
MXLOC_024722	6950.71	2616.39	-1.280327058	Down	0
LXLOC_011633	8731	3705.53	-1.107211306	Down	0
LXLOC_027747	780.96	3097.92	2.117235017	Up	0
LXLOC_021197	3527.6	7256.46	1.169834623	Up	0
MXLOC_010293	2398.46	5663.84	1.368927821	Up	0
ENSGALG00000014935	3852.79	7671.69	1.122896562	Up	0
MXLOC_028558	4274.67	8220.96	1.072749514	Up	0
ENSGALG00000022758	2637	5977	1.309779662	Up	0
ENSGALG00000012412	3690.1	7414.16	1.135879026	Up	0
ENSGALG00000001234	1929.59	4911.03	1.47698699	Up	0
LXLOC_019508	3354	6928	1.175811931	Up	0
LXLOC_026983	2622.13	423.29	-2.501765212	Down	0
LXLOC_000599	4551	1342	-1.632543225	Down	0
ENSGALG00000033730	3656.25	896.39	-1.89891057	Down	0
MXLOC_011050	2757.46	6051.41	1.263187067	Up	0
MXLOC_003437	2972.95	585.92	-2.213863908	Down	0
ENSGALG00000019211	288.94	1988.53	2.912116172	Up	0
ENSGALG00000003537	3481.26	7016.19	1.14033394	Up	0
LXLOC_007276	2986.22	6311.8	1.208986727	Up	0
MXLOC_008539	3251.8	0	-12.53776712	Down	0
ENSGALG00000025996	796.62	2951.23	2.018608444	Up	0
ENSGALG00000042839	4354.36	8094.72	1.02377618	Up	0
MXLOC_007297	4463.19	8234.41	1.01284575	Up	0
LXLOC_009964	3178	710	-2.032972505	Down	0
LXLOC_008323	4547	1406	-1.56406272	Down	0
ENSGALG00000034655	1537.27	4149.23	1.561728744	Up	0
MXLOC_023403	2737.38	5890.77	1.234916194	Up	0
LXLOC_002452	1507.41	64	-4.428600463	Down	0
LXLOC_004237	2145.31	5026.31	1.357569209	Up	0
LXLOC_017638	1458.38	60.29	-4.467048452	Down	0
ENSGALG00000015209	8245.38	3679.27	-1.034910743	Down	0
MXLOC_027484	5435.24	1960.92	-1.341557372	Down	0
LXLOC_018146	3866.93	7301.35	1.046230281	Up	4.59E-305
LXLOC_025705	1472	73	-4.204481707	Down	6.10E-304
LXLOC_008979	1305	3676	1.62334265	Up	9.61E-303
ENSGALG00000002899	3895	7317	1.038884621	Up	3.18E-302
ENSGALG00000013101	2303.69	5159.97	1.292671777	Up	3.41E-302
LXLOC_020575	260	1755	2.884143192	Up	9.07E-295
LXLOC_018862	1313.05	30.75	-5.286935943	Down	1.21E-294
LXLOC_009635	2120	316	-2.616812111	Down	5.01E-294
LXLOC_012321	468	2173	2.34436343	Up	8.90E-291
LXLOC_027017	4360.47	1424.4	-1.484873616	Down	2.69E-288
MXLOC_008884	2717.17	5636.28	1.181894143	Up	8.07E-287
ENSGALG00000014585	6421.35	2644.3	-1.150735084	Down	2.67E-286
ENSGALG00000009092	2373.93	5149.74	1.246477891	Up	4.85E-285
ENSGALG00000007814	889	2889	1.82957057	Up	1.74E-281
ENSGALG00000003863	6227.01	2562.75	-1.151591157	Down	5.23E-278
LXLOC_009696	2255	4918	1.254199992	Up	6.52E-275
ENSGALG00000038730	474.56	2107.04	2.279810985	Up	9.17E-273
LXLOC_002705	4121.46	1349.83	-1.48112208	Down	1.46E-271
LXLOC_006927	1930.43	282	-2.645899483	Down	4.28E-271
ENSGALG00000003922	3508.42	6571.17	1.03458449	Up	9.60E-270
LXLOC_002453	1294.78	61.83	-4.25900048	Down	2.27E-269
ENSGALG00000014194	2811.59	674.53	-1.930176025	Down	2.77E-269
LXLOC_016429	1263.14	53.97	-4.419457361	Down	1.15E-267
MXLOC_020913	2308.65	450.11	-2.229444259	Down	5.97E-266
ENSGALG00000019690	1408.43	102.69	-3.648464569	Down	1.02E-265
LXLOC_019609	216	1526	2.949907435	Up	2.95E-262
LXLOC_023942	1168.35	31.03	-5.105409327	Down	1.56E-260
MXLOC_024378	5731.67	2343.99	-1.160733444	Down	2.97E-259
ENSGALG00000052887	6288.26	2691.39	-1.095053718	Down	5.55E-259
LXLOC_004944	715	2440	1.900121691	Up	2.11E-250
MXLOC_028358	2624.52	5253.89	1.130588094	Up	3.04E-249
LXLOC_019613	2245.14	459.64	-2.158973461	Down	1.21E-248
LXLOC_013697	2153.1	4596.42	1.223350995	Up	3.09E-247
MXLOC_026999	224	1478.83	2.852141269	Up	7.20E-246
MXLOC_007162	2137.34	0	-11.93234502	Down	1.94E-244
LXLOC_004124	2527.18	5088.23	1.138891151	Up	2.86E-244
LXLOC_019366	2191.79	4617.41	1.204229954	Up	2.71E-242
LXLOC_006805	1134.15	48.22	-4.426580309	Down	1.14E-240
ENSGALG00000023451	1985.68	364.67	-2.315714031	Down	1.12E-239
LXLOC_003118	1460.12	3557	1.413829723	Up	2.86E-239
ENSGALG00000054926	6430.08	2891.82	-1.023603242	Down	2.53E-237
LXLOC_003378	3247	5985	1.011499553	Up	6.47E-237
LXLOC_027739	5589.47	2361.1	-1.113996656	Down	8.25E-237
LXLOC_016724	1740	3944	1.309827936	Up	4.37E-236
LXLOC_021735	2303	4714	1.162693038	Up	5.45E-234
MXLOC_018376	4486.34	1704.65	-1.266807716	Down	3.85E-233
LXLOC_017762	3238	996	-1.571629648	Down	5.03E-233
LXLOC_010419	6098.79	2708.44	-1.041805219	Down	9.55E-232
LXLOC_007381	292.63	1566.9	2.550019215	Up	2.52E-231
ENSGALG00000012421	1982.15	4253.86	1.2309621	Up	3.68E-231
MXLOC_024548	5558.05	2375.99	-1.096794359	Down	1.12E-229
LXLOC_028701	299.41	1572.08	2.521736014	Up	3.20E-229
ENSGALG00000052158	1190.99	82.71	-3.718700031	Down	4.83E-228
ENSGALG00000036915	3170	976	-1.570274097	Down	6.98E-228
LXLOC_020437	2631.38	696.47	-1.788430798	Down	1.65E-227
LXLOC_020735	1238	3153	1.477969546	Up	9.17E-227
LXLOC_007764	999.49	19.39	-5.558551734	Down	5.19E-226
LXLOC_020793	1144	70.77	-3.885549632	Down	1.01E-225
ENSGALG00000052964	870	2573	1.693619841	Up	1.68E-225
ENSGALG00000009690	1183.14	3059.03	1.499709149	Up	7.70E-225
LXLOC_025707	1108	61	-4.053749138	Down	1.72E-224
LXLOC_016722	2155	4438	1.171477488	Up	4.98E-223
LXLOC_000292	3303.26	1066.26	-1.502075567	Down	1.61E-222
ENSGALG00000009320	6089.37	2757.37	-1.013744416	Down	2.63E-221
LXLOC_001637	51	958	4.360712194	Up	6.80E-221
MXLOC_009280	1429.4	3402.02	1.380237619	Up	8.81E-221
MXLOC_000992	1971.13	4168.84	1.209878765	Up	1.58E-220
ENSGALG00000013846	1665	269	-2.500588409	Down	6.24E-220
MXLOC_019341	1705.14	3786.87	1.28037139	Up	6.08E-219
ENSGALG00000010139	2132	477	-2.030890577	Down	1.31E-218
ENSGALG00000042103	4138	1561	-1.277207418	Down	6.54E-218
LXLOC_010091	1883.55	4018.23	1.222361504	Up	4.56E-216
ENSGALG00000028341	4724.5	1926.4	-1.164998668	Down	3.15E-215
MXLOC_010632	1486.57	207.3	-2.712939687	Down	9.05E-215
ENSGALG00000038652	5735.52	2591.95	-1.016630713	Down	1.64E-209
MXLOC_003894	1308.36	149.74	-2.997972303	Down	3.72E-209
ENSGALG00000024077	127.02	1109.09	3.255504551	Up	3.84E-209
LXLOC_002184	480.73	1829.45	2.057366934	Up	1.06E-208
ENSGALG00000049376	1407.66	188.31	-2.772861704	Down	3.91E-208
ENSGALG00000054856	2732.26	5085.3	1.0254938	Up	4.02E-206
ENSGALG00000034773	813.47	2354.51	1.662521493	Up	3.59E-201
LXLOC_000428	1895	3932	1.182321163	Up	1.11E-200
ENSGALG00000043257	2265	597	-1.794452524	Down	5.91E-197
ENSGALG00000006723	3998.57	1568.59	-1.220760146	Down	2.56E-196
ENSGALG00000002260	3195.37	1100.89	-1.408056981	Down	1.32E-195
LXLOC_000554	1513	3362	1.281163427	Up	9.72E-195
MXLOC_021296	1309.18	3068.75	1.358243342	Up	1.61E-194
LXLOC_015099	3248	1137	-1.385063688	Down	6.11E-194
MXLOC_023806	2041.83	4076.98	1.126893815	Up	9.33E-193
MXLOC_002628	410.62	1625.23	2.114023787	Up	4.49E-192
LXLOC_014005	1360.78	198.75	-2.646151387	Down	1.39E-191
MXLOC_000815	2058.34	4088.09	1.119201339	Up	3.56E-191
LXLOC_002182	240.04	1287	2.551921004	Up	1.91E-190
LXLOC_025709	856	26	-4.911771578	Down	2.24E-189
LXLOC_009961	1705	349	-2.159217108	Down	3.11E-189
ENSGALG00000005483	927.33	2461.96	1.537908279	Up	4.76E-188
ENSGALG00000031589	1757.99	3657.42	1.186155134	Up	9.86E-188
LXLOC_011551	2380.44	4487.34	1.043887924	Up	2.06E-187
LXLOC_020576	551	1848	1.875096223	Up	1.05E-186
MXLOC_002009	1962.54	3922.97	1.128479934	Up	5.92E-186
LXLOC_008215	4337.01	1824.02	-1.120323531	Down	8.82E-186
ENSGALG00000012755	3195	1141	-1.356261449	Down	7.77E-185
MXLOC_021457	872.73	2350.82	1.558812472	Up	3.47E-183
LXLOC_009963	1555	299.11	-2.248910841	Down	1.48E-181
LXLOC_028747	1484.13	3236.17	1.253925618	Up	2.22E-181
MXLOC_023232	2426.39	4501.4	1.020818003	Up	2.79E-181
LXLOC_015878	2120.35	4098.72	1.080126701	Up	4.82E-181
ENSGALG00000053120	318.03	1401.88	2.269383784	Up	5.18E-181
LXLOC_004196	1809	3676	1.152200049	Up	3.25E-180
ENSGALG00000009424	3009.57	1054.51	-1.383728906	Down	1.46E-179
MXLOC_006229	4379.85	1887.43	-1.085202632	Down	2.92E-178
LXLOC_008523	2105.17	4056.51	1.075557994	Up	5.62E-178
MXLOC_009312	159.84	1063.52	2.863402461	Up	5.68E-178
ENSGALG00000007364	1619.91	3394.57	1.196570865	Up	8.97E-177
ENSGALG00000014412	137	1004	3.002767161	Up	4.53E-176
ENSGALG00000032428	3855.13	1577.99	-1.159435758	Down	1.37E-174
ENSGALG00000035492	2151.15	4092.09	1.056985438	Up	1.53E-174
MXLOC_023506	127.28	975.35	3.067169966	Up	1.55E-174
ENSGALG00000046899	691.88	2017.15	1.672980317	Up	4.11E-174
MXLOC_020023	2177.75	4114.55	1.047151999	Up	7.40E-173
LXLOC_026980	3382.57	1301.05	-1.249187693	Down	2.12E-172
ENSGALG00000001325	3475.62	1356.82	-1.227785325	Down	2.13E-172
MXLOC_025191	1133.03	2675.17	1.368700203	Up	9.12E-172
ENSGALG00000003959	1330.76	224.06	-2.441037695	Down	2.31E-171
ENSGALG00000032958	1096.41	2606.91	1.378809075	Up	2.70E-169
LXLOC_021424	1832.89	458.25	-1.87065773	Down	6.30E-169
ENSGALG00000048815	2315.25	707.06	-1.582007743	Down	1.13E-168
LXLOC_020994	2195.5	646	-1.635687774	Down	7.63E-168
ENSGALG00000047540	1046.28	2521.23	1.398114435	Up	3.02E-167
MXLOC_024556	2177.74	4063.35	1.029093607	Up	5.70E-166
LXLOC_017168	2250	684	-1.588601081	Down	5.98E-165
MXLOC_000842	1837	3603.95	1.101483059	Up	1.75E-164
MXLOC_015519	24.6	673.92	4.905102811	Up	3.09E-163
LXLOC_028154	25	672	4.877716923	Up	1.68E-162
ENSGALG00000054534	1665.62	3350.72	1.137667527	Up	3.87E-161
ENSGALG00000048876	1975	3762	1.058902886	Up	4.52E-161
LXLOC_016384	1818	473	-1.813184421	Down	1.14E-160
LXLOC_025799	1766	450	-1.843232746	Down	1.25E-159
ENSGALG00000048580	1442.72	3027.04	1.198372098	Up	3.44E-158
LXLOC_025698	741	32	-4.404074042	Down	1.95E-157
ENSGALG00000030597	1238	2732	1.271201859	Up	1.16E-156
ENSGALG00000009553	1186.9	2652.87	1.289611282	Up	1.40E-155
ENSGALG00000017312	1635.07	3268.51	1.1285364	Up	3.18E-155
LXLOC_019415	278.58	1207.32	2.244900211	Up	4.27E-154
LXLOC_003772	594	1753	1.69054685	Up	9.14E-154
LXLOC_011864	0	1066	11.18724741	Up	2.32E-152
ENSGALG00000001483	2915.79	1108.79	-1.265644977	Down	6.98E-152
MXLOC_028122	926.95	2254.25	1.411339785	Up	7.77E-152
ENSGALG00000053281	485	1560	1.814745067	Up	4.53E-151
ENSGALG00000006106	841	73	-3.396881741	Down	8.85E-151
LXLOC_005212	559	1679	1.715937732	Up	1.92E-150
LXLOC_009965	1457	325	-2.035233564	Down	2.50E-150
ENSGALG00000003765	3777.02	1645.88	-1.069133579	Down	2.61E-150
LXLOC_021637	653	11	-5.762251873	Down	1.95E-148
ENSGALG00000047196	643.91	1800.43	1.612666239	Up	1.03E-147
MXLOC_023666	928.13	2228.77	1.393104636	Up	3.00E-147
MXLOC_018309	905.47	2192.93	1.405376703	Up	7.99E-147
ENSGALG00000013208	730.1	1926.52	1.529086868	Up	2.72E-146
ENSGALG00000051049	519.73	1590.43	1.742838324	Up	1.06E-145
LXLOC_025708	669	25	-4.612750521	Down	3.49E-145
LXLOC_022644	1109	183	-2.470088122	Down	5.04E-145
ENSGALG00000029383	1059.83	0	-10.92036147	Down	7.60E-145
ENSGALG00000050414	145.69	897.69	2.752571158	Up	1.42E-144
ENSGALG00000054545	1394.53	309.93	-2.040508967	Down	1.96E-144
ENSGALG00000007767	594.19	1701.39	1.646973339	Up	6.49E-144
ENSGALG00000035030	1093	2446	1.291386693	Up	6.92E-144
LXLOC_024560	966	2260	1.355483369	Up	2.94E-143
LXLOC_013207	387	1354	1.936077958	Up	3.47E-143
ENSGALG00000028880	2723	1031	-1.27189696	Down	4.86E-143
LXLOC_004503	1501	3001	1.128775032	Up	1.04E-142
MXLOC_010625	696.36	37.1	-4.101086553	Down	1.15E-142
ENSGALG00000041296	1732	482	-1.716078188	Down	5.25E-142
LXLOC_017864	640.4	20.44	-4.840250516	Down	1.81E-141
LXLOC_009021	316	1219.62	2.07769094	Up	1.93E-141
LXLOC_002172	302	1192	2.110019471	Up	5.45E-141
ENSGALG00000035993	2342.56	819.97	-1.385187278	Down	2.30E-140
ENSGALG00000053278	85.9	737.83	3.231814104	Up	8.23E-139
ENSGALG00000006571	64.19	683.64	3.542072036	Up	9.55E-139
LXLOC_005591	634.7	24.38	-4.573049121	Down	2.38E-137
ENSGALG00000050495	1012.49	158.45	-2.546552404	Down	3.85E-137
LXLOC_006298	1562	3038	1.088983106	Up	2.09E-136
ENSGALG00000049012	1749.92	508.91	-1.652550833	Down	4.40E-136
LXLOC_016427	654	33	-4.179497016	Down	1.64E-135
ENSGALG00000015253	290.01	1142	2.106643788	Up	7.08E-135
ENSGALG00000047152	1867.72	3418.23	1.001226975	Up	8.88E-134
LXLOC_025438	1049.64	2317.51	1.271936649	Up	2.84E-133
ENSGALG00000043064	2480	930	-1.285781809	Down	1.28E-132
ENSGALG00000048212	1034.58	2292.01	1.276823821	Up	1.32E-132
MXLOC_018378	203.26	965.95	2.377877872	Up	2.42E-132
ENSGALG00000015691	1208	2530	1.19577262	Up	4.79E-132
ENSGALG00000045427	1975.33	649.01	-1.476525388	Down	2.05E-130
ENSGALG00000018557	2932	1214	-1.142860992	Down	3.40E-130
LXLOC_020406	3418.89	1521.54	-1.038740054	Down	5.05E-130
ENSGALG00000048205	2532	972	-1.251993496	Down	6.32E-130
ENSGALG00000005318	1576.73	3004.69	1.059536209	Up	4.09E-129
ENSGALG00000014551	1185.97	249.68	-2.118659659	Down	4.57E-129
LXLOC_004945	362	1237	1.902039588	Up	6.18E-128
MXLOC_021111	822.38	1955.83	1.379159583	Up	1.74E-127
ENSGALG00000047610	1421.73	2783.33	1.09842015	Up	7.52E-127
ENSGALG00000004195	1184	2461	1.184831267	Up	1.18E-126
LXLOC_020130	115.93	759.54	2.841127683	Up	1.34E-126
ENSGALG00000031122	738	1813	1.425941894	Up	2.43E-124
LXLOC_026425	1242	288	-1.979268767	Down	7.18E-124
LXLOC_011865	0	804	10.78030738	Up	3.35E-123
LXLOC_016104	2092	744	-1.362252635	Down	2.01E-122
ENSGALG00000036807	614.36	1609.43	1.518649328	Up	2.78E-121
ENSGALG00000015425	1378.21	2683.54	1.090597352	Up	5.63E-121
ENSGALG00000023122	1523.39	2872.65	1.044352587	Up	1.13E-120
ENSGALG00000012032	2317.76	886.65	-1.257038869	Down	8.11E-120
MXLOC_000525	2724.7	1135.94	-1.132955068	Down	1.88E-119
ENSGALG00000007356	1821.36	603.7	-1.463856709	Down	7.22E-119
ENSGALG00000051464	794.57	106	-2.776854369	Down	2.18E-118
ENSGALG00000011041	788.97	1851.83	1.360165005	Up	2.64E-118
MXLOC_006603	640.47	51.71	-3.501360095	Down	4.91E-118
ENSGALG00000007334	517.8	9.43	-5.649737694	Down	5.28E-118
LXLOC_026304	794.57	1856.4	1.353517064	Up	1.01E-117
ENSGALG00000028960	769.39	97.75	-2.847290781	Down	1.25E-117
ENSGALG00000046788	343.6	1153.28	1.87619657	Up	3.02E-117
LXLOC_008310	2335	909	-1.23181466	Down	5.67E-117
ENSGALG00000047734	413.79	1268.51	1.745419897	Up	8.60E-117
ENSGALG00000046687	2524.06	1024.87	-1.171049593	Down	1.03E-116
ENSGALG00000020005	1095.72	238.22	-2.072257043	Down	4.20E-116
MXLOC_003057	1071.26	2229.11	1.18641483	Up	4.03E-115
LXLOC_021493	268	1009	2.041876959	Up	9.42E-115
ENSGALG00000031734	951.31	2057.74	1.242328947	Up	2.67E-114
ENSGALG00000030705	796.71	1838.48	1.335642584	Up	2.78E-114
MXLOC_006994	1006.7	2131.49	1.211484158	Up	8.30E-114
MXLOC_003949	465.58	1335.93	1.649999115	Up	1.17E-113
MXLOC_012871	1178.51	2363.84	1.133424078	Up	1.66E-113
ENSGALG00000052918	832.19	1882.75	1.307112278	Up	3.24E-113
LXLOC_027014	924.86	168.96	-2.323297565	Down	5.82E-113
LXLOC_023458	491.6	7.86	-5.837556103	Down	3.74E-112
MXLOC_005607	720.95	1714.92	1.379425854	Up	5.02E-112
ENSGALG00000054974	493.1	10.92	-5.367579801	Down	6.12E-112
ENSGALG00000051832	1517.24	461.57	-1.587572258	Down	1.11E-111
ENSGALG00000049857	1078	2213	1.166901963	Up	2.29E-111
ENSGALG00000003634	1169.37	284.79	-1.908505401	Down	2.63E-111
ENSGALG00000016785	2356	947	-1.185647518	Down	3.42E-111
MXLOC_011900	817.4	1846.52	1.30495043	Up	8.59E-111
MXLOC_028620	280.91	1011.91	1.978156783	Up	1.73E-110
ENSGALG00000015056	1465.03	2719.15	1.021481221	Up	2.69E-110
LXLOC_016517	843	140	-2.460850114	Down	3.50E-110
ENSGALG00000052284	100.65	657.01	2.835823847	Up	1.55E-109
ENSGALG00000012395	1921.03	695.07	-1.337394176	Down	1.78E-109
ENSGALG00000001882	1210	2376	1.102783479	Up	3.15E-109
LXLOC_024344	2393.4	981.53	-1.15670157	Down	1.23E-108
ENSGALG00000009068	2052.36	777.9	-1.270371511	Down	4.92E-108
ENSGALG00000015795	1706.94	578.87	-1.430845362	Down	8.01E-108
ENSGALG00000002781	290.93	1014.42	1.931166808	Up	2.38E-107
ENSGALG00000050742	1139.61	2264.98	1.120213815	Up	7.82E-107
LXLOC_002656	2405	1000	-1.136781204	Down	3.33E-106
MXLOC_020869	513.9	1369.48	1.54332433	Up	6.75E-106
ENSGALG00000036686	618	1526	1.433331909	Up	9.73E-106
LXLOC_002180	243	921	2.051500533	Up	1.59E-105
LXLOC_007383	125.75	694.76	2.595211985	Up	1.64E-105
ENSGALG00000007191	1333	2511	1.042840938	Up	1.87E-105
ENSGALG00000027247	1047	2130	1.153847678	Up	2.23E-105
LXLOC_007382	206	851	2.175770485	Up	4.64E-105
LXLOC_016821	1340.05	2516.72	1.038513576	Up	5.53E-105
ENSGALG00000033320	730.79	1682.96	1.33272778	Up	2.03E-104
LXLOC_002733	1767	626	-1.367811787	Down	2.60E-104
ENSGALG00000050760	831.5	146.91	-2.371527972	Down	3.32E-104
LXLOC_025701	712	100	-2.702621551	Down	2.46E-103
LXLOC_028066	678.39	0	-10.2767154	Down	3.94E-103
LXLOC_022971	274	963	1.942615595	Up	8.68E-103
MXLOC_021839	831.26	1814.27	1.255273168	Up	1.31E-102
ENSGALG00000032526	342.21	1077.16	1.783534428	Up	2.05E-102
ENSGALG00000013253	34.08	465.58	3.901287535	Up	1.12E-101
MXLOC_006425	950	204.87	-2.083963084	Down	1.30E-101
LXLOC_002609	615	1496	1.41170755	Up	2.18E-101
MXLOC_014053	1972.87	760.19	-1.246608252	Down	6.01E-101
LXLOC_023303	392	1151	1.683217964	Up	6.04E-101
MXLOC_018366	1454.86	463.01	-1.522509382	Down	6.48E-101
ENSGALG00000008233	1125.37	2203.24	1.098482937	Up	8.70E-101
ENSGALG00000017025	532	1368	1.49182577	Up	1.03E-100
ENSGALG00000028172	767.71	1708.95	1.283732532	Up	3.87E-100
ENSGALG00000050097	2028.4	798.44	-1.215830586	Down	8.29E-100
LXLOC_020797	877.01	176.76	-2.181545767	Down	2.03E-99
LXLOC_027454	2230	924	-1.141823263	Down	2.67E-99
MXLOC_018341	1070.75	2114.61	1.111025623	Up	1.45E-98
LXLOC_020230	869.05	177.03	-2.166189629	Down	1.10E-97
LXLOC_002967	1063	269	-1.853207829	Down	1.79E-97
LXLOC_016524	955.13	1951.11	1.159781794	Up	1.85E-97
ENSGALG00000027765	1959	771	-1.216058942	Down	1.77E-96
ENSGALG00000012975	722.92	116.82	-2.500293024	Down	1.92E-96
LXLOC_006610	1258.2	2346	1.028097436	Up	2.10E-96
LXLOC_020477	129	661.74	2.488149113	Up	4.97E-96
LXLOC_024557	240	871	1.988894003	Up	5.10E-96
ENSGALG00000053510	418.93	7.39	-5.695735336	Down	7.78E-96
MXLOC_003730	1264.59	2348.84	1.022534416	Up	1.12E-95
LXLOC_002179	167	735	2.267151837	Up	1.30E-95
ENSGALG00000054402	1515.56	515.98	-1.425208227	Down	2.25E-95
LXLOC_020518	690	1568	1.313512983	Up	2.73E-95
ENSGALG00000036892	621.53	1468.44	1.369644075	Up	3.66E-95
LXLOC_021491	823	1751	1.218470438	Up	1.20E-94
LXLOC_014938	432.23	16.06	-4.620999721	Down	1.75E-94
ENSGALG00000049755	444	1197	1.560047261	Up	3.14E-94
LXLOC_016425	493	36	-3.646263145	Down	4.51E-94
LXLOC_024559	457.41	1216.72	1.540693082	Up	4.71E-94
ENSGALG00000016132	401.92	1130.11	1.620738621	Up	5.01E-94
ENSGALG00000050374	600.34	0	-10.1003803	Down	7.03E-94
MXLOC_024585	439.66	19.38	-4.374492117	Down	8.01E-94
LXLOC_020589	697	1568	1.298950688	Up	1.08E-93
LXLOC_015483	201	788.07	2.100383971	Up	2.85E-93
ENSGALG00000023444	1944.86	778.14	-1.192308969	Down	6.57E-93
ENSGALG00000036645	762.77	1654.35	1.24620017	Up	1.10E-92
LXLOC_002360	164	716	2.255519463	Up	1.28E-92
LXLOC_004694	1359.73	440.35	-1.497341945	Down	3.52E-92
LXLOC_022986	484.38	1244.75	1.490900503	Up	1.02E-91
ENSGALG00000029820	209	795	2.056707608	Up	1.26E-91
LXLOC_019074	413.09	13.63	-4.792342979	Down	1.41E-91
LXLOC_003386	1157	2178	1.04187078	Up	1.43E-91
LXLOC_019326	481	36	-3.610712392	Down	3.57E-91
LXLOC_021903	1079	2061	1.06290533	Up	1.44E-89
MXLOC_000604	641.49	1462.96	1.318647333	Up	1.49E-89
ENSGALG00000053875	762.42	1631.94	1.227185836	Up	2.60E-89
ENSGALG00000007354	420	1132	1.559668415	Up	3.52E-89
ENSGALG00000011354	2	388	7.729168532	Up	1.71E-88
ENSGALG00000049422	999.33	1946.6	1.09117908	Up	2.59E-88
ENSGALG00000033883	1181	2184	1.016219582	Up	3.35E-88
ENSGALG00000016442	529	1291	1.416405063	Up	3.60E-88
ENSGALG00000006286	230.34	813.78	1.950129548	Up	1.42E-87
LXLOC_002896	42.79	432.77	3.4675106	Up	4.91E-87
ENSGALG00000052645	267.57	873.28	1.83578362	Up	1.16E-86
ENSGALG00000049461	1175.58	2163.86	1.009490131	Up	1.81E-86
MXLOC_018385	11.87	350.82	5.014594847	Up	2.48E-86
ENSGALG00000050179	497.73	1233.47	1.438543066	Up	2.88E-86
LXLOC_019152	627	97.05	-2.562409635	Down	3.56E-86
MXLOC_026193	488.76	1218.74	1.447447946	Up	4.91E-86
LXLOC_019086	521	1266	1.410177817	Up	6.21E-86
ENSGALG00000037852	1760	698	-1.205020797	Down	1.22E-85
ENSGALG00000020876	239.38	819	1.903816521	Up	2.11E-85
ENSGALG00000008584	469.01	1185.31	1.466829525	Up	2.27E-85
ENSGALG00000006153	1128.64	2093.9	1.020862848	Up	2.93E-85
ENSGALG00000026945	751.24	151.79	-2.177941443	Down	3.05E-85
LXLOC_004478	509	1243.39	1.41779701	Up	4.18E-85
LXLOC_003309	408.5	20.96	-4.155369766	Down	4.94E-85
MXLOC_017146	552	70	-2.84998575	Down	5.66E-85
LXLOC_020790	1840.45	752.36	-1.161307812	Down	1.80E-84
ENSGALG00000053451	957.5	251.82	-1.797623928	Down	1.85E-84
ENSGALG00000014425	681	1484	1.253020079	Up	5.06E-84
LXLOC_017234	1097	325.01	-1.625751822	Down	5.17E-84
LXLOC_020796	429	29	-3.757597152	Down	7.69E-84
ENSGALG00000013420	542.21	1284.09	1.373078386	Up	9.46E-84
LXLOC_022646	521	61	-2.965146535	Down	1.89E-83
LXLOC_024752	1274	424	-1.457973418	Down	3.48E-83
ENSGALG00000038688	2279.54	1036.45	-1.007836515	Down	3.93E-83
ENSGALG00000037124	872.14	213.9	-1.898367569	Down	6.94E-83
LXLOC_004696	1070.23	315.84	-1.631399385	Down	2.09E-82
ENSGALG00000012197	1276.57	429.13	-1.443530292	Down	3.83E-82
LXLOC_005338	1145	357	-1.552095929	Down	4.93E-82
LXLOC_023165	1654	650.46	-1.217171298	Down	7.52E-82
ENSGALG00000049658	507.44	60.82	-2.931363836	Down	1.94E-80
ENSGALG00000012692	913.16	240.96	-1.7928183	Down	2.43E-80
MXLOC_027683	1604.85	627.73	-1.224966706	Down	2.94E-80
LXLOC_024298	1785	738	-1.144975663	Down	3.49E-80
MXLOC_013697	327.29	936.58	1.646088398	Up	5.98E-80
ENSGALG00000004727	437.51	1106.56	1.467949472	Up	6.61E-80
LXLOC_026042	111.33	557.27	2.452789773	Up	7.32E-80
ENSGALG00000000745	580	90	-2.558800304	Down	9.99E-80
LXLOC_018316	567.86	1296.44	1.320203932	Up	1.05E-79
LXLOC_020149	748.61	1548.41	1.177756995	Up	1.35E-79
MXLOC_000947	713.09	1498.46	1.200580185	Up	2.04E-79
LXLOC_013818	371	17	-4.318556845	Down	5.92E-79
LXLOC_028382	1035	308	-1.619372822	Down	6.29E-79
MXLOC_019268	502.47	1197.06	1.381641788	Up	6.38E-79
LXLOC_019245	510.58	1208.66	1.372455225	Up	6.99E-79
MXLOC_014934	748.07	1542.58	1.173355821	Up	7.66E-79
LXLOC_023278	848	213	-1.863955144	Down	1.02E-78
MXLOC_000889	44.61	403.14	3.305097573	Up	4.14E-78
ENSGALG00000027365	636.8	1380.52	1.245555238	Up	1.43E-77
LXLOC_016426	359	15	-4.451693748	Down	1.49E-77
MXLOC_016132	742.13	1524.46	1.167810153	Up	2.32E-77
MXLOC_013657	765.15	1554.86	1.152225869	Up	3.13E-77
LXLOC_025703	388	25	-3.826800962	Down	6.25E-77
ENSGALG00000005426	52.6	415.6	3.11131664	Up	2.35E-76
LXLOC_002605	974.25	1825.64	1.035294065	Up	2.91E-76
LXLOC_012192	1180.38	396.27	-1.445440035	Down	3.11E-76
LXLOC_002615	476	56	-2.958207151	Down	3.17E-76
LXLOC_025712	1539.13	608.29	-1.210028209	Down	1.35E-75
MXLOC_027544	563.89	1264.88	1.294770549	Up	1.50E-75
ENSGALG00000038559	731.89	1497.57	1.162180391	Up	1.85E-75
LXLOC_004003	504.14	67.91	-2.762872799	Down	2.25E-75
ENSGALG00000050350	444.04	1088.77	1.423193362	Up	3.67E-75
MXLOC_019362	311.44	885.13	1.636190801	Up	5.11E-75
LXLOC_002173	167	640	2.067479493	Up	1.36E-74
MXLOC_006653	403.72	33.37	-3.467475777	Down	1.70E-74
ENSGALG00000050367	344.51	933.01	1.566602374	Up	2.79E-74
ENSGALG00000012594	579.78	100.34	-2.401353034	Down	2.99E-74
ENSGALG00000047834	16.1	313.76	4.413784537	Up	6.31E-74
ENSGALG00000050611	149.96	605.41	2.142590465	Up	7.47E-74
MXLOC_020636	983.79	1819.19	1.016129623	Up	9.40E-74
MXLOC_007204	558.02	1242.29	1.28386895	Up	2.74E-73
LXLOC_002648	658.27	1381.15	1.198374347	Up	3.95E-73
LXLOC_026864	334	13	-4.554008884	Down	5.50E-73
LXLOC_002613	408	37	-3.333716286	Down	6.26E-73
ENSGALG00000036004	576.37	104.85	-2.329412694	Down	2.76E-71
ENSGALG00000000466	224.99	724.95	1.817276305	Up	2.81E-71
LXLOC_002176	138	571	2.178078169	Up	3.61E-71
ENSGALG00000003523	504.74	77.24	-2.578864663	Down	3.34E-70
MXLOC_012172	359.86	933.19	1.503990788	Up	4.42E-70
LXLOC_003808	0	382	9.706684518	Up	1.25E-69
LXLOC_006517	433	51	-2.956542183	Down	1.83E-69
ENSGALG00000037050	769	199	-1.820959477	Down	2.27E-69
ENSGALG00000008656	761.6	1495.21	1.102498429	Up	2.29E-69
LXLOC_012319	103	495	2.394039878	Up	3.26E-69
LXLOC_022210	502	1137	1.308728675	Up	3.32E-69
ENSGALG00000036775	235.46	731.34	1.764315966	Up	4.36E-69
ENSGALG00000006318	646.28	1337.59	1.178660406	Up	4.39E-69
ENSGALG00000005533	539.14	1185.93	1.266542691	Up	1.29E-68
LXLOC_015593	1342	520	-1.238545453	Down	1.49E-68
LXLOC_011215	888.71	1656.2	1.027347964	Up	1.68E-68
ENSGALG00000011663	845	241	-1.680662505	Down	3.38E-68
MXLOC_014733	1627.58	698.59	-1.090954871	Down	6.58E-68
LXLOC_017143	292	5	-5.738640774	Down	2.40E-67
ENSGALG00000015360	627.34	136.5	-2.071090912	Down	3.49E-67
MXLOC_001389	1.7	287.45	7.530888164	Up	4.18E-67
ENSGALG00000010370	112.14	503.09	2.294771228	Up	5.94E-67
MXLOC_006814	355.9	908.99	1.48204818	Up	7.10E-67
ENSGALG00000044392	662.98	154.37	-1.97331725	Down	1.09E-66
ENSGALG00000031895	730.77	187.59	-1.832578796	Down	1.44E-66
ENSGALG00000051152	560.08	107.79	-2.24815388	Down	1.73E-66
LXLOC_026856	578.29	1226.22	1.213608471	Up	2.09E-66
LXLOC_016488	317.56	16.51	-4.136361486	Down	2.48E-66
ENSGALG00000045842	410.11	986	1.394832414	Up	3.03E-66
LXLOC_011309	494	1106.96	1.293275834	Up	3.16E-66
ENSGALG00000049807	509.47	1126.75	1.274354039	Up	6.83E-66
ENSGALG00000004400	599.74	1251.75	1.190793043	Up	8.47E-66
LXLOC_009966	502.96	85.05	-2.434804837	Down	1.14E-65
LXLOC_022392	313	835	1.544869231	Up	2.36E-65
LXLOC_007665	318.13	18.14	-4.003114375	Down	3.28E-65
ENSGALG00000048070	60.73	389.35	2.809842042	Up	4.88E-65
ENSGALG00000049310	580.35	1219.75	1.200846039	Up	5.35E-65
LXLOC_023274	418	990.07	1.373283278	Up	5.38E-65
LXLOC_021120	1718	771	-1.026671581	Down	5.44E-65
MXLOC_024006	589.08	1230.56	1.192035215	Up	8.10E-65
ENSGALG00000011356	279.33	777.8	1.606684398	Up	1.78E-64
MXLOC_003106	184	621.69	1.885745297	Up	1.90E-64
LXLOC_026812	264.57	754.28	1.640706382	Up	1.94E-64
MXLOC_003263	514.29	1122.24	1.254982924	Up	4.00E-64
LXLOC_015892	52	365	2.940568626	Up	7.51E-64
ENSGALG00000029286	149.78	557.55	2.025511884	Up	1.48E-63
LXLOC_026678	446	1020	1.322709227	Up	2.89E-63
LXLOC_002610	385	931	1.403178412	Up	3.36E-63
ENSGALG00000012595	407	959	1.365757711	Up	1.68E-62
LXLOC_019514	576	124	-2.086473001	Down	2.11E-62
ENSGALG00000047702	90.17	440.13	2.416465975	Up	2.16E-62
MXLOC_006724	606	138	-2.005393837	Down	2.23E-62
LXLOC_001967	370	904	1.418053192	Up	2.23E-62
LXLOC_026830	684.79	1343.08	1.101067392	Up	2.32E-62
LXLOC_016385	657	163	-1.881765716	Down	3.69E-62
LXLOC_002494	482	1064	1.271648789	Up	4.03E-62
LXLOC_011289	664.45	1314.01	1.1129994	Up	4.30E-62
LXLOC_027965	18	273.97	4.057204804	Up	5.18E-62
ENSGALG00000008447	604.66	1231.11	1.155019314	Up	9.36E-62
LXLOC_025702	465	77	-2.465044675	Down	1.08E-61
ENSGALG00000028147	806	1497	1.022478168	Up	1.28E-61
MXLOC_003685	841.73	1540.67	1.001384128	Up	2.78E-61
LXLOC_013500	1018.49	359.55	-1.37291181	Down	3.25E-61
ENSGALG00000001343	758.08	217	-1.675399371	Down	4.22E-61
ENSGALG00000016639	839.25	1535.41	1.000707102	Up	5.17E-61
ENSGALG00000012374	969.98	332.81	-1.414000528	Down	5.67E-61
ENSGALG00000043355	519.63	1108.88	1.22280231	Up	6.38E-61
LXLOC_015499	807	244	-1.596431836	Down	1.04E-60
LXLOC_024459	342	0	-9.288596825	Down	1.44E-60
LXLOC_022645	361	39	-3.081197118	Down	1.77E-60
ENSGALG00000015183	488.18	1061.23	1.249507959	Up	2.45E-60
MXLOC_028505	521.79	1107.46	1.214969081	Up	2.98E-60
LXLOC_000320	270	2	-6.947559907	Down	3.15E-60
LXLOC_019185	182.84	598.73	1.840579526	Up	3.46E-60
ENSGALG00000047914	434.7	67.69	-2.553749784	Down	4.50E-60
LXLOC_011886	680.8	1316.95	1.081153321	Up	1.87E-59
ENSGALG00000032146	17.67	262.91	4.024450762	Up	2.65E-59
ENSGALG00000026663	434.22	978.32	1.301135948	Up	2.81E-59
LXLOC_010801	1236.19	498.47	-1.181066225	Down	7.74E-59
MXLOC_028148	88.01	419.86	2.383424677	Up	1.11E-58
MXLOC_016180	135.79	508.77	2.034892055	Up	1.71E-58
LXLOC_010351	209	633	1.727958247	Up	2.27E-58
LXLOC_017782	790	1450.99	1.006368708	Up	2.78E-58
ENSGALG00000004070	561.68	1148.87	1.161650911	Up	2.89E-58
ENSGALG00000001662	363	44	-2.915138429	Down	9.66E-58
MXLOC_004857	387.48	900.89	1.346484805	Up	1.35E-57
LXLOC_011539	385	897	1.349505229	Up	1.52E-57
MXLOC_019613	559.04	128.2	-1.995299561	Down	2.58E-57
MXLOC_022989	553.94	1131.47	1.159652399	Up	2.96E-57
LXLOC_018802	263.35	713.38	1.566945	Up	3.11E-57
ENSGALG00000053680	353.46	41.78	-2.951406871	Down	6.14E-57
LXLOC_018409	490.37	1042.01	1.216682188	Up	6.43E-57
ENSGALG00000040730	295.57	759.26	1.49034985	Up	1.31E-56
MXLOC_010248	518.9	111.64	-2.087346816	Down	2.01E-56
ENSGALG00000053511	673	187	-1.718312545	Down	2.32E-56
MXLOC_008038	525	114.83	-2.063562129	Down	2.92E-56
LXLOC_005776	703	203	-1.662789272	Down	3.32E-56
LXLOC_011288	541	1106.06	1.16098484	Up	4.13E-56
MXLOC_001760	242	3.42	-6.015611222	Down	4.99E-56
ENSGALG00000016362	346.53	831.62	1.392199889	Up	5.36E-56
ENSGALG00000038278	955.84	343.66	-1.346531512	Down	6.26E-56
LXLOC_004186	362.63	854.13	1.365213075	Up	7.87E-56
ENSGALG00000005038	304	767	1.464410944	Up	9.71E-56
LXLOC_021823	469	1003	1.225917468	Up	1.72E-55
LXLOC_017673	280.19	18.88	-3.762219107	Down	2.01E-55
LXLOC_028146	138	498	1.980733165	Up	2.26E-55
LXLOC_008658	240.41	5.71	-5.266606661	Down	2.49E-55
MXLOC_003146	732.68	221.41	-1.597207162	Down	2.54E-55
LXLOC_006926	550	129	-1.962804863	Down	2.97E-55
MXLOC_004943	108.56	444.04	2.161452708	Up	3.14E-55
LXLOC_016905	1330	574	-1.083047914	Down	3.48E-55
ENSGALG00000010068	673	1275	1.051074527	Up	4.18E-55
LXLOC_001732	676.09	193.28	-1.677267259	Down	9.01E-55
MXLOC_008972	522.31	117.54	-2.022498832	Down	1.36E-54
ENSGALG00000045721	148.9	513.08	1.914095726	Up	1.50E-54
ENSGALG00000046840	533.87	123.1	-1.987402029	Down	1.52E-54
ENSGALG00000002555	66.72	358.65	2.555641127	Up	1.99E-54
LXLOC_026685	98.95	422.09	2.222034728	Up	2.32E-54
ENSGALG00000049450	1000.1	375.78	-1.282928382	Down	2.33E-54
MXLOC_021285	1147	465	-1.17330708	Down	3.60E-54
ENSGALG00000047621	441.46	82.16	-2.296518947	Down	4.04E-54
LXLOC_002177	133	483	1.989852633	Up	4.48E-54
ENSGALG00000006809	516.63	1058.99	1.16474133	Up	4.54E-54
ENSGALG00000008506	1358.85	598.94	-1.052647129	Down	7.18E-54
ENSGALG00000015363	439	950	1.242962264	Up	9.04E-54
LXLOC_014936	242.11	9.06	-4.610752118	Down	1.16E-53
LXLOC_015660	1166	479	-1.154214537	Down	1.16E-53
LXLOC_026110	556	136	-1.902222541	Down	1.25E-53
ENSGALG00000003438	322	781	1.40751755	Up	1.50E-53
MXLOC_021466	794.29	261.81	-1.471889947	Down	2.92E-53
MXLOC_012979	256.47	680.23	1.536488245	Up	3.67E-53
LXLOC_020474	32	276	3.237780147	Up	4.07E-53
MXLOC_026797	561.61	1111.26	1.113811562	Up	7.55E-53
MXLOC_004879	313.73	764.48	1.414210958	Up	8.09E-53
MXLOC_004782	435.01	938.16	1.238041115	Up	8.38E-53
ENSGALG00000001616	376	854	1.312759098	Up	1.15E-52
LXLOC_019513	669	196	-1.641896866	Down	1.20E-52
ENSGALG00000014126	519	121	-1.971471801	Down	1.56E-52
LXLOC_001467	284.75	0	-9.024296342	Down	2.05E-52
ENSGALG00000051766	665.01	1244.28	1.033118921	Up	2.26E-52
ENSGALG00000044439	160.24	521.08	1.830526246	Up	3.11E-52
ENSGALG00000053548	360	827	1.329146113	Up	5.21E-52
LXLOC_011699	331	785	1.375117127	Up	5.24E-52
ENSGALG00000054281	580.63	152.61	-1.798513925	Down	5.92E-52
ENSGALG00000010356	421	912	1.244469281	Up	8.73E-52
ENSGALG00000043906	350	811	1.341602683	Up	9.49E-52
ENSGALG00000014801	685	1265	1.014217182	Up	1.12E-51
LXLOC_005043	249.52	14.15	-4.01102581	Down	1.36E-51
LXLOC_013680	1241	536	-1.08194252	Down	1.57E-51
LXLOC_021005	94	400	2.218523028	Up	1.64E-51
LXLOC_028658	998	388	-1.233727473	Down	3.91E-51
ENSGALG00000036390	363	825	1.313680261	Up	5.44E-51
MXLOC_000171	316.86	758.07	1.387741216	Up	5.81E-51
MXLOC_022855	663.96	1230.71	1.019578306	Up	9.57E-51
LXLOC_002870	276.69	696.11	1.460300487	Up	1.51E-50
ENSGALG00000035282	1212.94	524.47	-1.08032034	Down	2.76E-50
LXLOC_000398	277	693	1.452225066	Up	6.28E-50
LXLOC_011646	511.08	1022.13	1.129213347	Up	8.36E-50
LXLOC_009962	396	72	-2.330175929	Down	1.49E-49
LXLOC_004809	964	375	-1.232886861	Down	2.11E-49
MXLOC_018526	1005.03	400.01	-1.199874904	Down	2.40E-49
ENSGALG00000009977	736.17	243.52	-1.466743005	Down	3.03E-49
ENSGALG00000005519	126.35	447.4	1.953395282	Up	4.70E-49
ENSGALG00000051607	825.31	294.86	-1.355650308	Down	5.07E-49
ENSGALG00000035842	590.93	1121.39	1.053484652	Up	7.38E-49
MXLOC_004294	1.68	198.97	7.01720157	Up	1.08E-48
LXLOC_011632	890.18	334.19	-1.284172833	Down	1.19E-48
ENSGALG00000047511	597.72	171.49	-1.672089675	Down	2.00E-48
LXLOC_003117	220	597	1.569483098	Up	2.68E-48
ENSGALG00000034586	556.96	1071.43	1.073147663	Up	3.87E-48
LXLOC_026986	682.04	218.13	-1.515412461	Down	6.15E-48
LXLOC_008481	369	813	1.268890226	Up	9.83E-48
ENSGALG00000002637	113	417	2.012980301	Up	1.29E-47
ENSGALG00000013565	221.68	595.05	1.553787972	Up	1.80E-47
LXLOC_004695	776.53	273.9	-1.374136706	Down	3.70E-47
MXLOC_028218	154.74	486.38	1.781493417	Up	3.77E-47
MXLOC_001704	277.68	676.68	1.414306169	Up	5.82E-47
ENSGALG00000053746	348.58	57.42	-2.472608871	Down	7.49E-47
ENSGALG00000039480	1184.16	523.84	-1.047410204	Down	8.35E-47
LXLOC_018111	274.62	669.84	1.415635523	Up	1.44E-46
MXLOC_024825	602.42	1118.73	1.022276009	Up	1.74E-46
LXLOC_004720	755.03	264.38	-1.384665236	Down	2.04E-46
ENSGALG00000023172	265.37	655.04	1.432833414	Up	2.20E-46
LXLOC_010882	230	601	1.51498682	Up	3.02E-46
LXLOC_010107	524	1013	1.080251147	Up	4.39E-46
ENSGALG00000006992	270	660	1.418762307	Up	4.66E-46
ENSGALG00000006630	137.89	452.27	1.842922158	Up	5.61E-46
LXLOC_026839	244.02	620.36	1.47536196	Up	6.53E-46
LXLOC_009515	174	511	1.683491675	Up	8.10E-46
LXLOC_006760	312	719	1.333701432	Up	1.11E-45
ENSGALG00000049500	388.64	77.17	-2.203066694	Down	1.40E-45
LXLOC_009974	478	119	-1.876793355	Down	1.48E-45
ENSGALG00000008111	45.05	274.75	2.73777616	Up	3.10E-45
ENSGALG00000030007	438.79	892.49	1.153561047	Up	3.56E-45
MXLOC_013277	234.99	0	-8.747199864	Down	5.33E-45
LXLOC_004733	551.41	1040.96	1.045972986	Up	5.64E-45
ENSGALG00000048767	545.76	1032.81	1.049491999	Up	7.14E-45
ENSGALG00000051054	308.38	708.13	1.328560726	Up	9.19E-45
LXLOC_012406	18	209	3.666689821	Up	9.41E-45
LXLOC_021019	245	22	-3.34795063	Down	1.16E-44
MXLOC_007864	397.08	83.26	-2.124478544	Down	1.51E-44
LXLOC_001493	438	887	1.147258925	Up	1.56E-44
MXLOC_009452	132.92	436.24	1.843819553	Up	1.93E-44
LXLOC_011113	256.83	629.31	1.422212826	Up	3.72E-44
LXLOC_000068	570	170	-1.616171483	Down	3.76E-44
ENSGALG00000047645	429.44	871.27	1.149918982	Up	6.24E-44
ENSGALG00000032190	155.77	471.51	1.72712665	Up	6.57E-44
ENSGALG00000032645	76.07	331.49	2.252821529	Up	8.87E-44
LXLOC_011290	229	585	1.482344716	Up	1.08E-43
ENSGALG00000052686	8.61	180.03	4.515335978	Up	1.31E-43
ENSGALG00000049810	77.39	332.96	2.234385496	Up	1.52E-43
LXLOC_017140	188	2	-6.425333162	Down	1.69E-43
LXLOC_013426	318	714	1.296152999	Up	1.69E-43
ENSGALG00000042099	594.62	185.53	-1.551059811	Down	2.02E-43
ENSGALG00000045898	309	700	1.309003774	Up	2.61E-43
ENSGALG00000009157	516.08	982.32	1.057854041	Up	2.66E-43
MXLOC_007763	8.61	178.67	4.504396058	Up	2.99E-43
LXLOC_003973	344	62.72	-2.32615541	Down	3.36E-43
MXLOC_003022	1134.22	510.95	-1.021190785	Down	3.76E-43
MXLOC_005703	231.74	585.63	1.466738065	Up	4.42E-43
LXLOC_026040	83.71	342.66	2.162561598	Up	4.67E-43
ENSGALG00000011483	244.4	24.12	-3.211686783	Down	4.73E-43
ENSGALG00000050102	341.8	744.19	1.251774298	Up	5.78E-43
LXLOC_018168	28	226	3.14207973	Up	1.04E-42
ENSGALG00000043642	502	959	1.063099141	Up	1.20E-42
ENSGALG00000003047	522.56	984.49	1.043035546	Up	1.91E-42
LXLOC_026444	471.1	123.98	-1.796670233	Down	1.95E-42
LXLOC_003588	333	728	1.257671963	Up	2.29E-42
ENSGALG00000049343	209.1	547.12	1.516919923	Up	2.43E-42
ENSGALG00000053471	217.26	0	-8.634023082	Down	2.84E-42
ENSGALG00000043909	735	269	-1.320882387	Down	3.27E-42
ENSGALG00000026553	440.26	872.62	1.116253456	Up	4.97E-42
MXLOC_021317	824.35	322.77	-1.223494819	Down	5.06E-42
LXLOC_009968	291	44	-2.596188034	Down	1.58E-41
LXLOC_015894	0	197	8.75130751	Up	2.15E-41
LXLOC_000401	352	748.02	1.216757106	Up	2.26E-41
MXLOC_024390	308.26	686.55	1.284472786	Up	2.45E-41
LXLOC_004810	1085	489	-1.020532982	Down	2.57E-41
ENSGALG00000054877	68.84	305.77	2.280383554	Up	4.23E-41
ENSGALG00000010866	431.8	108.16	-1.867940497	Down	4.44E-41
ENSGALG00000033781	197.79	522.57	1.530910507	Up	4.76E-41
MXLOC_019871	1072.05	482.11	-1.023682244	Down	4.82E-41
MXLOC_025143	418.1	834.9	1.127011056	Up	6.85E-41
LXLOC_011838	254.54	31.16	-2.90086956	Down	7.73E-41
ENSGALG00000012033	6.27	163.3	4.832171228	Up	1.02E-40
ENSGALG00000049885	322.01	58.38	-2.334303686	Down	1.02E-40
ENSGALG00000010285	109.75	378.16	1.91403152	Up	1.12E-40
ENSGALG00000007768	421	837	1.12066308	Up	1.24E-40
LXLOC_020667	512.17	956.79	1.030835251	Up	1.50E-40
MXLOC_015065	405.6	815.11	1.136192804	Up	1.82E-40
ENSGALG00000006123	288.71	652.74	1.306143062	Up	2.22E-40
LXLOC_003974	404.17	97.47	-1.9226764	Down	5.08E-40
ENSGALG00000008434	498	145	-1.650837152	Down	6.00E-40
LXLOC_015872	142	428	1.720975557	Up	7.79E-40
ENSGALG00000032770	328.83	705.64	1.230846108	Up	8.16E-40
LXLOC_028263	388	786	1.14772835	Up	1.08E-39
ENSGALG00000008121	95	347	1.998191934	Up	1.46E-39
LXLOC_009967	478.28	135.89	-1.68616048	Down	1.48E-39
MXLOC_019498	393.93	792.85	1.138364347	Up	1.59E-39
ENSGALG00000012246	482.73	910.43	1.044587299	Up	1.76E-39
LXLOC_022726	269	39	-2.656804454	Down	1.84E-39
ENSGALG00000040856	1053.64	479.73	-1.005831765	Down	2.87E-39
LXLOC_026536	70.67	300.83	2.219034322	Up	3.36E-39
MXLOC_017202	0	183.7	8.650463506	Up	3.70E-39
LXLOC_016518	311	57	-2.318625066	Down	4.37E-39
LXLOC_006510	372	760	1.159952487	Up	4.56E-39
LXLOC_014004	238	28	-2.958207151	Down	5.17E-39
ENSGALG00000007408	219.6	542.98	1.435276695	Up	7.44E-39
MXLOC_010387	65.56	289.29	2.270884385	Up	8.54E-39
ENSGALG00000053649	19.65	190.28	3.404778403	Up	1.00E-38
LXLOC_019452	349	726	1.185998202	Up	1.11E-38
ENSGALG00000051001	88.95	331.92	2.029024742	Up	1.19E-38
ENSGALG00000043583	329.57	66.06	-2.189480358	Down	1.20E-38
MXLOC_008422	194.12	0	-8.471549265	Down	1.25E-38
ENSGALG00000048781	731.4	281.67	-1.247399023	Down	1.37E-38
LXLOC_000044	225	549	1.416136838	Up	1.63E-38
ENSGALG00000053173	195.42	14.1	-3.663555368	Down	1.69E-38
MXLOC_018328	135.83	410.65	1.725362834	Up	2.01E-38
ENSGALG00000041299	451	861	1.062141494	Up	2.03E-38
ENSGALG00000005331	103	355	1.914430377	Up	2.63E-38
ENSGALG00000031624	50.09	256.44	2.485282487	Up	2.89E-38
LXLOC_008847	689	258	-1.287877227	Down	3.15E-38
LXLOC_016656	245.03	31.92	-2.811170148	Down	3.31E-38
ENSGALG00000006525	284	632	1.283289319	Up	3.82E-38
ENSGALG00000044735	396.81	98.93	-1.874712711	Down	4.50E-38
LXLOC_028188	190	0	-8.440599918	Down	5.68E-38
ENSGALG00000013209	451.3	857.34	1.055036367	Up	7.23E-38
LXLOC_023540	431.78	831.24	1.07422435	Up	8.20E-38
LXLOC_011191	170	1	-7.280135246	Down	8.49E-38
MXLOC_027655	128.4	394.54	1.748782061	Up	1.17E-37
ENSGALG00000053826	44	241.26	2.584269003	Up	1.21E-37
ENSGALG00000038396	405.11	104.33	-1.827903945	Down	1.39E-37
ENSGALG00000015902	377	756	1.133077401	Up	1.66E-37
LXLOC_026982	336.23	71.69	-2.100348967	Down	1.77E-37
MXLOC_016807	277.86	618.97	1.284767014	Up	1.85E-37
ENSGALG00000028290	449.32	851.59	1.051671419	Up	1.93E-37
MXLOC_005360	110.81	363.47	1.8430039	Up	2.60E-37
ENSGALG00000051524	727	285	-1.221737755	Down	3.41E-37
MXLOC_022536	40.24	231.23	2.651882066	Up	3.88E-37
LXLOC_012930	99	342	1.917751585	Up	4.71E-37
LXLOC_020132	75.84	300.32	2.114725376	Up	5.86E-37
LXLOC_024692	324	679	1.196673451	Up	8.65E-37
LXLOC_002934	389	767	1.108712113	Up	8.89E-37
ENSGALG00000011838	860	369	-1.091460153	Down	9.28E-37
ENSGALG00000001889	239.16	558.84	1.353714862	Up	1.06E-36
MXLOC_008852	525.41	170.25	-1.496533171	Down	1.08E-36
MXLOC_027172	751.23	302.55	-1.182825403	Down	1.51E-36
MXLOC_022156	197.71	496.41	1.457402025	Up	1.83E-36
MXLOC_012623	20.23	182.89	3.305663659	Up	2.00E-36
ENSGALG00000016931	373	743	1.12344227	Up	2.06E-36
MXLOC_007684	732	292	-1.196619589	Down	2.76E-36
LXLOC_000400	230	543	1.368574027	Up	2.79E-36
LXLOC_007682	333.91	688.85	1.173986254	Up	3.11E-36
ENSGALG00000050186	293.89	633.08	1.236367239	Up	3.79E-36
LXLOC_019490	371	92	-1.88245773	Down	6.62E-36
LXLOC_027940	12.1	160.11	3.855240155	Up	7.02E-36
ENSGALG00000039474	806.34	339.81	-1.117404292	Down	7.56E-36
LXLOC_020798	196	18	-3.315529153	Down	8.17E-36
LXLOC_010350	352	710	1.141499286	Up	9.82E-36
LXLOC_004816	724	290	-1.190681107	Down	1.22E-35
ENSGALG00000035028	805	340	-1.114198347	Down	1.24E-35
LXLOC_004554	474	870	1.005384032	Up	1.29E-35
LXLOC_018082	116.23	363.78	1.775339429	Up	1.46E-35
MXLOC_026073	150.5	418.85	1.605925877	Up	1.57E-35
LXLOC_026440	721.81	290.58	-1.183428032	Down	3.26E-35
MXLOC_025793	30	200.98	2.873273227	Up	3.40E-35
ENSGALG00000002843	605.77	221.38	-1.322989551	Down	3.43E-35
LXLOC_000850	187.65	473.79	1.465459149	Up	3.70E-35
LXLOC_018405	95	325.77	1.907110024	Up	3.93E-35
LXLOC_011552	293	625	1.222211215	Up	4.22E-35
LXLOC_011862	0	160	8.451183785	Up	4.44E-35
ENSGALG00000053416	188.92	475.23	1.460106162	Up	4.45E-35
LXLOC_019087	407.47	779.19	1.064537008	Up	4.59E-35
ENSGALG00000046694	178.98	459.99	1.491059805	Up	4.94E-35
MXLOC_005482	328.13	672.38	1.164265001	Up	5.72E-35
ENSGALG00000039964	171.31	0	-8.291209869	Down	6.06E-35
LXLOC_003725	107	345	1.818241255	Up	6.85E-35
ENSGALG00000003881	254	568	1.290318123	Up	9.59E-35
LXLOC_004551	232.19	536.62	1.337850676	Up	1.03E-34
ENSGALG00000053708	14.82	162.51	3.584166834	Up	1.21E-34
LXLOC_020129	62	264	2.219453499	Up	1.25E-34
MXLOC_006285	418.42	790.1	1.046339139	Up	1.36E-34
LXLOC_010940	32	203	2.794591607	Up	1.36E-34
ENSGALG00000048645	351.4	85.95	-1.902288956	Down	1.46E-34
LXLOC_005339	311	67	-2.08542589	Down	1.67E-34
LXLOC_005772	815	352	-1.08196894	Down	1.83E-34
LXLOC_018281	225.58	525.3	1.348758111	Up	2.01E-34
ENSGALG00000036259	326.18	74.25	-2.005949704	Down	2.01E-34
LXLOC_011697	98	326.99	1.867648552	Up	2.50E-34
ENSGALG00000026884	153.94	417.07	1.56717708	Up	3.21E-34
LXLOC_020476	65	267	2.167583809	Up	4.80E-34
LXLOC_011317	144.64	1.52	-6.442995759	Down	7.25E-34
LXLOC_010590	121.33	363.09	1.710646572	Up	8.49E-34
ENSGALG00000042009	111.58	346.9	1.765697074	Up	9.37E-34
LXLOC_017927	6	136	4.631756031	Up	1.00E-33
LXLOC_006518	166	11	-3.786352123	Down	1.03E-33
MXLOC_018279	697.5	282.94	-1.172441378	Down	1.30E-33
ENSGALG00000009698	282.87	601.02	1.216529511	Up	1.37E-33
LXLOC_006611	157	418	1.541994073	Up	1.56E-33
LXLOC_018211	728.29	302.56	-1.138036077	Down	1.80E-33
ENSGALG00000050292	6.46	136.18	4.527092553	Up	1.82E-33
MXLOC_024508	333.15	668.66	1.134356613	Up	1.94E-33
MXLOC_010305	377.15	726.62	1.07531834	Up	2.47E-33
LXLOC_028381	644	252	-1.224381264	Down	2.92E-33
ENSGALG00000039549	696.14	283.71	-1.165704781	Down	2.92E-33
LXLOC_006698	198	478	1.400765878	Up	3.02E-33
MXLOC_000331	0	149.57	8.353932716	Up	3.06E-33
LXLOC_028739	143.9	395.72	1.58866908	Up	3.55E-33
ENSGALG00000010949	54	242	2.293231425	Up	4.05E-33
LXLOC_016721	444	812	1.000175741	Up	4.31E-33
ENSGALG00000038964	142.41	392.09	1.590390082	Up	6.15E-33
LXLOC_002607	305	627	1.16891189	Up	6.27E-33
MXLOC_019670	157.63	414.96	1.525685832	Up	8.15E-33
ENSGALG00000009854	204	484	1.375693585	Up	8.80E-33
LXLOC_002764	222	510	1.329193261	Up	9.01E-33
MXLOC_006697	385.53	733.2	1.056619348	Up	1.00E-32
ENSGALG00000051978	338.93	670.78	1.114108023	Up	1.24E-32
MXLOC_007077	214.46	497.98	1.344634903	Up	1.39E-32
LXLOC_010881	89	303	1.896696243	Up	1.41E-32
ENSGALG00000014490	148.14	399	1.558683194	Up	1.42E-32
LXLOC_002646	239	533	1.286380605	Up	1.43E-32
MXLOC_009859	320.4	644.26	1.137024568	Up	2.11E-32
LXLOC_017779	324	649	1.131480355	Up	2.19E-32
ENSGALG00000049397	572.67	213.25	-1.295902596	Down	2.24E-32
LXLOC_021196	159.04	414.31	1.51057667	Up	2.57E-32
ENSGALG00000036466	92.92	308.31	1.859576315	Up	2.71E-32
MXLOC_007733	136	3	-5.37324465	Down	3.49E-32
LXLOC_022667	134	374	1.61006096	Up	4.91E-32
ENSGALG00000030112	377.43	106.01	-1.702753048	Down	5.13E-32
LXLOC_011698	107	330	1.754110918	Up	6.35E-32
LXLOC_011540	165	421	1.480609899	Up	6.66E-32
ENSGALG00000054821	167.86	425.28	1.470410214	Up	6.74E-32
ENSGALG00000030554	158.39	410.69	1.503824256	Up	7.50E-32
ENSGALG00000010793	419.11	770	1.006785191	Up	8.42E-32
LXLOC_027911	624.87	246.83	-1.210782636	Down	8.50E-32
LXLOC_018589	350.86	680.7	1.085379318	Up	8.52E-32
ENSGALG00000014687	321	640	1.124754298	Up	1.13E-31
ENSGALG00000017485	291.22	599.62	1.171194756	Up	1.15E-31
LXLOC_015883	186	21	-3.017585698	Down	1.89E-31
MXLOC_014939	231.36	514.95	1.283548591	Up	1.99E-31
ENSGALG00000043290	649.43	263.63	-1.171403788	Down	2.21E-31
LXLOC_006825	234	518	1.275699258	Up	2.55E-31
LXLOC_022972	52	230	2.274306023	Up	2.85E-31
MXLOC_020047	274.08	57.6	-2.12120065	Down	2.96E-31
ENSGALG00000005839	13.51	146.1	3.564112288	Up	3.33E-31
MXLOC_003737	312.45	625.07	1.129648113	Up	3.50E-31
ENSGALG00000052527	158.62	12	-3.595212687	Down	3.51E-31
MXLOC_006086	209	481	1.331789642	Up	4.24E-31
ENSGALG00000037727	291.03	65.85	-2.014656841	Down	4.48E-31
ENSGALG00000015874	310.55	621.18	1.129441503	Up	5.44E-31
ENSGALG00000010448	674.47	281.3	-1.132389032	Down	6.69E-31
ENSGALG00000016582	381	713	1.033366769	Up	8.49E-31
LXLOC_019184	112	332	1.696940199	Up	9.91E-31
LXLOC_014576	389	116	-1.61638966	Down	1.02E-30
ENSGALG00000010444	145.58	0	-8.056412669	Down	1.19E-30
LXLOC_027984	46.39	216.17	2.349536259	Up	1.33E-30
LXLOC_007579	171	17	-3.201133984	Down	1.38E-30
ENSGALG00000050145	303.37	72.96	-1.926645101	Down	1.43E-30
LXLOC_028355	323.47	635.45	1.103402386	Up	1.47E-30
ENSGALG00000046796	173.7	18	-3.141273252	Down	1.51E-30
ENSGALG00000055077	137	6	-4.383813892	Down	1.66E-30
LXLOC_007384	124.73	350.49	1.619820469	Up	2.21E-30
ENSGALG00000038969	306.84	611.87	1.124994289	Up	2.27E-30
LXLOC_014730	130.89	4.14	-4.853324611	Down	2.28E-30
ENSGALG00000050834	131.2	1.03	-6.863723882	Down	2.47E-30
ENSGALG00000036527	217.77	488.14	1.293745444	Up	3.12E-30
LXLOC_003971	252	50	-2.204168044	Down	3.26E-30
ENSGALG00000035007	268	558	1.187287811	Up	3.35E-30
LXLOC_008775	148	10	-3.758269581	Down	4.13E-30
ENSGALG00000005102	516.61	189.82	-1.315187873	Down	5.07E-30
LXLOC_002170	71	259	1.996316858	Up	5.89E-30
ENSGALG00000004897	307.01	609	1.11741227	Up	6.27E-30
ENSGALG00000005961	234	509	1.250412817	Up	6.49E-30
ENSGALG00000048038	240.46	517.61	1.235324255	Up	7.52E-30
ENSGALG00000010571	140.79	0	-8.008145366	Down	7.81E-30
LXLOC_018313	88	287.59	1.837693773	Up	8.61E-30
ENSGALG00000005856	235.53	43.84	-2.296335437	Down	1.02E-29
ENSGALG00000014754	45.2	209.79	2.343806923	Up	1.14E-29
LXLOC_008974	147	381	1.503230533	Up	1.16E-29
MXLOC_018356	193.25	449.28	1.346402117	Up	1.25E-29
LXLOC_028740	271.29	558.63	1.171312873	Up	1.25E-29
ENSGALG00000030245	107.17	318.33	1.699877706	Up	1.31E-29
ENSGALG00000030863	39.93	198.88	2.445608915	Up	1.43E-29
LXLOC_004376	68.47	252.62	2.012680635	Up	1.47E-29
ENSGALG00000050660	224.38	39.5	-2.376763839	Down	1.65E-29
ENSGALG00000050251	271.29	60.42	-2.03748209	Down	1.72E-29
ENSGALG00000054786	158.02	396.49	1.456433003	Up	1.83E-29
ENSGALG00000008803	156.63	394.24	1.460969287	Up	1.96E-29
LXLOC_010060	463	162	-1.38576269	Down	3.35E-29
ENSGALG00000053583	213.84	475.78	1.283018575	Up	3.71E-29
ENSGALG00000036925	124.69	343.16	1.58979132	Up	4.86E-29
LXLOC_002911	12	134	3.61038238	Up	4.93E-29
ENSGALG00000005332	33.74	183.9	2.575645291	Up	5.01E-29
ENSGALG00000048624	0	126.02	8.106764595	Up	5.57E-29
MXLOC_027694	20.19	153.85	3.059067318	Up	5.65E-29
LXLOC_022610	155	14	-3.339513793	Down	7.22E-29
ENSGALG00000007840	151.19	12.9	-3.421664059	Down	9.71E-29
ENSGALG00000010036	644	273	-1.108904047	Down	1.16E-28
LXLOC_004814	719	321	-1.034162783	Down	1.44E-28
ENSGALG00000050737	114.52	324.35	1.631207553	Up	1.61E-28
LXLOC_016659	199	31	-2.55317262	Down	1.78E-28
MXLOC_019830	92.33	288.13	1.77110418	Up	1.86E-28
ENSGALG00000035914	188.49	26.89	-2.680090635	Down	1.92E-28
ENSGALG00000008926	290.55	576.45	1.117664713	Up	1.96E-28
ENSGALG00000030888	162.53	17.29	-3.103440573	Down	2.11E-28
ENSGALG00000004704	75.87	260.06	1.906498762	Up	2.12E-28
ENSGALG00000019795	86.31	277.74	1.815391032	Up	2.19E-28
ENSGALG00000052636	112.93	320.93	1.636085556	Up	2.37E-28
ENSGALG00000006639	105	308	1.681796713	Up	2.66E-28
LXLOC_012932	222	41	-2.307608172	Down	2.86E-28
LXLOC_010011	34	181	2.541638736	Up	3.34E-28
ENSGALG00000052810	227.15	43.41	-2.258290288	Down	3.47E-28
ENSGALG00000048048	148	374	1.466696784	Up	3.60E-28
MXLOC_024699	306.73	596.07	1.087768177	Up	3.68E-28
LXLOC_004876	89	281	1.787948579	Up	3.86E-28
ENSGALG00000033231	313	604	1.077641583	Up	4.15E-28
ENSGALG00000054645	65.54	240.51	2.004904992	Up	4.28E-28
LXLOC_026743	189.24	27.87	-2.634176468	Down	4.68E-28
LXLOC_019970	370	678	1.003015693	Up	4.70E-28
ENSGALG00000033304	178	417	1.357425833	Up	5.89E-28
ENSGALG00000051748	276	553	1.131866904	Up	7.06E-28
LXLOC_000294	309	83	-1.767167906	Down	7.40E-28
LXLOC_026135	324.76	617.58	1.056507773	Up	7.60E-28
ENSGALG00000002048	61	231	2.050267394	Up	8.47E-28
MXLOC_026333	285.92	565.68	1.113630315	Up	8.70E-28
MXLOC_021256	648.63	280.66	-1.079316598	Down	1.07E-27
MXLOC_013043	604.32	253	-1.126919614	Down	1.13E-27
ENSGALG00000011275	194	438	1.304129908	Up	1.25E-27
LXLOC_027105	50.88	211.05	2.181669944	Up	1.69E-27
LXLOC_009553	165	395	1.388642319	Up	1.89E-27
ENSGALG00000012156	402	134	-1.455706811	Down	2.00E-27
MXLOC_014881	131.58	344.83	1.519200766	Up	2.05E-27
MXLOC_000578	305.46	587.53	1.072934738	Up	3.29E-27
ENSGALG00000052526	412.26	140.59	-1.422804818	Down	3.41E-27
ENSGALG00000008166	192	432	1.299180692	Up	3.97E-27
ENSGALG00000016774	474.37	176.93	-1.293578394	Down	4.66E-27
LXLOC_002875	153.77	375.55	1.417486622	Up	5.88E-27
LXLOC_009973	179	26	-2.654120369	Down	7.73E-27
ENSGALG00000011524	158	381	1.399122129	Up	7.99E-27
LXLOC_007776	156	378	1.406095895	Up	8.17E-27
LXLOC_011694	165	391	1.373958273	Up	8.79E-27
LXLOC_024427	295	79	-1.771534706	Down	9.21E-27
ENSGALG00000039855	139.44	352.87	1.468747997	Up	9.88E-27
ENSGALG00000040561	110.26	307.84	1.610526888	Up	1.07E-26
LXLOC_000631	327	612	1.033496707	Up	1.07E-26
ENSGALG00000050346	241	497	1.173468395	Up	1.25E-26
ENSGALG00000003631	310.45	589.85	1.055242879	Up	1.26E-26
LXLOC_028010	73.42	247.05	1.879813726	Up	1.35E-26
MXLOC_013816	110.33	1.93	-5.707824782	Down	1.43E-26
ENSGALG00000053446	660.7	294.25	-1.037697239	Down	1.54E-26
LXLOC_026917	148.8	15.26	-3.156291969	Down	1.56E-26
LXLOC_004139	302	578	1.065776633	Up	1.58E-26
ENSGALG00000047167	100.71	291.08	1.660464463	Up	2.14E-26
ENSGALG00000046831	112	1	-6.678099232	Down	2.16E-26
LXLOC_019928	155	373	1.396163105	Up	3.20E-26
LXLOC_019925	274	538	1.10268597	Up	4.00E-26
ENSGALG00000006786	22.48	147.71	2.84530925	Up	4.17E-26
LXLOC_003807	237	487.94	1.171072387	Up	4.24E-26
ENSGALG00000054931	5.55	105.99	4.384552263	Up	4.29E-26
ENSGALG00000010391	285	76	-1.777634905	Down	4.95E-26
ENSGALG00000052785	168.01	390.47	1.345920295	Up	5.64E-26
ENSGALG00000042388	159	377	1.374793448	Up	6.53E-26
MXLOC_022475	115.71	311.82	1.559455603	Up	7.20E-26
LXLOC_022208	112	306	1.579288611	Up	7.38E-26
LXLOC_012317	35	173	2.434600901	Up	7.84E-26
LXLOC_005511	585	250	-1.09725284	Down	8.63E-26
LXLOC_017509	444.04	164.38	-1.304399175	Down	9.43E-26
MXLOC_027410	108.82	1	-6.636544233	Down	9.70E-26
LXLOC_015686	166	386	1.346673296	Up	1.02E-25
MXLOC_028139	117.15	0	-7.742957454	Down	1.04E-25
ENSGALG00000029199	135	0	-9.067854141	Down	1.13E-25
LXLOC_000474	670	305	-1.006096163	Down	1.21E-25
ENSGALG00000023881	541.14	223.59	-1.145890531	Down	1.34E-25
LXLOC_001136	280	542	1.082121715	Up	1.43E-25
MXLOC_007553	259.96	514.49	1.114109073	Up	1.88E-25
LXLOC_001186	268	525	1.099340112	Up	2.02E-25
LXLOC_002912	30	161	2.553281973	Up	2.08E-25
LXLOC_020133	56.29	211.34	2.037870987	Up	2.11E-25
LXLOC_002174	83	257	1.759840808	Up	2.28E-25
ENSGALG00000048135	218.66	457.74	1.19509473	Up	2.41E-25
LXLOC_020231	273	72	-1.793576449	Down	2.67E-25
LXLOC_020464	257	509	1.115152987	Up	3.10E-25
LXLOC_013819	124.5	9	-3.660821241	Down	3.57E-25
LXLOC_023356	247.41	59.83	-1.918707155	Down	3.88E-25
LXLOC_005773	522	214	-1.15718332	Down	4.04E-25
ENSGALG00000003484	146.9	354.3	1.39939276	Up	4.44E-25
ENSGALG00000006322	3	96	5.12925569	Up	4.59E-25
LXLOC_009976	150	18	-2.929637999	Down	4.88E-25
ENSGALG00000038399	281.62	540.05	1.06859888	Up	5.28E-25
ENSGALG00000050520	136.8	13.4	-3.222507634	Down	5.75E-25
ENSGALG00000022875	515.26	210.57	-1.161745	Down	5.79E-25
LXLOC_021483	315	583	1.017399745	Up	6.51E-25
ENSGALG00000050359	154.04	363.57	1.368183822	Up	6.99E-25
ENSGALG00000042810	94.19	272.64	1.662607126	Up	7.00E-25
MXLOC_026875	162.67	375.76	1.337118979	Up	7.84E-25
MXLOC_013869	185.5	407.86	1.265910528	Up	9.10E-25
LXLOC_011286	151	358	1.374666728	Up	1.08E-24
MXLOC_006458	76.36	242.53	1.796529896	Up	1.10E-24
ENSGALG00000000233	117.73	308.24	1.517827786	Up	1.15E-24
LXLOC_003094	33	164	2.442413575	Up	1.15E-24
ENSGALG00000004657	125.46	10	-3.519899873	Down	1.15E-24
ENSGALG00000014144	177.67	395.87	1.285082331	Up	1.28E-24
ENSGALG00000053491	11.77	116.36	3.434664666	Up	1.51E-24
MXLOC_021522	120.48	311.71	1.500666454	Up	1.54E-24
LXLOC_017508	71	232	1.837489566	Up	2.23E-24
ENSGALG00000000560	270	520	1.074807906	Up	2.36E-24
LXLOC_005319	73	235	1.815948078	Up	2.64E-24
ENSGALG00000000769	330	105	-1.522821006	Down	2.72E-24
LXLOC_016977	272	522	1.069698845	Up	2.89E-24
LXLOC_018423	20.38	135.33	2.860511425	Up	3.44E-24
LXLOC_011965	179.77	395.86	1.268093702	Up	3.76E-24
MXLOC_007203	141	340	1.399095274	Up	3.93E-24
ENSGALG00000016788	222	454	1.161388311	Up	4.12E-24
ENSGALG00000013356	99.15	276.27	1.607649922	Up	4.35E-24
ENSGALG00000026207	140.66	16.26	-2.98355727	Down	5.55E-24
LXLOC_011546	260	504	1.084167801	Up	5.70E-24
LXLOC_017141	122.82	10.16	-3.466317511	Down	6.47E-24
ENSGALG00000036131	43	180	2.194844032	Up	6.98E-24
LXLOC_010711	275	523	1.056635018	Up	7.32E-24
ENSGALG00000054709	75.36	236.7	1.780444526	Up	7.35E-24
ENSGALG00000010120	180.92	395.5	1.257581484	Up	7.65E-24
LXLOC_012320	25	144	2.655324502	Up	7.65E-24
ENSGALG00000050753	115.94	300.73	1.504346094	Up	8.09E-24
LXLOC_011695	196	416	1.214985564	Up	9.18E-24
LXLOC_002192	106.58	5.22	-4.222487431	Down	1.03E-23
LXLOC_001048	230	462	1.135514681	Up	1.06E-23
LXLOC_026985	266.16	73.09	-1.735292143	Down	1.10E-23
MXLOC_015098	0	98	7.743965534	Up	1.13E-23
LXLOC_024845	255	495	1.086186968	Up	1.22E-23
MXLOC_006619	71.59	228.95	1.80645827	Up	1.44E-23
ENSGALG00000050557	153	354	1.339473398	Up	1.48E-23
MXLOC_021127	98.11	271.75	1.599063628	Up	1.48E-23
ENSGALG00000007507	271	515	1.055535271	Up	1.73E-23
ENSGALG00000053027	298.89	551.22	1.012269295	Up	1.80E-23
LXLOC_024584	139	333	1.389692984	Up	1.89E-23
ENSGALG00000001136	75	234	1.770801719	Up	1.91E-23
ENSGALG00000032373	84.4	249.06	1.690434124	Up	2.18E-23
ENSGALG00000055001	554.17	242.68	-1.062017706	Down	2.37E-23
ENSGALG00000006088	264.63	73.48	-1.719297402	Down	2.81E-23
ENSGALG00000047034	461.14	185.32	-1.185930535	Down	3.19E-23
ENSGALG00000052494	151	349	1.337934177	Up	3.27E-23
ENSGALG00000054552	172	30	-2.390118469	Down	3.50E-23
MXLOC_022423	233.9	58.42	-1.872101908	Down	3.79E-23
ENSGALG00000015453	26	143	2.588687309	Up	4.32E-23
ENSGALG00000007278	151.47	348.8	1.332623647	Up	4.54E-23
LXLOC_000402	126	311	1.432746537	Up	5.66E-23
ENSGALG00000011677	205.12	423.19	1.17409306	Up	5.80E-23
LXLOC_010499	549.47	241.7	-1.055567552	Down	5.86E-23
LXLOC_012540	63	211	1.873074955	Up	7.06E-23
LXLOC_011692	43	175	2.154202047	Up	8.92E-23
LXLOC_011292	190	401	1.206858508	Up	9.50E-23
LXLOC_010592	127	311	1.421341773	Up	1.01E-22
MXLOC_018358	88.89	252.71	1.636645412	Up	1.02E-22
MXLOC_025521	174.08	378.5	1.249798529	Up	1.08E-22
ENSGALG00000037377	69.19	220.38	1.800613546	Up	1.16E-22
LXLOC_011547	261.86	496.56	1.052428041	Up	1.30E-22
ENSGALG00000027423	54	194	1.97428103	Up	1.38E-22
LXLOC_009944	9.5	103.14	3.569788317	Up	1.38E-22
LXLOC_011967	140.71	330.24	1.360045704	Up	1.41E-22
LXLOC_008797	40.03	168.44	2.20233695	Up	1.49E-22
LXLOC_009970	194	41	-2.113105147	Down	1.50E-22
ENSGALG00000051974	165.14	28.46	-2.407426353	Down	1.67E-22
LXLOC_022668	232	456	1.104164709	Up	1.83E-22
MXLOC_021410	101	270	1.547859804	Up	2.04E-22
ENSGALG00000003381	207.8	423.01	1.154751805	Up	2.12E-22
ENSGALG00000039499	285.96	526.34	1.009437372	Up	2.12E-22
LXLOC_019417	43	173	2.137619163	Up	2.46E-22
LXLOC_017627	179.16	383.01	1.225389179	Up	2.69E-22
ENSGALG00000012160	210.29	425.59	1.146339696	Up	2.76E-22
ENSGALG00000016444	220.51	439.27	1.123519581	Up	2.85E-22
LXLOC_010109	47	180	2.066519935	Up	2.88E-22
ENSGALG00000015677	28.05	143.65	2.485741007	Up	3.08E-22
LXLOC_026246	62	206	1.861559907	Up	3.30E-22
ENSGALG00000011281	171	371	1.246678552	Up	3.37E-22
ENSGALG00000045878	48.6	182.41	2.037412294	Up	3.63E-22
MXLOC_009035	193	401	1.184257079	Up	3.94E-22
ENSGALG00000049007	508.76	220.16	-1.079177181	Down	4.13E-22
LXLOC_010061	431	172	-1.196023614	Down	4.28E-22
MXLOC_026185	259.97	490.13	1.044074996	Up	4.47E-22
ENSGALG00000015216	90.73	252.03	1.603199599	Up	4.72E-22
LXLOC_028746	96.28	260.64	1.566006152	Up	4.82E-22
MXLOC_018122	49.83	183.88	2.012933782	Up	5.20E-22
LXLOC_005810	268	500	1.028950784	Up	5.39E-22
LXLOC_004960	150	340	1.309827936	Up	5.46E-22
LXLOC_012007	207	419	1.146575166	Up	5.65E-22
ENSGALG00000047968	270.42	80.51	-1.618706272	Down	6.03E-22
ENSGALG00000011222	47.71	179.6	2.041679449	Up	6.61E-22
ENSGALG00000035751	243.02	66.5	-1.740393113	Down	7.27E-22
LXLOC_005335	348	124	-1.359491495	Down	8.33E-22
LXLOC_000908	250	475	1.055255109	Up	8.53E-22
ENSGALG00000044278	90.51	2.64	-4.970211672	Down	1.07E-21
ENSGALG00000050007	171.93	369.01	1.231094301	Up	1.08E-21
ENSGALG00000054026	2.98	82.85	4.926373152	Up	1.14E-21
LXLOC_028462	237	64	-1.759487559	Down	1.14E-21
ENSGALG00000008733	442.7	181.36	-1.158217387	Down	1.32E-21
ENSGALG00000001692	247.98	69.82	-1.699255817	Down	1.34E-21
LXLOC_018520	65	208	1.807327595	Up	1.37E-21
MXLOC_001883	266.22	494.37	1.02222793	Up	1.49E-21
LXLOC_010531	149.88	337.04	1.298367628	Up	1.52E-21
ENSGALG00000015616	83	237	1.642959508	Up	1.58E-21
LXLOC_002178	49	180	2.006398942	Up	1.68E-21
LXLOC_026660	142	21	-2.628174007	Down	1.87E-21
LXLOC_016608	356	130	-1.324109928	Down	1.87E-21
LXLOC_022274	239	458	1.06759267	Up	1.89E-21
LXLOC_002169	100	263	1.52431849	Up	1.95E-21
LXLOC_006925	186	40	-2.087975026	Down	2.14E-21
LXLOC_014718	88.22	2.25	-5.163853164	Down	2.24E-21
ENSGALG00000052868	233.15	62.91	-1.760641472	Down	2.31E-21
ENSGALG00000000692	164.03	355.83	1.246484141	Up	2.32E-21
ENSGALG00000012464	90	247	1.585769825	Up	2.45E-21
MXLOC_022382	159.25	348.53	1.25924516	Up	2.88E-21
MXLOC_016795	289.17	92.88	-1.50922232	Down	2.98E-21
ENSGALG00000050605	92.61	0	-7.403840388	Down	3.08E-21
ENSGALG00000010960	147.9	331.43	1.293337834	Up	4.25E-21
ENSGALG00000047219	215.81	424.64	1.105734249	Up	4.36E-21
LXLOC_022209	152	337	1.277932958	Up	4.64E-21
ENSGALG00000006016	214.61	422.61	1.106865294	Up	5.01E-21
LXLOC_020233	164	31	-2.274100004	Down	5.15E-21
MXLOC_015743	231.23	444.37	1.071688525	Up	5.53E-21
MXLOC_021286	154.47	338.56	1.261340547	Up	9.27E-21
ENSGALG00000039022	94	250	1.540451123	Up	9.34E-21
LXLOC_008831	227	437	1.074196672	Up	9.73E-21
ENSGALG00000046781	24	129	2.555520445	Up	9.79E-21
ENSGALG00000048230	215	421	1.098739264	Up	1.00E-20
LXLOC_016278	114	280	1.425648693	Up	1.01E-20
LXLOC_002612	131	18	-2.73424231	Down	1.02E-20
MXLOC_008151	201.56	49	-1.911100017	Down	1.03E-20
MXLOC_008066	89.59	0	-7.356010113	Down	1.13E-20
ENSGALG00000051415	41.5	162.61	2.09948843	Up	1.14E-20
ENSGALG00000009075	349.97	129.63	-1.30357593	Down	1.16E-20
ENSGALG00000015152	420.91	172.33	-1.159082221	Down	1.18E-20
LXLOC_019971	97	254	1.518027535	Up	1.20E-20
ENSGALG00000049064	142	320	1.301436666	Up	1.29E-20
ENSGALG00000041255	32.2	144.84	2.298583179	Up	1.33E-20
MXLOC_010986	112.23	276.65	1.430859242	Up	1.34E-20
LXLOC_008376	460	197	-1.094182541	Down	1.40E-20
MXLOC_024071	30.45	141.33	2.343809295	Up	1.40E-20
ENSGALG00000004740	225	61	-1.753788164	Down	1.41E-20
ENSGALG00000054648	0	81.17	7.472130399	Up	2.46E-20
LXLOC_010879	43	163	2.05171909	Up	3.64E-20
ENSGALG00000031164	109.52	11.02	-3.183742533	Down	3.77E-20
LXLOC_021314	175	363	1.181870316	Up	3.80E-20
ENSGALG00000006368	192.5	386.71	1.135649316	Up	3.89E-20
ENSGALG00000044406	14.71	106.29	2.98239241	Up	3.97E-20
LXLOC_011542	182	372	1.160619861	Up	4.59E-20
LXLOC_019416	33	144	2.254786572	Up	4.61E-20
ENSGALG00000048206	136	308	1.30857939	Up	4.61E-20
LXLOC_004553	148	325	1.264098232	Up	4.61E-20
LXLOC_028694	63.56	197.88	1.767690465	Up	4.63E-20
ENSGALG00000047971	181	41	-2.013038192	Down	5.44E-20
ENSGALG00000036920	85.69	0	-7.291799257	Down	6.17E-20
MXLOC_016779	137.99	309.83	1.296168813	Up	6.67E-20
ENSGALG00000053272	174	38	-2.065760292	Down	6.99E-20
ENSGALG00000053244	15.81	107.64	2.896560713	Up	7.77E-20
LXLOC_028736	6.56	85	3.824950811	Up	8.40E-20
ENSGALG00000038593	141.3	313.73	1.280017716	Up	8.92E-20
ENSGALG00000040947	285.26	96.2	-1.438912973	Down	1.13E-19
MXLOC_014488	0	77.85	7.411880824	Up	1.16E-19
ENSGALG00000011570	175.52	360.11	1.166057922	Up	1.30E-19
ENSGALG00000009719	136	22	-2.498775532	Down	1.35E-19
LXLOC_024980	116	276	1.379799152	Up	1.50E-19
LXLOC_027992	20.46	116.63	2.640316572	Up	1.52E-19
ENSGALG00000055033	291	100	-1.411763463	Down	1.62E-19
MXLOC_021057	81.14	223.17	1.588913586	Up	1.67E-19
LXLOC_016105	161	33	-2.157267069	Down	1.78E-19
LXLOC_011190	79	1	-6.174525058	Down	1.86E-19
LXLOC_014717	83.09	0	-7.247347262	Down	1.93E-19
ENSGALG00000001826	83.06	0	-7.246826277	Down	1.95E-19
ENSGALG00000043243	439.48	189.79	-1.082137843	Down	2.01E-19
LXLOC_017318	75	213	1.63514662	Up	2.07E-19
MXLOC_001982	27.58	130.34	2.369841228	Up	2.40E-19
LXLOC_005286	79.43	2.18	-5.058028273	Down	2.42E-19
LXLOC_018863	33.86	142.41	2.201652267	Up	2.43E-19
ENSGALG00000044709	139.2	307.96	1.274839455	Up	2.46E-19
ENSGALG00000034198	154.85	329.76	1.219800717	Up	2.54E-19
LXLOC_028262	16	106	2.857176145	Up	2.55E-19
ENSGALG00000041392	114.51	14.11	-2.891428009	Down	2.59E-19
ENSGALG00000003241	174.66	39.67	-2.009173253	Down	2.61E-19
ENSGALG00000054891	230.45	430.99	1.032456318	Up	2.63E-19
LXLOC_026961	85.67	4.36	-4.167134358	Down	2.74E-19
LXLOC_020097	77.97	1.5	-5.570629039	Down	2.74E-19
LXLOC_006804	122	17	-2.714018806	Down	2.79E-19
LXLOC_010970	42	157	2.031559016	Up	2.89E-19
ENSGALG00000044404	208	401	1.076274398	Up	3.11E-19
LXLOC_017968	114.84	272.29	1.374774454	Up	3.23E-19
LXLOC_000399	182	366	1.137160888	Up	3.42E-19
LXLOC_018209	336.09	127.93	-1.264237307	Down	4.53E-19
ENSGALG00000013402	95	242	1.478263319	Up	4.57E-19
LXLOC_013699	134	298	1.28233502	Up	6.35E-19
LXLOC_003972	448.04	198.08	-1.048288629	Down	7.36E-19
ENSGALG00000047627	272.94	92.2	-1.436489495	Down	7.38E-19
LXLOC_016897	37	146	2.109626883	Up	7.59E-19
LXLOC_009971	177	42	-1.946032437	Down	8.14E-19
LXLOC_000905	100	248	1.439595811	Up	8.29E-19
LXLOC_003766	302	109	-1.340964724	Down	8.41E-19
LXLOC_004877	141	307	1.251799183	Up	8.65E-19
LXLOC_027278	131.95	21.88	-2.463051017	Down	8.70E-19
LXLOC_011708	205.02	56	-1.743010231	Down	9.17E-19
LXLOC_002616	195	51	-1.805649282	Down	9.61E-19
ENSGALG00000012045	185.66	46.59	-1.865315098	Down	1.16E-18
ENSGALG00000036683	159.68	331.68	1.183864086	Up	1.31E-18
LXLOC_023006	127	286	1.30044234	Up	1.35E-18
ENSGALG00000016441	168.79	343.93	1.15614122	Up	1.39E-18
LXLOC_005211	69	199	1.657355854	Up	1.42E-18
ENSGALG00000015935	424.23	184.4	-1.072752301	Down	1.42E-18
ENSGALG00000040769	78.61	213.82	1.572867739	Up	1.63E-18
MXLOC_002916	36.52	143.53	2.103849334	Up	1.69E-18
LXLOC_024458	78	0	-7.156146529	Down	1.82E-18
MXLOC_008603	77.63	0	-7.149286692	Down	2.15E-18
ENSGALG00000054353	11.75	92.52	3.106360199	Up	2.22E-18
ENSGALG00000051096	80.98	216.68	1.549184138	Up	2.29E-18
LXLOC_008569	142	27	-2.265603927	Down	2.31E-18
ENSGALG00000046879	209.5	59.57	-1.68503669	Down	2.49E-18
ENSGALG00000009943	116.17	268.6	1.338477443	Up	2.72E-18
ENSGALG00000027415	183	361	1.109410879	Up	2.76E-18
ENSGALG00000033783	208	394	1.050867791	Up	2.83E-18
LXLOC_017637	77	0	-7.137530851	Down	2.84E-18
ENSGALG00000047602	107.22	255.28	1.380762164	Up	3.08E-18
LXLOC_004875	206	391	1.05377996	Up	3.18E-18
ENSGALG00000040489	12.32	93.23	3.049047701	Up	3.21E-18
LXLOC_000207	104	12	-2.986221527	Down	3.23E-18
ENSGALG00000046905	142.32	305.04	1.229115711	Up	3.33E-18
LXLOC_000787	77	209	1.569828282	Up	4.31E-18
LXLOC_014503	16	101	2.787467173	Up	4.46E-18
ENSGALG00000021238	200	382	1.062828328	Up	4.52E-18
ENSGALG00000002647	62	185	1.70644084	Up	4.72E-18
LXLOC_024558	62	185	1.70644084	Up	4.72E-18
LXLOC_007460	373	155	-1.137651725	Down	5.11E-18
ENSGALG00000048560	72.94	1.88	-5.148649943	Down	5.61E-18
ENSGALG00000003860	38.14	144.03	2.046248283	Up	5.67E-18
LXLOC_028737	42.07	151	1.972940516	Up	5.73E-18
MXLOC_013942	14	96	2.906863269	Up	6.06E-18
LXLOC_028259	72.95	1.99	-5.066811952	Down	6.41E-18
ENSGALG00000034716	254	85	-1.450038061	Down	6.70E-18
ENSGALG00000040704	180.36	354.63	1.104690862	Up	6.96E-18
LXLOC_025248	101	244	1.401781545	Up	7.09E-18
ENSGALG00000028298	87	223	1.487212094	Up	7.44E-18
ENSGALG00000052803	194	372	1.068501659	Up	8.77E-18
LXLOC_011285	81	213	1.524115307	Up	1.06E-17
LXLOC_016404	112	16	-2.678099232	Down	1.27E-17
LXLOC_001187	111	257	1.340464373	Up	1.29E-17
LXLOC_022270	211	393	1.026542004	Up	1.30E-17
ENSGALG00000029827	96.35	10.19	-3.111874925	Down	1.30E-17
ENSGALG00000027305	16.38	99.69	2.734769127	Up	1.50E-17
LXLOC_016723	77	206	1.548969677	Up	1.51E-17
ENSGALG00000011962	138	27	-2.224381264	Down	1.54E-17
LXLOC_003591	156	319	1.161266085	Up	1.78E-17
ENSGALG00000048893	71	2.03	-4.999011702	Down	1.96E-17
LXLOC_022273	39	143	2.003724808	Up	2.00E-17
ENSGALG00000028496	105	247	1.363377404	Up	2.12E-17
LXLOC_015789	294.37	110.16	-1.288774495	Down	2.19E-17
LXLOC_002833	161	325	1.14263472	Up	2.31E-17
LXLOC_019930	207.44	386.31	1.026320602	Up	2.44E-17
LXLOC_022738	195	55	-1.69671491	Down	2.45E-17
ENSGALG00000004320	30	126	2.199645018	Up	2.65E-17
MXLOC_013836	71.97	0	-7.040068063	Down	2.71E-17
ENSGALG00000012756	111	255	1.329193261	Up	2.73E-17
LXLOC_018865	219.65	68.19	-1.558318719	Down	2.75E-17
ENSGALG00000044996	163.6	327.48	1.130489742	Up	3.24E-17
LXLOC_018125	76.89	203.89	1.536178824	Up	3.38E-17
LXLOC_005042	90.52	8.77	-3.238332147	Down	3.38E-17
MXLOC_008257	408.41	181.41	-1.041508516	Down	3.46E-17
ENSGALG00000047826	76.33	4.15	-4.07181126	Down	3.54E-17
LXLOC_006557	162	39	-1.925192094	Down	3.75E-17
ENSGALG00000004416	5.58	72.42	3.82730684	Up	3.81E-17
ENSGALG00000040995	10.23	84.09	3.16838379	Up	3.83E-17
LXLOC_009834	102	241	1.369719684	Up	3.96E-17
LXLOC_013681	209	63	-1.600823518	Down	4.00E-17
ENSGALG00000049176	83.99	214.07	1.479048846	Up	4.37E-17
LXLOC_026549	10.62	84.67	3.124322813	Up	4.70E-17
ENSGALG00000050770	29	123	2.2137892	Up	4.71E-17
LXLOC_023156	113.76	256.94	1.304693824	Up	5.76E-17
MXLOC_026076	94	228	1.407556853	Up	6.48E-17
ENSGALG00000004444	124	271	1.257208421	Up	6.72E-17
MXLOC_011536	173.46	338.36	1.093211703	Up	6.89E-17
LXLOC_002559	270	98	-1.332850063	Down	7.37E-17
LXLOC_018305	233.72	77.36	-1.465865804	Down	7.41E-17
ENSGALG00000051777	169	332	1.103415685	Up	7.90E-17
LXLOC_015255	240	81	-1.437784903	Down	8.06E-17
LXLOC_024592	85	214	1.46133174	Up	8.27E-17
MXLOC_026541	0	64.11	7.131733194	Up	8.32E-17
ENSGALG00000050199	69.47	0	-6.989062502	Down	8.40E-17
MXLOC_004579	136.39	27.9	-2.160145154	Down	8.43E-17
LXLOC_028735	23.23	110.73	2.382240774	Up	8.45E-17
LXLOC_020791	290	110	-1.269293686	Down	8.52E-17
ENSGALG00000054136	68.21	2	-4.962655667	Down	8.63E-17
LXLOC_014008	0	63.77	7.124061666	Up	9.81E-17
ENSGALG00000051964	344.51	143.45	-1.134742202	Down	1.02E-16
ENSGALG00000001014	67.54	1.86	-5.053111963	Down	1.03E-16
ENSGALG00000053499	86	8	-3.297009065	Down	1.17E-16
ENSGALG00000011419	362.6	155.03	-1.096575815	Down	1.17E-16
ENSGALG00000055045	265.15	96.12	-1.334644505	Down	1.28E-16
LXLOC_026855	82.61	209.11	1.469129409	Up	1.39E-16
LXLOC_003009	207.91	381.19	1.003806813	Up	1.39E-16
LXLOC_018129	72.81	3.85	-4.111950568	Down	1.49E-16
ENSGALG00000007691	198.99	369.28	1.021274888	Up	1.56E-16
LXLOC_005712	138	288	1.190656235	Up	1.58E-16
LXLOC_011436	59.58	173.09	1.667878039	Up	1.60E-16
LXLOC_016329	295.55	114.47	-1.23917698	Down	1.61E-16
ENSGALG00000050164	23	109	2.373878059	Up	1.67E-16
LXLOC_026797	76.74	5.18	-3.759699072	Down	1.73E-16
ENSGALG00000048432	165.64	325.01	1.10168869	Up	1.78E-16
LXLOC_008381	329	135	-1.155872487	Down	1.79E-16
LXLOC_008304	170.89	331.88	1.086849404	Up	1.84E-16
ENSGALG00000008359	402.3	181.32	-1.020477982	Down	1.86E-16
ENSGALG00000009360	140.01	290.17	1.180624187	Up	1.93E-16
LXLOC_003590	127	272	1.228033845	Up	2.09E-16
LXLOC_018320	130.5	276.67	1.213372101	Up	2.22E-16
MXLOC_021624	38.99	137.69	1.949503415	Up	2.59E-16
ENSGALG00000005889	172.76	46.61	-1.760802114	Down	2.67E-16
ENSGALG00000054766	328.99	135.82	-1.147092105	Down	2.70E-16
MXLOC_000367	186.45	350.78	1.041033387	Up	3.04E-16
ENSGALG00000052882	150	35.55	-1.947785346	Down	3.08E-16
ENSGALG00000042715	30	121	2.141228332	Up	3.39E-16
LXLOC_001708	163	42	-1.827155041	Down	3.39E-16
LXLOC_026750	314.47	127.41	-1.174188188	Down	3.50E-16
LXLOC_026052	133.73	279.34	1.191954719	Up	4.13E-16
ENSGALG00000055081	37.54	134.18	1.966924784	Up	4.14E-16
ENSGALG00000051593	39.03	136.73	1.937930142	Up	4.25E-16
LXLOC_020601	221	73	-1.46882231	Down	4.42E-16
LXLOC_022987	108	243	1.299180692	Up	4.75E-16
ENSGALG00000016813	0	60.5	7.048118927	Up	4.87E-16
LXLOC_022888	350.64	150.58	-1.09020473	Down	4.94E-16
LXLOC_020795	71	4	-4.020491429	Down	5.37E-16
LXLOC_027949	21.74	104.21	2.39032557	Up	5.67E-16
MXLOC_002235	45.96	147.94	1.815817168	Up	5.73E-16
ENSGALG00000031960	78.27	198.96	1.475202753	Up	5.94E-16
LXLOC_016655	77	6	-3.55256835	Down	6.16E-16
ENSGALG00000037717	388	175	-1.01944604	Down	6.51E-16
ENSGALG00000054799	45	146	1.827227153	Up	6.66E-16
LXLOC_012193	287	112	-1.228296314	Down	6.77E-16
ENSGALG00000005156	109.98	18.41	-2.44942397	Down	7.21E-16
ENSGALG00000048685	127.36	25.95	-2.165850107	Down	7.46E-16
ENSGALG00000040898	106.77	239.97	1.297603409	Up	7.61E-16
ENSGALG00000007631	47	149	1.793835359	Up	7.83E-16
ENSGALG00000005695	104.79	236.84	1.3056674	Up	8.53E-16
LXLOC_028689	19.04	98	2.493003961	Up	8.63E-16
LXLOC_002185	43	142	1.852738055	Up	8.88E-16
ENSGALG00000034675	64.48	176.84	1.584776681	Up	8.92E-16
LXLOC_001754	39	135	1.920669068	Up	9.49E-16
ENSGALG00000009963	148	35.84	-1.916698943	Down	9.62E-16
LXLOC_023459	63.98	0	-6.870293397	Down	1.03E-15
ENSGALG00000020716	1.93	57.66	5.030153774	Up	1.04E-15
LXLOC_007774	61	171	1.616370867	Up	1.05E-15
MXLOC_022565	70.54	4.28	-3.913503184	Down	1.14E-15
ENSGALG00000032975	190	351	1.014727302	Up	1.17E-15
ENSGALG00000052401	115	21	-2.323916938	Down	1.25E-15
LXLOC_021492	73	189	1.501673555	Up	1.33E-15
LXLOC_020606	188	348	1.017610334	Up	1.33E-15
ENSGALG00000050491	148.02	36.24	-1.900881571	Down	1.37E-15
LXLOC_020794	66	3	-4.330175929	Down	1.51E-15
ENSGALG00000015402	63.12	0	-6.85076961	Down	1.54E-15
ENSGALG00000027207	228	79	-1.399853576	Down	1.67E-15
MXLOC_007808	31.08	119.71	2.074740954	Up	1.76E-15
LXLOC_019614	197	62	-1.538599819	Down	1.97E-15
ENSGALG00000021027	116.49	22.06	-2.271445727	Down	1.98E-15
ENSGALG00000026299	62.45	0	-6.835373977	Down	2.10E-15
LXLOC_015595	265	101	-1.262381377	Down	2.19E-15
LXLOC_004479	132	272	1.172324412	Up	2.27E-15
ENSGALG00000048097	0	57.19	6.966946691	Up	2.52E-15
MXLOC_023569	170.71	323.33	1.050715491	Up	2.58E-15
LXLOC_025154	142	285	1.13432668	Up	2.75E-15
LXLOC_018364	53.31	156.52	1.683124618	Up	2.77E-15
LXLOC_021926	60	1	-5.777634905	Down	2.84E-15
ENSGALG00000009507	222.92	77.13	-1.401906352	Down	3.15E-15
ENSGALG00000034119	177	52	-1.637910142	Down	3.28E-15
LXLOC_018066	43	139	1.821932008	Up	3.59E-15
LXLOC_003354	164.45	313.91	1.06195767	Up	3.76E-15
ENSGALG00000029944	141.67	283.53	1.130222797	Up	3.86E-15
LXLOC_020026	98	223	1.315445746	Up	3.96E-15
ENSGALG00000040794	87	207	1.379799152	Up	4.11E-15
ENSGALG00000031274	96	220	1.325652903	Up	4.16E-15
LXLOC_021736	146.95	290.37	1.111822738	Up	4.18E-15
ENSGALG00000013784	144.56	287.06	1.118939593	Up	4.34E-15
ENSGALG00000037194	119.27	24.05	-2.180866718	Down	4.51E-15
ENSGALG00000054569	61	2	-4.801481647	Down	4.55E-15
LXLOC_009721	34	123	1.984307354	Up	4.56E-15
LXLOC_006368	169.22	319.41	1.045765081	Up	4.77E-15
ENSGALG00000014998	152.9	297.83	1.091156365	Up	4.87E-15
ENSGALG00000043074	116.42	248.25	1.221710485	Up	5.07E-15
ENSGALG00000004297	80	196	1.422037439	Up	5.40E-15
ENSGALG00000006969	156.72	302.56	1.078287656	Up	5.43E-15
ENSGALG00000038806	87	206	1.372812721	Up	6.04E-15
LXLOC_019535	192	61	-1.524969473	Down	6.51E-15
ENSGALG00000046148	12.21	79.74	2.836496095	Up	7.02E-15
LXLOC_026033	160	306	1.064715438	Up	7.20E-15
LXLOC_022719	95	217	1.320951314	Up	7.47E-15
LXLOC_012886	64.69	3.5	-4.078860195	Down	7.64E-15
LXLOC_027019	164.33	46.68	-1.686463726	Down	8.87E-15
MXLOC_004180	117.79	248.5	1.206284478	Up	9.03E-15
LXLOC_001229	169	317	1.036715284	Up	9.23E-15
ENSGALG00000036447	38.12	128.68	1.884423507	Up	9.29E-15
ENSGALG00000005826	160.01	305.09	1.060328513	Up	9.63E-15
LXLOC_026741	230.08	83.18	-1.338571301	Down	1.03E-14
ENSGALG00000051274	207	70	-1.43494825	Down	1.03E-14
ENSGALG00000038601	40.39	132.1	1.838816106	Up	1.14E-14
LXLOC_010591	70	179	1.48378845	Up	1.22E-14
ENSGALG00000051951	23.23	101.29	2.25368638	Up	1.23E-14
ENSGALG00000051331	209.79	71.89	-1.415827212	Down	1.26E-14
ENSGALG00000008918	33	119	1.979679334	Up	1.35E-14
ENSGALG00000050409	121.22	26.04	-2.089570704	Down	1.40E-14
ENSGALG00000049945	97	218	1.297527173	Up	1.48E-14
LXLOC_010578	26	106	2.156736427	Up	1.60E-14
ENSGALG00000040133	15.27	84.87	2.603810305	Up	1.62E-14
ENSGALG00000007906	5	61	3.738064933	Up	1.63E-14
LXLOC_000424	84	199	1.373562888	Up	1.65E-14
ENSGALG00000046903	74	7	-3.272842753	Down	1.68E-14
MXLOC_018368	297.94	125	-1.123838041	Down	1.69E-14
LXLOC_017323	76	187	1.428222637	Up	1.81E-14
ENSGALG00000050225	64.96	170.29	1.51962587	Up	1.87E-14
ENSGALG00000012422	102.82	225.46	1.262006273	Up	1.96E-14
ENSGALG00000015662	246.43	93.93	-1.262264294	Down	1.98E-14
ENSGALG00000052626	145.35	283.13	1.091189242	Up	2.20E-14
ENSGALG00000050875	68.72	175.61	1.482828749	Up	2.20E-14
ENSGALG00000004629	12.85	79.15	2.752076681	Up	2.20E-14
LXLOC_016386	109	21	-2.246611212	Down	2.21E-14
ENSGALG00000043582	115	242	1.202628876	Up	2.27E-14
ENSGALG00000052649	57.25	0	-6.709948098	Down	2.38E-14
LXLOC_028665	45.08	138.3	1.746497426	Up	2.39E-14
LXLOC_018229	84	198	1.366294887	Up	2.42E-14
LXLOC_007369	64.2	4	-3.875245702	Down	2.44E-14
ENSGALG00000029966	0	52.54	6.844599985	Up	2.61E-14
LXLOC_017317	55	154	1.614682517	Up	2.66E-14
ENSGALG00000029316	0	52.49	6.843226383	Up	2.67E-14
ENSGALG00000039869	56.98	0	-6.703128026	Down	2.70E-14
ENSGALG00000050127	303.08	129.2	-1.100836893	Down	2.70E-14
ENSGALG00000049444	145.39	38.43	-1.790367472	Down	2.77E-14
ENSGALG00000053121	214.71	76.21	-1.365081475	Down	3.21E-14
ENSGALG00000049923	94	15	-2.518442566	Down	3.29E-14
ENSGALG00000006819	73.01	181	1.439079402	Up	3.33E-14
MXLOC_027414	88.36	203.38	1.331968181	Up	3.43E-14
LXLOC_027164	54.65	152.81	1.612701247	Up	3.49E-14
ENSGALG00000048976	61.85	3.47	-4.026510337	Down	3.56E-14
ENSGALG00000009837	148	285	1.074620434	Up	3.71E-14
ENSGALG00000028573	140.74	275.28	1.097123069	Up	3.82E-14
LXLOC_019968	347	158	-1.005755414	Down	3.86E-14
MXLOC_025079	132	32.24	-1.90435859	Down	3.98E-14
LXLOC_012318	11	74	2.879277437	Up	4.01E-14
LXLOC_006480	176	55	-1.548816215	Down	4.26E-14
LXLOC_007153	91	14	-2.571184028	Down	4.29E-14
ENSGALG00000040942	135.9	34.23	-1.859956569	Down	4.30E-14
LXLOC_028669	6.71	63.71	3.376390856	Up	4.42E-14
LXLOC_022555	141	275	1.092992146	Up	4.68E-14
LXLOC_020799	63	4	-3.848024233	Down	4.78E-14
MXLOC_013056	55.58	0	-6.667238239	Down	5.22E-14
ENSGALG00000016438	168	310	1.013062673	Up	5.29E-14
LXLOC_028717	109.41	231.84	1.212640585	Up	5.30E-14
LXLOC_011497	166	50	-1.601927551	Down	5.57E-14
ENSGALG00000017128	169	311	1.009147024	Up	5.79E-14
ENSGALG00000050912	94	210	1.288912356	Up	5.83E-14
ENSGALG00000047285	68	172	1.468057604	Up	6.07E-14
ENSGALG00000041263	10	71	2.957074715	Up	6.13E-14
ENSGALG00000048702	81.07	191.2	1.367098165	Up	6.36E-14
MXLOC_011150	305.71	132.71	-1.074630969	Down	6.42E-14
LXLOC_026772	119.08	26.66	-2.029926751	Down	6.77E-14
ENSGALG00000048562	128.57	257.03	1.128638398	Up	7.28E-14
ENSGALG00000021135	254	101	-1.201217514	Down	7.68E-14
LXLOC_027453	132	33	-1.87074431	Down	7.81E-14
ENSGALG00000053696	142	38	-1.772563916	Down	7.98E-14
LXLOC_018012	73.68	179.71	1.415581414	Up	8.19E-14
MXLOC_012176	49.2	142.19	1.660345475	Up	8.20E-14
ENSGALG00000007821	280.06	117.16	-1.128000155	Down	8.29E-14
LXLOC_009977	99	18	-2.330175929	Down	9.66E-14
MXLOC_012337	0	49.94	6.771379606	Up	9.76E-14
LXLOC_025080	75	181	1.400282887	Up	1.06E-13
LXLOC_015802	146.03	278.92	1.062842294	Up	1.12E-13
ENSGALG00000007698	171.13	53.75	-1.541500344	Down	1.13E-13
LXLOC_017569	119.47	243.38	1.155817918	Up	1.14E-13
ENSGALG00000015352	275.05	114.72	-1.132321284	Down	1.15E-13
LXLOC_028681	44	133	1.725106507	Up	1.16E-13
LXLOC_007739	296.73	128.37	-1.079587019	Down	1.19E-13
ENSGALG00000012873	76	9	-2.948746822	Down	1.20E-13
MXLOC_014357	107.94	22.13	-2.156898546	Down	1.20E-13
ENSGALG00000050937	36.21	119.92	1.856867897	Up	1.23E-13
ENSGALG00000007713	157.99	46.88	-1.623533081	Down	1.28E-13
LXLOC_020025	145	277	1.063088766	Up	1.34E-13
ENSGALG00000053217	198.6	69.32	-1.389266373	Down	1.34E-13
LXLOC_028699	1	48	5.714218191	Up	1.38E-13
ENSGALG00000054196	65.05	5.28	-3.493683532	Down	1.38E-13
LXLOC_026742	91	15	-2.471648354	Down	1.47E-13
ENSGALG00000011489	146	278	1.058372204	Up	1.48E-13
LXLOC_004502	29	107	2.012741681	Up	1.48E-13
MXLOC_021950	0	49.02	6.744554269	Up	1.56E-13
LXLOC_022905	61	159	1.511401308	Up	1.61E-13
LXLOC_020789	144	275	1.062618497	Up	1.66E-13
MXLOC_010244	63.62	162.8	1.484804113	Up	1.73E-13
MXLOC_007712	53.15	146.66	1.593589538	Up	1.76E-13
LXLOC_001718	253	102	-1.181312543	Down	1.77E-13
LXLOC_009972	126	31	-1.893827923	Down	1.77E-13
LXLOC_023705	197	69	-1.384271673	Down	1.94E-13
ENSGALG00000053461	137.24	265.44	1.080940451	Up	2.03E-13
LXLOC_023735	111	230	1.180329875	Up	2.13E-13
MXLOC_017895	26.11	101.05	2.081650649	Up	2.14E-13
ENSGALG00000008744	52.49	0	-6.584715002	Down	2.26E-13
ENSGALG00000001608	89	199	1.29014688	Up	2.44E-13
ENSGALG00000026182	310.14	138.5	-1.033777942	Down	2.44E-13
LXLOC_018413	90.33	15.19	-2.442827649	Down	2.58E-13
ENSGALG00000031160	123.47	30.2	-1.902284402	Down	2.60E-13
MXLOC_009181	131.99	257.71	1.094575579	Up	2.60E-13
ENSGALG00000011299	92	203	1.271029651	Up	2.66E-13
LXLOC_012912	49	139	1.633486919	Up	2.85E-13
LXLOC_000323	122	243.41	1.125762982	Up	3.54E-13
ENSGALG00000054407	11.91	72.15	2.728081672	Up	3.64E-13
LXLOC_003018	249	100.98	-1.17282047	Down	3.67E-13
LXLOC_022867	278	119	-1.094867619	Down	3.70E-13
MXLOC_003580	29	105	1.985520213	Up	3.93E-13
LXLOC_002595	29	105	1.985520213	Up	3.93E-13
MXLOC_009361	216.49	81.56	-1.279111016	Down	3.99E-13
LXLOC_013560	159	49	-1.568917421	Down	4.06E-13
LXLOC_019545	131	255	1.090186125	Up	4.08E-13
LXLOC_011766	124	31	-1.87074431	Down	4.20E-13
ENSGALG00000047206	0	47.08	6.686298105	Up	4.24E-13
ENSGALG00000047168	120	240	1.12925569	Up	4.50E-13
LXLOC_020841	62.06	5	-3.504408007	Down	4.54E-13
LXLOC_024457	51	0	-6.543169652	Down	4.62E-13
LXLOC_026811	65	162.24	1.448873624	Up	4.98E-13
ENSGALG00000047735	98.42	210.22	1.2241322	Up	4.99E-13
LXLOC_002171	31	108	1.929946882	Up	5.01E-13
ENSGALG00000043386	107	222	1.18220457	Up	5.08E-13
LXLOC_027648	127	249	1.100572935	Up	5.08E-13
ENSGALG00000047995	217.26	82.49	-1.267875751	Down	5.20E-13
MXLOC_014590	0	46.61	6.671823298	Up	5.40E-13
ENSGALG00000053580	26.83	100.43	2.033527019	Up	5.55E-13
ENSGALG00000032363	122	242	1.11738159	Up	5.63E-13
ENSGALG00000014729	95	205	1.238880181	Up	5.87E-13
ENSGALG00000050036	37.28	118.32	1.795475883	Up	5.93E-13
ENSGALG00000024481	88	195	1.277154385	Up	6.25E-13
ENSGALG00000031293	212.94	80.41	-1.275744455	Down	6.80E-13
LXLOC_003726	128	249	1.089257622	Up	7.81E-13
LXLOC_007531	170	56	-1.472780324	Down	7.98E-13
ENSGALG00000041233	49.72	0	-6.506498701	Down	8.53E-13
MXLOC_023760	114.51	27.32	-1.938188514	Down	9.59E-13
LXLOC_012191	158.48	49.98	-1.535622289	Down	9.88E-13
LXLOC_018332	64	159	1.442138645	Up	9.96E-13
ENSGALG00000007786	151	46	-1.585587093	Down	1.03E-12
ENSGALG00000053869	171.13	57.05	-1.455538212	Down	1.05E-12
LXLOC_000492	143.64	268.57	1.032096293	Up	1.07E-12
ENSGALG00000053931	92.32	17.3	-2.286615496	Down	1.10E-12
ENSGALG00000005253	53.17	142.27	1.549202796	Up	1.13E-12
ENSGALG00000051072	145.78	271.04	1.023968664	Up	1.18E-12
ENSGALG00000016722	84	187	1.283832727	Up	1.47E-12
LXLOC_017322	64	158	1.433036438	Up	1.48E-12
ENSGALG00000051063	91	17	-2.291076109	Down	1.49E-12
LXLOC_022265	89	194	1.253435101	Up	1.49E-12
ENSGALG00000054782	48.52	0	-6.471251955	Down	1.52E-12
ENSGALG00000054157	48.52	0	-6.471251955	Down	1.52E-12
ENSGALG00000049325	48.52	0	-6.471251955	Down	1.52E-12
LXLOC_012716	82	184	1.295265642	Up	1.56E-12
LXLOC_005622	15	76	2.470292608	Up	1.57E-12
LXLOC_000293	148	45	-1.588344579	Down	1.60E-12
ENSGALG00000034438	0	44.42	6.602393178	Up	1.68E-12
LXLOC_000996	65	159	1.419770832	Up	1.79E-12
MXLOC_013102	4.76	52.66	3.596929733	Up	1.81E-12
ENSGALG00000027374	48.15	0	-6.460208203	Down	1.82E-12
LXLOC_009832	38	117	1.751692896	Up	1.86E-12
LXLOC_008377	274	120	-1.061885797	Down	1.89E-12
ENSGALG00000004545	91	196	1.236170894	Up	1.98E-12
LXLOC_000106	108	25	-1.981775622	Down	1.98E-12
LXLOC_017967	107.13	24.63	-1.991618317	Down	2.06E-12
ENSGALG00000017318	118.85	233.81	1.105450422	Up	2.07E-12
ENSGALG00000014753	89	193	1.245979296	Up	2.13E-12
ENSGALG00000037545	82	183	1.287403524	Up	2.25E-12
ENSGALG00000050283	43.25	125.04	1.660873336	Up	2.29E-12
LXLOC_015893	13.41	71.99	2.553742971	Up	2.36E-12
ENSGALG00000013830	281	125	-1.039386345	Down	2.40E-12
ENSGALG00000014280	49	134	1.580635036	Up	2.41E-12
MXLOC_018355	53.25	140.5	1.52897239	Up	2.48E-12
LXLOC_002914	33	108	1.839749073	Up	2.52E-12
MXLOC_017392	35.96	112.93	1.780219555	Up	2.56E-12
LXLOC_010593	83	184.01	1.27785662	Up	2.60E-12
LXLOC_011820	47	1	-5.425333162	Down	2.61E-12
LXLOC_011068	228	92	-1.180072368	Down	2.64E-12
ENSGALG00000007581	261.9	113.17	-1.081268802	Down	2.77E-12
LXLOC_008798	72	168	1.351648111	Up	2.89E-12
ENSGALG00000010258	226	91	-1.183128632	Down	2.96E-12
ENSGALG00000049561	70	165	1.366294887	Up	3.00E-12
ENSGALG00000037029	107.46	217.08	1.143682761	Up	3.33E-12
MXLOC_009194	139.14	259	1.025670562	Up	3.35E-12
LXLOC_016568	75.42	172.52	1.323000256	Up	3.37E-12
ENSGALG00000050856	93.99	198.62	1.208687417	Up	3.39E-12
LXLOC_019348	115	29	-1.858253366	Down	3.47E-12
LXLOC_013698	85	186	1.259023565	Up	3.51E-12
MXLOC_008631	120.07	233.68	1.089914221	Up	3.66E-12
ENSGALG00000046838	64	7	-3.063389388	Down	3.82E-12
LXLOC_028521	10.39	64.69	2.767602749	Up	3.84E-12
ENSGALG00000012208	46.53	0	-6.410833592	Down	4.00E-12
LXLOC_018711	136	254	1.030477536	Up	4.44E-12
LXLOC_007775	149	47	-1.535323979	Down	4.50E-12
ENSGALG00000045458	14	72	2.49182577	Up	4.57E-12
ENSGALG00000049193	2.47	45.05	4.318199849	Up	4.81E-12
ENSGALG00000002127	149.05	47.15	-1.531211009	Down	4.90E-12
ENSGALG00000011141	156	51	-1.483721187	Down	5.01E-12
MXLOC_018892	113.89	28.88	-1.850242741	Down	5.03E-12
ENSGALG00000036780	4	49	3.743965534	Up	5.08E-12
LXLOC_010498	110	27	-1.897216521	Down	5.13E-12
ENSGALG00000030176	2.95	46.2	4.098361682	Up	5.18E-12
LXLOC_010145	46	0	-6.394306266	Down	5.18E-12
LXLOC_014223	46	0	-6.394306266	Down	5.18E-12
MXLOC_022887	45.98	0	-6.393678871	Down	5.23E-12
LXLOC_011691	31	103	1.861559907	Up	5.35E-12
MXLOC_015795	142.46	261.62	1.006171629	Up	5.59E-12
MXLOC_012742	89.29	190.67	1.223763043	Up	5.62E-12
ENSGALG00000048372	112.37	222.06	1.111948308	Up	5.68E-12
LXLOC_022862	267	118	-1.048797192	Down	5.73E-12
LXLOC_001756	0	42	6.521573113	Up	5.97E-12
LXLOC_012026	105	212	1.142930627	Up	5.97E-12
ENSGALG00000033058	49.85	133.15	1.546642709	Up	5.98E-12
LXLOC_018065	28.02	97.59	1.929532057	Up	6.12E-12
ENSGALG00000010874	109.33	217.73	1.123106565	Up	6.18E-12
MXLOC_000048	116.89	227.82	1.091998583	Up	6.19E-12
MXLOC_000521	137.9	255.21	1.017318093	Up	6.53E-12
ENSGALG00000035940	85	184.26	1.245463862	Up	6.55E-12
LXLOC_026452	25	92	2.008961456	Up	7.02E-12
LXLOC_012515	83	15	-2.338893146	Down	7.49E-12
ENSGALG00000054330	47	128	1.574666838	Up	8.15E-12
ENSGALG00000004687	65	155	1.383012282	Up	8.48E-12
LXLOC_013421	65	155	1.383012282	Up	8.48E-12
ENSGALG00000044472	117.68	227.85	1.082470909	Up	8.61E-12
LXLOC_001719	216	87	-1.182688316	Down	8.73E-12
ENSGALG00000043597	89	189	1.215764683	Up	8.78E-12
ENSGALG00000043254	158	53	-1.446604603	Down	9.00E-12
ENSGALG00000047448	9.9	62.1	2.778348528	Up	9.11E-12
LXLOC_003453	96	21	-2.063389388	Down	9.37E-12
ENSGALG00000010778	87	17	-2.226224964	Down	1.00E-11
LXLOC_020402	113	221	1.096979287	Up	1.06E-11
LXLOC_003526	58	144	1.441199696	Up	1.10E-11
LXLOC_013248	202	79	-1.225175044	Down	1.13E-11
ENSGALG00000049649	86	184	1.226552891	Up	1.18E-11
LXLOC_027496	190	72	-1.270674917	Down	1.24E-11
MXLOC_023901	59.2	145.16	1.423230571	Up	1.41E-11
LXLOC_011767	181	67	-1.304501007	Down	1.47E-11
LXLOC_011863	0	40	6.451183785	Up	1.72E-11
ENSGALG00000031729	55.91	139.51	1.448445977	Up	1.90E-11
LXLOC_024366	47.06	125.98	1.549877181	Up	1.98E-11
ENSGALG00000050370	58	6	-3.143762804	Down	2.12E-11
LXLOC_007726	267	121	-1.012577004	Down	2.14E-11
ENSGALG00000049916	226.55	95.34	-1.11942027	Down	2.18E-11
ENSGALG00000008113	157.03	53.83	-1.415302186	Down	2.18E-11
LXLOC_013817	55.72	5.25	-3.27855024	Down	2.26E-11
MXLOC_016483	37.47	110.52	1.689755275	Up	2.29E-11
ENSGALG00000015692	50	130	1.507767313	Up	2.42E-11
LXLOC_008556	69	158	1.324511982	Up	2.45E-11
LXLOC_013422	54	136	1.461831029	Up	2.46E-11
LXLOC_015486	30	98	1.837074939	Up	2.50E-11
ENSGALG00000047639	28.77	95.86	1.865619409	Up	2.57E-11
LXLOC_006810	84	179	1.220754045	Up	2.58E-11
LXLOC_028289	249.75	110.5	-1.047182618	Down	2.76E-11
ENSGALG00000006083	88	184	1.193386028	Up	3.10E-11
ENSGALG00000048074	0	38.82	6.407983903	Up	3.22E-11
LXLOC_026661	60	7	-2.970279983	Down	3.26E-11
ENSGALG00000006707	50.61	130.16	1.492047467	Up	3.31E-11
ENSGALG00000047828	16.75	73.7	2.266759214	Up	3.37E-11
LXLOC_000002	10	60	2.714218191	Up	3.40E-11
LXLOC_019226	76	167	1.265032469	Up	3.47E-11
ENSGALG00000054404	18	76	2.207258202	Up	3.50E-11
LXLOC_014602	245	108	-1.052494747	Down	3.51E-11
LXLOC_019765	259	117	-1.017187878	Down	3.54E-11
LXLOC_009479	122	229	1.037722141	Up	3.59E-11
LXLOC_002112	187.38	72.38	-1.243048272	Down	3.61E-11
LXLOC_002913	11	62	2.624020382	Up	3.67E-11
ENSGALG00000013268	16	72	2.299180692	Up	3.85E-11
LXLOC_002142	54	5	-3.303703717	Down	3.88E-11
ENSGALG00000052979	51.51	131.12	1.477219005	Up	3.89E-11
ENSGALG00000052542	7.89	55.08	2.932687044	Up	3.91E-11
MXLOC_019132	63.72	148.98	1.354556185	Up	4.16E-11
LXLOC_017316	45	121	1.556265831	Up	4.19E-11
ENSGALG00000034225	152.19	52.18	-1.415049027	Down	4.33E-11
LXLOC_011765	77	14	-2.330175929	Down	4.42E-11
ENSGALG00000051940	49	127	1.503230533	Up	4.42E-11
ENSGALG00000030032	203.91	82.81	-1.170799938	Down	4.50E-11
MXLOC_001194	14.09	67.94	2.398845297	Up	4.54E-11
MXLOC_015043	0	38.14	6.382488629	Up	4.62E-11
LXLOC_025271	69	156	1.306133452	Up	5.15E-11
ENSGALG00000051409	235.54	102.91	-1.065333214	Down	5.34E-11
ENSGALG00000028822	219.74	93.16	-1.108759277	Down	5.88E-11
ENSGALG00000048930	93.27	21.67	-1.976458274	Down	6.08E-11
LXLOC_012247	43	117	1.573355655	Up	6.10E-11
ENSGALG00000014528	37.7	108.59	1.655510514	Up	6.27E-11
MXLOC_015765	53.21	132.46	1.445043145	Up	6.31E-11
ENSGALG00000044464	40.92	0	-6.22547855	Down	6.31E-11
ENSGALG00000048382	76.59	166.14	1.246427206	Up	6.35E-11
ENSGALG00000008349	75.07	13.52	-2.343885641	Down	6.53E-11
LXLOC_018343	55	135	1.424711574	Up	6.62E-11
LXLOC_009833	21	80	2.058866362	Up	7.62E-11
ENSGALG00000049208	138.94	45.67	-1.475887617	Down	7.84E-11
ENSGALG00000055022	40.4	0	-6.122963433	Down	7.87E-11
ENSGALG00000038720	46	121	1.524556971	Up	7.94E-11
ENSGALG00000008727	63.01	146.18	1.343348914	Up	8.15E-11
ENSGALG00000021171	97.5	193.95	1.121466342	Up	8.38E-11
LXLOC_023843	88	181	1.169669959	Up	8.67E-11
ENSGALG00000044866	28.83	93.29	1.823407296	Up	8.93E-11
LXLOC_017056	68	153	1.299180692	Up	9.21E-11
ENSGALG00000051761	68.09	10.91	-2.512536141	Down	9.33E-11
MXLOC_018128	0	36.77	6.329712962	Up	9.64E-11
ENSGALG00000017326	85.22	176.86	1.182599528	Up	9.74E-11
ENSGALG00000004037	121.29	224.67	1.018602576	Up	1.02E-10
ENSGALG00000054420	94.33	188.88	1.130937064	Up	1.09E-10
ENSGALG00000049394	56	135	1.398716365	Up	1.18E-10
LXLOC_003003	25.83	87.56	1.890480001	Up	1.20E-10
LXLOC_009737	173	66	-1.260978418	Down	1.21E-10
LXLOC_019937	100	196	1.100109344	Up	1.28E-10
LXLOC_009829	41	112	1.579058608	Up	1.35E-10
LXLOC_011282	68.05	152	1.288659947	Up	1.37E-10
LXLOC_001049	55	133	1.403178412	Up	1.45E-10
ENSGALG00000050150	0	36	6.299180692	Up	1.46E-10
ENSGALG00000016507	39.73	109.78	1.595570236	Up	1.50E-10
ENSGALG00000010748	111	210	1.049085341	Up	1.51E-10
LXLOC_027146	2	38.18	4.384000888	Up	1.53E-10
ENSGALG00000054252	85.45	19.06	-2.035276683	Down	1.68E-10
ENSGALG00000053238	56	134	1.387989959	Up	1.74E-10
MXLOC_018300	222.75	97.46	-1.063287614	Down	1.80E-10
ENSGALG00000033094	119.95	220.71	1.00897453	Up	2.02E-10
LXLOC_021808	81.73	169.9	1.185003903	Up	2.06E-10
ENSGALG00000053225	241.79	110	-1.006995365	Down	2.08E-10
LXLOC_026753	182.84	73.14	-1.192593502	Down	2.32E-10
ENSGALG00000009682	59.9	138.74	1.341011572	Up	2.48E-10
LXLOC_017167	131	43	-1.477902557	Down	2.48E-10
MXLOC_028384	38	0	-6.118671823	Down	2.71E-10
ENSGALG00000002908	98	191	1.091974674	Up	2.73E-10
LXLOC_002645	81	168	1.18172311	Up	2.81E-10
ENSGALG00000015492	6	47.31	3.108366445	Up	2.85E-10
ENSGALG00000006112	37.86	0	-6.113346816	Down	2.91E-10
ENSGALG00000008873	86.96	20.36	-1.965358689	Down	2.94E-10
LXLOC_003265	93	184	1.113658835	Up	3.04E-10
ENSGALG00000054538	55	131	1.381318978	Up	3.15E-10
ENSGALG00000054695	10	56	2.614682517	Up	3.21E-10
LXLOC_021710	153	56	-1.320777231	Down	3.34E-10
LXLOC_018382	50	5	-3.192672405	Down	3.46E-10
ENSGALG00000031361	158	59	-1.291882009	Down	3.47E-10
LXLOC_027991	5.98	46.84	3.098779376	Up	3.66E-10
ENSGALG00000048723	37.38	0	-6.094938974	Down	3.71E-10
ENSGALG00000029279	64.38	143.94	1.290038772	Up	3.88E-10
ENSGALG00000044510	161	61	-1.27092385	Down	3.95E-10
ENSGALG00000040340	187.18	76.88	-1.154490361	Down	4.04E-10
LXLOC_015051	48	120	1.451183785	Up	4.06E-10
ENSGALG00000044536	121.12	38.33	-1.530635517	Down	4.16E-10
LXLOC_022720	59	136	1.334075482	Up	4.27E-10
MXLOC_023862	12.83	61.13	2.381615087	Up	4.57E-10
ENSGALG00000046728	39	106	1.571773926	Up	4.58E-10
ENSGALG00000047967	38.08	104.44	1.584824669	Up	4.83E-10
ENSGALG00000050714	17	69	2.150317306	Up	4.85E-10
LXLOC_004001	101.34	28.09	-1.721819514	Down	4.96E-10
LXLOC_018222	88.41	176.3	1.125006698	Up	5.06E-10
ENSGALG00000048508	24.13	81.52	1.885581826	Up	5.26E-10
ENSGALG00000048231	80.03	164.84	1.171709245	Up	5.26E-10
ENSGALG00000016908	63	141	1.291527119	Up	5.57E-10
ENSGALG00000002802	10.79	56.62	2.520872575	Up	5.67E-10
LXLOC_027076	36.51	0	-6.060964074	Down	5.75E-10
MXLOC_017545	100.52	192	1.062879425	Up	5.75E-10
ENSGALG00000032563	98.06	188.72	1.073766347	Up	5.82E-10
LXLOC_008774	49	5	-3.163526059	Down	5.96E-10
MXLOC_002299	86.89	21.1	-1.912691461	Down	5.96E-10
LXLOC_016240	50	122	1.416136838	Up	5.97E-10
MXLOC_014843	40.83	108.13	1.534321063	Up	6.13E-10
MXLOC_021139	44.71	114.01	1.47974661	Up	6.19E-10
LXLOC_020530	113	208	1.009516446	Up	6.26E-10
LXLOC_003133	181	74	-1.161136831	Down	6.42E-10
ENSGALG00000032808	19.69	73.3	2.025605777	Up	6.54E-10
ENSGALG00000011335	186.43	77.4	-1.138972873	Down	6.58E-10
ENSGALG00000034605	11.1	56.84	2.485602568	Up	7.11E-10
LXLOC_020024	51	123	1.399344853	Up	7.19E-10
ENSGALG00000021355	108.04	201.11	1.025674965	Up	7.21E-10
LXLOC_013418	92	180	1.09754683	Up	7.25E-10
LXLOC_019911	82	19	-1.980368801	Down	7.45E-10
ENSGALG00000032371	77.1	159.82	1.180900884	Up	7.45E-10
ENSGALG00000016578	54.79	128.43	1.358253423	Up	7.49E-10
ENSGALG00000049719	212	94	-1.044075913	Down	8.32E-10
ENSGALG00000004625	74.68	156.17	1.193579198	Up	8.35E-10
MXLOC_011859	11.85	57.95	2.419177292	Up	8.86E-10
LXLOC_014010	122	40	-1.479553553	Down	9.35E-10
MXLOC_003287	77.28	17.08	-2.048531429	Down	9.89E-10
LXLOC_022955	36	1	-5.040669311	Down	9.90E-10
MXLOC_017731	19.58	72.22	2.012273345	Up	1.01E-09
ENSGALG00000016937	95.32	183.32	1.072769024	Up	1.03E-09
LXLOC_026987	212.86	95.05	-1.033890646	Down	1.04E-09
ENSGALG00000035047	33.8	95.86	1.633161384	Up	1.07E-09
MXLOC_018914	63	139.21	1.273094806	Up	1.07E-09
MXLOC_013506	35.25	0	-6.010295662	Down	1.09E-09
ENSGALG00000007409	9.11	51.89	2.639189267	Up	1.12E-09
ENSGALG00000010594	195.39	84.27	-1.084009912	Down	1.21E-09
ENSGALG00000016509	136.97	48.92	-1.356107941	Down	1.25E-09
LXLOC_002175	31	91	1.68285402	Up	1.27E-09
ENSGALG00000048348	38	102	1.553753519	Up	1.28E-09
MXLOC_002309	0	31.98	6.128353724	Up	1.30E-09
ENSGALG00000000244	69	147	1.220403578	Up	1.33E-09
ENSGALG00000047636	30.82	90.57	1.684422086	Up	1.35E-09
ENSGALG00000029985	37.92	1.85	-4.228106098	Down	1.38E-09
MXLOC_019403	160.59	63.08	-1.218871803	Down	1.41E-09
ENSGALG00000039171	55	127	1.336580663	Up	1.45E-09
LXLOC_018415	45.11	4.23	-3.285462027	Down	1.48E-09
ENSGALG00000007216	81	163	1.138133841	Up	1.53E-09
MXLOC_013185	144.07	53.4	-1.302602614	Down	1.53E-09
LXLOC_011693	24	79	1.848073938	Up	1.55E-09
LXLOC_015592	216	98	-1.010921968	Down	1.56E-09
MXLOC_017970	93.42	179.35	1.070230085	Up	1.64E-09
LXLOC_024297	0	31.51	6.106993539	Up	1.69E-09
ENSGALG00000005594	94	180	1.066519935	Up	1.70E-09
LXLOC_017139	35	1	-5.000027327	Down	1.72E-09
ENSGALG00000042619	38	2	-4.118671823	Down	1.72E-09
LXLOC_015833	87.6	171.37	1.097367489	Up	1.79E-09
MXLOC_022924	207.86	93.09	-1.029658364	Down	1.81E-09
MXLOC_014818	16.3	65	2.124823444	Up	1.92E-09
ENSGALG00000031487	83	165	1.120538473	Up	1.93E-09
ENSGALG00000019568	13.76	60.14	2.257100088	Up	2.02E-09
ENSGALG00000010196	94.81	180.37	1.057103954	Up	2.12E-09
MXLOC_023765	92.86	177.73	1.065813726	Up	2.17E-09
ENSGALG00000051798	6.75	45.56	2.88406403	Up	2.19E-09
LXLOC_027190	93.99	179.18	1.060086128	Up	2.20E-09
LXLOC_003483	52	7	-2.763829106	Down	2.23E-09
ENSGALG00000049716	177.75	74.53	-1.124700705	Down	2.27E-09
LXLOC_002451	35.39	1.33	-4.604587921	Down	2.30E-09
ENSGALG00000037941	33.76	0	-5.947987309	Down	2.33E-09
[truncated: 1,140 more rows]
