# Supplementary material for: Whole Transcriptome Analysis Reveals a Potential Regulatory Mechanism of LncRNA-FNIP2/miR-24-3p/FNIP2 Axis in Chicken Adipogenesis
Source: Front Cell Dev Biol. 2021 Jun 24;9:653798. doi: 10.3389/fcell.2021.653798 (PMC8265275; doi:10.3389/fcell.2021.653798)
Supplement: Supplementary Figure 1 — The coding capacity of novel transcripts, distribution of RNA length, and isoforms expression in each sample. [file Data_Sheet_1.zip › Table 7.xls]

mRNA isoform ID	L Readnum	H Readnum	log2Ratio(H/L)	Up-Down-Regulation(H/L)	q-value
ENSGALT00000002892	2165799.48	592843.82	-1.739920056	Down	0
ENSGALT00000056823	959658	234419	-1.904175219	Down	0
ENSGALT00000083486	371303.99	112512.98	-1.593253743	Down	0
ENSGALT00000015077	133857.7	21532.09	-2.506884236	Down	0
ENSGALT00000086136	131966.93	29310.44	-2.041434286	Down	0
ENSGALT00000055464	110525	23873	-2.081665327	Down	0
ENSGALT00000005564	43316.81	1438.39	-4.783144572	Down	0
ENSGALT00000027531	24398.34	84566.61	1.922560782	Up	0
ENSGALT00000024496	159362	58913	-1.306394104	Down	0
ENSGALT00000046070	104264	29760	-1.679539054	Down	0
ENSGALT00000056515	133808.72	48826.95	-1.32516694	Down	0
ENSGALT00000019639	168144	70319	-1.128455211	Down	0
ENSGALT00000022669	102596.12	32130.48	-1.545706105	Down	0
ENSGALT00000015788	77781.46	20414.92	-1.800546773	Down	0
ENSGALT00000017862	56079.99	11054.61	-2.213582335	Down	0
ENSGALT00000022096	98879.69	35211.67	-1.360364939	Down	0
ENSGALT00000065813	93814.51	33153.43	-1.371397312	Down	0
ENSGALT00000085355	87668	30134	-1.411402517	Down	0
ENSGALT00000083389	70822.86	21968.32	-1.55953493	Down	0
ENSGALT00000041145	97219.75	37433.06	-1.247680808	Down	0
ENSGALT00000067324	23336.12	58143.88	1.446318266	Up	0
ENSGALT00000068577	26347	59925.02	1.314775415	Up	0
ENSGALT00000008787	42203.13	11690.78	-1.722723183	Down	0
ENSGALT00000026450	32210.95	6885	-2.096767023	Down	0
ENSGALT00000063525	37256.16	9856.3	-1.789105281	Down	0
ENSGALT00000010127	19141.37	2069.45	-3.080119165	Down	0
ENSGALT00000095952	56287.84	20558.79	-1.323812302	Down	0
ENSGALT00000078357	38260	11091	-1.657191796	Down	0
ENSGALT00000017868	67965	29616	-1.069159563	Down	0
ENSGALT00000045398	12373.7	616.76	-4.19716832	Down	0
ENSGALT00000012431	23688	5254	-2.043412661	Down	0
ENSGALT00000080293	30499.11	8758.19	-1.670806862	Down	0
ENSGALT00000066078	28832	8026	-1.715662226	Down	0
ENSGALT00000022308	42643.62	16676.4	-1.225266402	Down	0
ENSGALT00000012356	35928	12829	-1.35644428	Down	0
ENSGALT00000092665	27082.77	7942.68	-1.64042189	Down	0
ENSGALT00000086450	17401	36744	1.2075941	Up	0
ENSGALT00000105516	12150	27956	1.331457267	Up	0
ENSGALT00000027063	13530.05	2467.08	-2.326035138	Down	0
ENSGALT00000019136	8804	686.19	-3.55222351	Down	0
ENSGALT00000106700	6980.24	228.2	-4.805650316	Down	0
ENSGALT00000003855	7183.41	311	-4.400426747	Down	0
ENSGALT00000052958	15931.8	4028.42	-1.854367635	Down	0
ENSGALT00000084648	4148.5	14103.51	1.894648194	Up	0
ENSGALT00000049432	13407.81	3085.78	-1.990110867	Down	0
ENSGALT00000019704	10057.29	1714.69	-2.422966306	Down	0
ENSGALT00000062050	22536.55	8395.82	-1.295267908	Down	0
ENSGALT00000015566	21522	7883	-1.319739843	Down	0
ENSGALT00000100517	12455.75	3035.61	-1.907497907	Down	0
ENSGALT00000014937	20283	7469	-1.312028421	Down	0
ENSGALT00000071329	6072.64	535.71	-3.373544085	Down	0
ENSGALT00000053882	15999	5258	-1.476140058	Down	0
ENSGALT00000103495	21468.72	8536.05	-1.201340017	Down	0
ENSGALT00000088737	1031.84	6353.48	2.751583366	Up	0
ENSGALT00000038284	18720.37	7044.19	-1.280847593	Down	0
ENSGALT00000064972	6983.03	1084.21	-2.557953324	Down	0
ENSGALT00000047356	8938.53	18426.84	1.172954819	Up	0
ENSGALT00000072606	5514.14	13295.92	1.399031433	Up	0
ENSGALT00000009580	4772	428	-3.349655713	Down	0
ENSGALT00000016464	6589	1202	-2.325367002	Down	0
ENSGALT00000100733	3533.04	42	-6.265121316	Down	0
ENSGALT00000105008	13104.17	4609.68	-1.378031841	Down	0
ENSGALT00000095301	8765.58	17021.04	1.086653359	Up	0
ENSGALT00000023565	5467	865	-2.530721709	Down	0
ENSGALT00000043264	15717	6354	-1.177333244	Down	0
ENSGALT00000076040	8326.82	2190.71	-1.797111492	Down	0
ENSGALT00000015418	3720.73	9553.5	1.489699298	Up	0
ENSGALT00000011008	7018.76	1629.24	-1.977761404	Down	0
ENSGALT00000106305	9213.94	17016.67	1.014314263	Up	0
ENSGALT00000047184	11287.94	4037.38	-1.354035311	Down	0
ENSGALT00000094865	2880.58	88.03	-4.902964619	Down	0
ENSGALT00000106572	104.76	2636.3	4.782610311	Up	0
ENSGALT00000013327	2019.62	6407.62	1.794960351	Up	0
ENSGALT00000060059	2730.25	7517.13	1.590404522	Up	0
ENSGALT00000074022	15518.8	6852.76	-1.05000431	Down	0
ENSGALT00000045949	4354	700	-2.507658952	Down	0
ENSGALT00000045089	8062	2509	-1.554769684	Down	0
ENSGALT00000055825	3553.91	412.14	-2.978945123	Down	0
ENSGALT00000033424	2825.67	7116.29	1.461787944	Up	0
ENSGALT00000095508	1093.71	4233.29	2.081804697	Up	0
ENSGALT00000103949	3166.64	389.88	-2.89259518	Down	0
ENSGALT00000048096	683	3387	2.439306132	Up	0
ENSGALT00000042924	1923.16	5564.07	1.661917404	Up	0
ENSGALT00000107339	4354.24	918.76	-2.115405348	Down	0
ENSGALT00000022671	6798.99	2163.04	-1.523004475	Down	0
ENSGALT00000000109	3448.8	538.48	-2.549874172	Down	0
ENSGALT00000012531	2942	350	-2.942114791	Down	0
ENSGALT00000080167	2880.98	6916.11	1.392656798	Up	0
ENSGALT00000025640	1033.71	3938.2	2.058960504	Up	0
ENSGALT00000024341	3697.52	8005.02	1.243602685	Up	0
ENSGALT00000092764	420.55	2681.27	2.801822892	Up	0
ENSGALT00000107178	8718.93	3431.98	-1.215854322	Down	0
ENSGALT00000000739	11607.6	5256.88	-1.013535374	Down	0
ENSGALT00000046531	944.13	3635.95	2.074530562	Up	0
ENSGALT00000018451	5807.4	10625.88	1.000873642	Up	0
ENSGALT00000079162	7009.97	2478.8	-1.370510768	Down	0
ENSGALT00000057444	5382.79	1655.24	-1.572058099	Down	0
ENSGALT00000090207	3933	7950	1.144580303	Up	0
ENSGALT00000065821	2314.7	243.43	-3.119990714	Down	0
ENSGALT00000068917	5008.88	9337.53	1.027808553	Up	0
ENSGALT00000093810	1871.55	103.17	-4.051882536	Down	0
ENSGALT00000017711	5952.22	2006.47	-1.439512637	Down	0
ENSGALT00000062608	838.42	3247.35	2.082773479	Up	0
ENSGALT00000024855	3725.02	0	-12.73377683	Down	0
ENSGALT00000097812	1770.62	4736.66	1.548871124	Up	0
ENSGALT00000071319	3164	6763.08	1.225186448	Up	0
ENSGALT00000101247	3468	7169.04	1.176931672	Up	0
ENSGALT00000024089	3852.79	7671.69	1.122896501	Up	0
ENSGALT00000020803	8778.09	3770.26	-1.089987417	Down	0
ENSGALT00000054973	1139.05	3687.72	1.824153671	Up	0
ENSGALT00000106743	9073.91	3964.84	-1.065206074	Down	0
ENSGALT00000020285	3690.1	7414.16	1.135878965	Up	0
ENSGALT00000001871	1929.59	4911.03	1.476986928	Up	0
ENSGALT00000016897	329.68	2123.56	2.816602227	Up	0
ENSGALT00000100032	1033.78	3357.9	1.828885699	Up	0
ENSGALT00000066293	4678.73	1471.48	-1.539593414	Down	0
ENSGALT00000096442	2214.05	297.19	-2.767974697	Down	0
ENSGALT00000065973	1144.07	3501.59	1.743090471	Up	0
ENSGALT00000073442	5351.41	1887.83	-1.373934582	Down	0
ENSGALT00000024541	8245.38	3679.27	-1.034910804	Down	0
ENSGALT00000102079	5887.36	2228.55	-1.27225989	Down	0
ENSGALT00000097871	1535.96	4048.08	1.527352785	Up	5.39E-305
ENSGALT00000004577	3895	7317	1.038884559	Up	4.02E-302
ENSGALT00000090460	4022.12	1216.32	-1.596177661	Down	1.62E-295
ENSGALT00000088079	2591.04	5505.9	1.216702748	Up	3.13E-293
ENSGALT00000100948	1143.82	3362.37	1.684874081	Up	5.78E-292
ENSGALT00000023517	6421.35	2644.3	-1.150735145	Down	3.38E-286
ENSGALT00000088762	1149.73	3331.31	1.664050139	Up	3.02E-284
ENSGALT00000096633	4473.39	1504.75	-1.442589096	Down	3.31E-283
ENSGALT00000012676	889	2889	1.829570508	Up	2.19E-281
ENSGALT00000018877	7321.21	3234.68	-1.049203482	Down	5.25E-281
ENSGALT00000092344	7648.21	3455.7	-1.01688853	Down	7.14E-279
ENSGALT00000069800	97.81	1294.86	3.855925968	Up	1.43E-277
ENSGALT00000086509	765.55	2649.23	1.920260217	Up	1.74E-275
ENSGALT00000043356	796.61	2696.21	1.888243001	Up	3.91E-274
ENSGALT00000008109	1374.5	82.57	-3.927889763	Down	1.10E-272
ENSGALT00000063906	474.56	2107.04	2.279810923	Up	1.13E-272
ENSGALT00000075185	4496.43	1558.85	-1.399042269	Down	7.08E-272
ENSGALT00000048081	2811.59	674.53	-1.930176086	Down	3.41E-269
ENSGALT00000054972	1408.43	102.69	-3.648464631	Down	1.25E-265
ENSGALT00000073249	6288.26	2691.39	-1.095053779	Down	6.83E-259
ENSGALT00000065590	0	2176.91	12.21732168	Up	1.97E-258
ENSGALT00000085066	0	2170.31	12.21294104	Up	7.36E-258
ENSGALT00000066129	2634.78	621.77	-1.953973961	Down	1.80E-256
ENSGALT00000061619	3476.97	6407.93	1.011283397	Up	2.28E-253
ENSGALT00000068422	4673.22	1734.89	-1.300317135	Down	1.08E-252
ENSGALT00000004765	5532.49	2255.14	-1.16545631	Down	7.94E-252
ENSGALT00000014533	1120.96	27	-5.246375952	Down	2.45E-251
ENSGALT00000012287	6503.49	2870.02	-1.050897707	Down	1.90E-250
ENSGALT00000106689	2458.98	5003.01	1.153991964	Up	3.32E-245
ENSGALT00000038867	965.47	2829.18	1.68033626	Up	5.63E-245
ENSGALT00000099600	1385.98	128.7	-3.299566852	Down	2.09E-241
ENSGALT00000038771	1985.68	364.67	-2.315714092	Down	1.38E-239
ENSGALT00000104025	6430.08	2891.82	-1.023603303	Down	3.10E-237
ENSGALT00000104092	1725.76	3927.5	1.31563506	Up	1.29E-236
ENSGALT00000030094	1090.49	2974.95	1.57714451	Up	2.98E-235
ENSGALT00000098220	1903.64	341.59	-2.3491674	Down	1.10E-233
ENSGALT00000082106	2510.31	4990.34	1.120528206	Up	2.28E-233
ENSGALT00000072222	63.11	1032.68	4.161636466	Up	3.48E-232
ENSGALT00000100123	463.69	1888.35	2.155149298	Up	2.90E-228
ENSGALT00000105355	1190.99	82.71	-3.718700093	Down	5.92E-228
ENSGALT00000074439	3170	976	-1.570274159	Down	8.56E-228
ENSGALT00000084614	2008.14	4264.2	1.215670882	Up	3.85E-227
ENSGALT00000101051	870	2573	1.69361978	Up	2.06E-225
ENSGALT00000095294	2827.37	805.11	-1.68294725	Down	1.84E-224
ENSGALT00000094820	172.38	1270.66	3.011169374	Up	6.55E-223
ENSGALT00000078289	1868.59	4033.92	1.239488049	Up	1.40E-221
ENSGALT00000082466	1858.27	0	-11.73048879	Down	2.39E-220
ENSGALT00000016487	2132	477	-2.030890638	Down	1.61E-218
ENSGALT00000079511	4138	1561	-1.277207479	Down	8.07E-218
ENSGALT00000063163	80.77	1015.24	3.781113096	Up	4.15E-215
ENSGALT00000101429	1240.06	3086.18	1.444667911	Up	1.57E-214
ENSGALT00000014757	1493.62	212.94	-2.681038637	Down	5.22E-213
ENSGALT00000106765	5697.4	2555.9	-1.027216677	Down	1.35E-211
ENSGALT00000108372	1407.66	188.31	-2.772861765	Down	4.80E-208
ENSGALT00000098874	1192.24	112.87	-3.271685069	Down	2.24E-206
ENSGALT00000075184	316.78	1503.2	2.375739442	Up	1.02E-204
ENSGALT00000062914	3991.4	1531.87	-1.252345368	Down	7.51E-204
ENSGALT00000076624	813.47	2354.51	1.662521432	Up	4.36E-201
ENSGALT00000087499	2265	597	-1.794452585	Down	7.16E-197
ENSGALT00000010875	3998.57	1568.59	-1.220760208	Down	3.09E-196
ENSGALT00000003543	3195.37	1100.89	-1.408057042	Down	1.60E-195
ENSGALT00000033290	2274.33	4381.4	1.075205959	Up	6.51E-192
ENSGALT00000008302	1285.23	170.27	-2.78687476	Down	4.52E-191
ENSGALT00000039730	72.19	898.22	3.766453565	Up	5.52E-190
ENSGALT00000024638	3762.32	1454.25	-1.242091628	Down	8.54E-190
ENSGALT00000008808	927.33	2461.96	1.537908217	Up	5.76E-188
ENSGALT00000013808	1500.27	0	-11.42175082	Down	6.27E-188
ENSGALT00000093235	1840.85	414.52	-2.02160283	Down	8.94E-188
ENSGALT00000052673	1757.99	3657.42	1.186155073	Up	1.19E-187
ENSGALT00000095013	915.89	48.39	-4.113137866	Down	2.46E-187
ENSGALT00000031518	1425.02	3175.07	1.28506186	Up	8.77E-185
ENSGALT00000020816	3195	1141	-1.356261511	Down	9.38E-185
ENSGALT00000105959	1739.92	376.02	-2.080884041	Down	3.01E-184
ENSGALT00000087058	374.59	1507.24	2.137780495	Up	1.12E-180
ENSGALT00000024921	177.07	1110.27	2.777774478	Up	5.15E-180
ENSGALT00000036866	59.29	825.68	3.928977687	Up	1.02E-179
ENSGALT00000092439	1621.58	332.73	-2.155720717	Down	1.30E-179
ENSGALT00000049576	997.22	84.87	-3.425329606	Down	1.33E-179
ENSGALT00000015345	3009.57	1054.51	-1.383728968	Down	1.75E-179
ENSGALT00000011909	1619.91	3394.57	1.196570803	Up	1.08E-176
ENSGALT00000022465	1354.38	224	-2.466806308	Down	2.18E-176
ENSGALT00000023286	137	1004	3.0027671	Up	5.47E-176
ENSGALT00000064941	2151.15	4092.09	1.056985377	Up	1.84E-174
ENSGALT00000101716	247.98	1228.32	2.437646412	Up	1.27E-172
ENSGALT00000040012	3475.62	1356.82	-1.227785387	Down	2.57E-172
ENSGALT00000104658	87.35	866.75	3.439991952	Up	2.11E-171
ENSGALT00000006310	1330.76	224.06	-2.441037757	Down	2.79E-171
ENSGALT00000100430	1118.32	2647.46	1.37253145	Up	1.21E-170
ENSGALT00000069323	84.49	856.32	3.470553146	Up	1.49E-170
ENSGALT00000089170	3068.92	1123.44	-1.320552334	Down	1.84E-170
ENSGALT00000061210	2652.12	889.26	-1.447213228	Down	2.46E-169
ENSGALT00000021390	692.05	1992.07	1.654575792	Up	3.16E-169
ENSGALT00000059785	1096.41	2606.91	1.378809014	Up	3.26E-169
ENSGALT00000096477	2315.25	707.06	-1.582007805	Down	1.37E-168
ENSGALT00000090795	1046.28	2521.23	1.398114373	Up	3.66E-167
ENSGALT00000065414	110.49	906.87	3.16623558	Up	4.35E-167
ENSGALT00000024811	2114.35	3988.98	1.045061305	Up	5.24E-167
ENSGALT00000094901	1127.08	152.17	-2.759578425	Down	4.59E-166
ENSGALT00000057586	871.75	64.46	-3.628182737	Down	2.50E-164
ENSGALT00000104799	1665.62	3350.72	1.137667466	Up	4.69E-161
ENSGALT00000107397	1975	3762	1.058902824	Up	5.47E-161
ENSGALT00000009858	831.34	56.46	-3.750881966	Down	1.48E-160
ENSGALT00000095763	111.87	878.25	3.102064097	Up	6.78E-159
ENSGALT00000077268	3120.63	1203.29	-1.245597302	Down	2.18E-158
ENSGALT00000094733	1442.72	3027.04	1.198372036	Up	4.15E-158
ENSGALT00000094160	1886.08	3614.49	1.067656857	Up	8.24E-157
ENSGALT00000064835	1238	2732	1.271201798	Up	1.39E-156
ENSGALT00000094373	1022.52	2420.81	1.372616419	Up	3.49E-156
ENSGALT00000032997	1186.9	2652.87	1.28961122	Up	1.69E-155
ENSGALT00000027978	1635.07	3268.51	1.128536339	Up	3.83E-155
ENSGALT00000012599	507.17	1613.84	1.799211867	Up	2.49E-154
ENSGALT00000055423	295.47	1239.14	2.197511262	Up	5.56E-154
ENSGALT00000065509	3405.32	1401.96	-1.151089559	Down	1.40E-152
ENSGALT00000106465	1872.16	3561.49	1.057032831	Up	4.64E-152
ENSGALT00000063571	1907.36	542.9	-1.68356315	Down	5.15E-152
ENSGALT00000002248	2915.79	1108.79	-1.265645038	Down	8.36E-152
ENSGALT00000057851	3777.02	1645.88	-1.069133641	Down	3.16E-150
ENSGALT00000062220	766.58	49.96	-3.810335348	Down	8.97E-150
ENSGALT00000104157	66.09	728.38	3.591443037	Up	3.49E-149
ENSGALT00000070756	71.35	740.71	3.505179108	Up	6.74E-149
ENSGALT00000047573	2281.37	757.59	-1.461155625	Down	5.64E-148
ENSGALT00000096012	643.91	1800.43	1.612666177	Up	1.24E-147
ENSGALT00000021577	730.1	1926.52	1.529086807	Up	3.27E-146
ENSGALT00000099524	519.73	1590.43	1.742838262	Up	1.27E-145
ENSGALT00000059473	1059.83	0	-10.92036153	Down	9.11E-145
ENSGALT00000059685	1093	2446	1.291386631	Up	8.31E-144
ENSGALT00000044496	2723	1031	-1.271897021	Down	5.85E-143
ENSGALT00000000956	1068.76	2399.8	1.296231886	Up	6.21E-142
ENSGALT00000051352	1732	482	-1.71607825	Down	6.31E-142
ENSGALT00000098899	1031.8	0	-10.88169201	Down	7.32E-142
ENSGALT00000054639	1552.54	392.81	-1.853471247	Down	1.64E-141
ENSGALT00000074281	2073.22	667.14	-1.506556138	Down	8.25E-141
ENSGALT00000083676	3853.21	1743.95	-1.014446509	Down	1.00E-140
ENSGALT00000078009	2342.56	819.97	-1.385187339	Down	2.76E-140
ENSGALT00000065916	146.68	879.93	2.713972217	Up	1.33E-139
ENSGALT00000005433	1798.21	3370.51	1.035661022	Up	2.59E-139
ENSGALT00000003831	2863.95	1131.98	-1.209902208	Down	4.64E-139
ENSGALT00000094469	85.9	737.83	3.231814042	Up	9.88E-139
ENSGALT00000010618	64.19	683.64	3.542071975	Up	1.15E-138
ENSGALT00000105082	744.21	57.67	-3.56056122	Down	1.43E-138
ENSGALT00000027103	1017.04	160.27	-2.536544486	Down	4.50E-137
ENSGALT00000103953	2600.72	985.04	-1.27140124	Down	1.56E-136
ENSGALT00000026316	1829.19	3389.59	1.019161469	Up	1.74E-136
ENSGALT00000091035	48.31	634.04	3.84343573	Up	1.97E-136
ENSGALT00000091920	588.64	1644.34	1.611306778	Up	8.15E-135
ENSGALT00000024611	290.01	1142	2.106643727	Up	8.48E-135
ENSGALT00000025065	2098.4	702.64	-1.44917647	Down	1.36E-134
ENSGALT00000104510	1590.04	3060.07	1.073757225	Up	3.09E-134
ENSGALT00000036373	1867.72	3418.23	1.001226913	Up	1.06E-133
ENSGALT00000061695	336.04	1216.8	1.985642809	Up	4.34E-133
ENSGALT00000069086	2480	930	-1.285781871	Down	1.52E-132
ENSGALT00000093393	1034.58	2292.01	1.27682376	Up	1.58E-132
ENSGALT00000006667	1056.28	2309.69	1.257962542	Up	1.65E-130
ENSGALT00000085587	1975.33	649.01	-1.47652545	Down	2.44E-130
ENSGALT00000023256	2932	1214	-1.142861053	Down	4.07E-130
ENSGALT00000037609	1208	2517.36	1.188546721	Up	4.47E-130
ENSGALT00000093176	2532	972	-1.251993557	Down	7.55E-130
ENSGALT00000092989	913.97	0	-10.70674737	Down	2.10E-129
ENSGALT00000092705	395.86	1301.4	1.846257886	Up	3.38E-129
ENSGALT00000008522	1576.73	3004.69	1.059536148	Up	4.88E-129
ENSGALT00000092276	205.28	955.92	2.348552439	Up	4.98E-129
ENSGALT00000054558	1185.97	249.68	-2.11865972	Down	5.44E-129
ENSGALT00000091201	123.98	784.14	2.790259475	Up	3.32E-128
ENSGALT00000085747	1160.3	242.87	-2.126986039	Down	7.48E-127
ENSGALT00000082934	1421.73	2783.33	1.098420088	Up	8.95E-127
ENSGALT00000015070	3078.74	1328.85	-1.082906145	Down	2.63E-125
ENSGALT00000069426	859.28	1993.32	1.343228741	Up	9.42E-125
ENSGALT00000078997	326.51	1157.08	1.954545161	Up	4.61E-124
ENSGALT00000004057	171.44	861.69	2.458720815	Up	8.79E-123
ENSGALT00000071685	3357.94	1522.98	-1.011423827	Down	2.97E-122
ENSGALT00000027417	1245.45	2514.59	1.142911714	Up	3.66E-122
ENSGALT00000004876	276.93	1056.83	2.061405699	Up	1.70E-121
ENSGALT00000073426	614.36	1609.43	1.518649266	Up	3.31E-121
ENSGALT00000108221	809.69	1899.56	1.359479346	Up	3.84E-121
ENSGALT00000048377	1339.94	2632.7	1.103630361	Up	6.53E-121
ENSGALT00000037774	1378.21	2683.54	1.090597291	Up	6.73E-121
ENSGALT00000030521	685.41	62.79	-3.319104895	Down	8.57E-121
ENSGALT00000052062	705.39	1743.9	1.435079914	Up	9.92E-121
ENSGALT00000019279	1523.39	2872.65	1.044352525	Up	1.35E-120
ENSGALT00000019634	2317.76	886.65	-1.257038931	Down	9.69E-120
ENSGALT00000077331	225.37	953.33	2.209935841	Up	1.15E-119
ENSGALT00000094530	1633.36	3005.91	1.00921464	Up	2.65E-119
ENSGALT00000105345	0	770.75	10.7193748	Up	3.04E-119
ENSGALT00000035036	170.15	842.83	2.437690144	Up	5.79E-119
ENSGALT00000049635	1454.64	406.46	-1.710221237	Down	6.77E-119
ENSGALT00000101093	746.48	1793.5	1.393857861	Up	7.63E-119
ENSGALT00000086832	769.39	97.75	-2.847290842	Down	1.49E-117
ENSGALT00000100256	343.6	1153.28	1.876196508	Up	3.60E-117
ENSGALT00000022100	2383.57	937.56	-1.216885441	Down	4.71E-117
ENSGALT00000099650	2524.06	1024.87	-1.171049655	Down	1.23E-116
ENSGALT00000098756	550.7	1485.59	1.560953124	Up	1.53E-116
ENSGALT00000101070	125.9	738.82	2.682200266	Up	4.91E-116
ENSGALT00000031824	1095.72	238.22	-2.072257105	Down	5.02E-116
ENSGALT00000089720	971.67	2096.49	1.238693245	Up	8.10E-116
ENSGALT00000062691	951.31	2057.74	1.242328886	Up	3.16E-114
ENSGALT00000098294	0	727.62	10.63629702	Up	3.82E-114
ENSGALT00000097510	989.33	195.57	-2.209511116	Down	1.33E-113
ENSGALT00000060847	681.92	72.13	-3.111675541	Down	1.33E-113
ENSGALT00000103555	832.19	1882.75	1.307112216	Up	3.82E-113
ENSGALT00000096878	2334.4	926.97	-1.203201606	Down	1.13E-112
ENSGALT00000071158	181.54	838.02	2.335952841	Up	1.31E-112
ENSGALT00000092110	493.1	10.92	-5.367579863	Down	7.23E-112
ENSGALT00000090433	1517.24	461.57	-1.58757232	Down	1.31E-111
ENSGALT00000106107	349.69	1135.02	1.827824902	Up	2.21E-111
ENSGALT00000005757	1169.37	284.79	-1.908505462	Down	3.11E-111
ENSGALT00000048282	920.45	1991.75	1.242880944	Up	1.08E-110
ENSGALT00000076465	2280.95	905.02	-1.204357614	Down	2.67E-110
ENSGALT00000069730	57.28	557.87	3.413081202	Up	3.25E-110
ENSGALT00000079835	950.47	2030.14	1.224121852	Up	3.59E-110
ENSGALT00000060467	96.21	648.83	2.882837396	Up	6.64E-110
ENSGALT00000049616	100.65	657.01	2.835823786	Up	1.82E-109
ENSGALT00000037587	1921.03	695.07	-1.337394238	Down	2.10E-109
ENSGALT00000059989	1465.03	2710.87	1.017081351	Up	3.96E-109
ENSGALT00000102929	870.34	155.55	-2.354945079	Down	4.93E-108
ENSGALT00000002917	1195.41	2348.31	1.103372983	Up	5.39E-108
ENSGALT00000025470	1706.94	578.87	-1.430845423	Down	9.46E-108
ENSGALT00000106885	237.36	921.28	2.085818491	Up	1.02E-107
ENSGALT00000055814	784.27	123.29	-2.540038999	Down	3.04E-106
ENSGALT00000037633	842.25	1850.34	1.26472559	Up	9.37E-106
ENSGALT00000082171	1326.36	2502.21	1.044986098	Up	2.29E-105
ENSGALT00000042658	1047	2130	1.153847617	Up	2.63E-105
ENSGALT00000005593	970.95	2025.85	1.190314076	Up	2.99E-105
ENSGALT00000011857	286.22	996.24	1.928624481	Up	3.34E-105
ENSGALT00000093301	945.78	195.86	-2.142426216	Down	1.21E-104
ENSGALT00000096702	614.73	61.98	-3.180822604	Down	1.30E-104
ENSGALT00000014803	1105.18	2203.69	1.124895559	Up	1.32E-104
ENSGALT00000046314	690.18	0	-10.30157323	Down	1.97E-104
ENSGALT00000102308	831.5	146.91	-2.371528033	Down	3.92E-104
ENSGALT00000070755	513.49	1358.53	1.532893967	Up	5.69E-104
ENSGALT00000054981	729.11	1677	1.330929924	Up	9.01E-104
ENSGALT00000103789	208.03	845.59	2.15242235	Up	5.87E-103
ENSGALT00000052341	485.39	1306.95	1.558243286	Up	1.76E-102
ENSGALT00000058942	342.21	1077.16	1.783534367	Up	2.42E-102
ENSGALT00000102674	1090.38	2167.43	1.120410024	Up	2.89E-102
ENSGALT00000094472	568.53	1429.45	1.459407402	Up	9.34E-102
ENSGALT00000021642	34.08	465.58	3.901287473	Up	1.32E-101
ENSGALT00000013400	1125.37	2203.24	1.098482876	Up	1.03E-100
ENSGALT00000027509	532	1368	1.491825708	Up	1.22E-100
ENSGALT00000048947	174.67	771.85	2.272944289	Up	1.49E-100
ENSGALT00000095296	630.36	74.15	-2.958401764	Down	2.64E-100
ENSGALT00000003994	767.71	1708.95	1.283732471	Up	4.57E-100
ENSGALT00000068273	0	587.05	10.3265952	Up	6.59E-97
ENSGALT00000087296	367.96	1090.81	1.697034612	Up	8.82E-97
ENSGALT00000096769	2241.34	943.24	-1.119409081	Down	1.20E-96
ENSGALT00000081103	1722.76	631.42	-1.31879424	Down	3.14E-96
ENSGALT00000091667	418.93	7.39	-5.695735398	Down	9.11E-96
ENSGALT00000045580	1922.46	751.89	-1.225104433	Down	9.75E-96
ENSGALT00000105979	418.52	6.79	-5.816485554	Down	1.10E-95
ENSGALT00000055374	621.53	1468.44	1.369644013	Up	4.28E-95
ENSGALT00000076167	42.21	461.55	3.580085839	Up	6.28E-95
ENSGALT00000026552	765.06	137.67	-2.345103055	Down	1.03E-94
ENSGALT00000102071	444	1197	1.560047199	Up	3.67E-94
ENSGALT00000036727	401.92	1130.11	1.620738559	Up	5.86E-94
ENSGALT00000096675	537.41	1337.11	1.444278713	Up	7.54E-94
ENSGALT00000099829	600.34	0	-10.10038036	Down	8.24E-94
ENSGALT00000050468	670.62	1530.42	1.319615846	Up	1.23E-93
ENSGALT00000052706	276.05	921.56	1.868404126	Up	1.85E-93
ENSGALT00000024914	486.28	35.35	-3.652749508	Down	7.27E-93
ENSGALT00000038777	1944.86	778.14	-1.192309031	Down	7.72E-93
ENSGALT00000015897	405.3	1129.07	1.607328481	Up	8.90E-93
ENSGALT00000106045	79.21	541.83	2.903341421	Up	1.05E-92
ENSGALT00000106286	1349.17	432.67	-1.511477518	Down	1.16E-92
ENSGALT00000058182	762.77	1654.35	1.246200109	Up	1.29E-92
ENSGALT00000017983	395.17	1112.19	1.622113568	Up	1.32E-92
ENSGALT00000107424	550.72	58.09	-3.115701639	Down	3.48E-92
ENSGALT00000073186	209	795	2.056707547	Up	1.48E-91
ENSGALT00000102541	77.37	528.89	2.902377147	Up	1.67E-90
ENSGALT00000076331	799.72	1689.98	1.208694928	Up	3.28E-90
ENSGALT00000094623	1156.01	2162.07	1.032514984	Up	1.56E-89
ENSGALT00000088858	1126.05	2122.21	1.043552163	Up	1.97E-89
ENSGALT00000094632	762.42	1631.94	1.227185775	Up	3.04E-89
ENSGALT00000071641	0	526.65	10.16995632	Up	3.64E-89
ENSGALT00000106813	866.26	1772.94	1.162527335	Up	5.54E-89
ENSGALT00000039748	807.55	1691.93	1.196302017	Up	7.05E-89
ENSGALT00000062778	1196.47	2208.84	1.013760324	Up	9.11E-89
ENSGALT00000008716	22.71	386.43	4.218063118	Up	1.47E-88
ENSGALT00000018525	2	388	7.729168471	Up	2.00E-88
ENSGALT00000092109	217.3	794.47	1.999560197	Up	2.84E-88
ENSGALT00000026525	529	1291	1.416405002	Up	4.24E-88
ENSGALT00000100330	186.75	736.91	2.109635817	Up	9.72E-88
ENSGALT00000020205	719.52	132.59	-2.31080719	Down	1.19E-87
ENSGALT00000071468	1077.48	2045.25	1.053871739	Up	1.28E-87
ENSGALT00000010155	230.34	813.78	1.950129487	Up	1.67E-87
ENSGALT00000016070	1041.12	287.01	-1.729707826	Down	6.27E-87
ENSGALT00000101232	267.57	873.28	1.835783559	Up	1.35E-86
ENSGALT00000013331	239.38	819	1.903816459	Up	2.46E-85
ENSGALT00000013978	469.01	1185.31	1.466829464	Up	2.66E-85
ENSGALT00000016528	187.54	726.99	2.08399281	Up	2.85E-85
ENSGALT00000087509	859.88	1738.35	1.144766968	Up	3.38E-85
ENSGALT00000009936	1128.64	2093.9	1.020862787	Up	3.42E-85
ENSGALT00000045824	751.24	151.79	-2.177941505	Down	3.56E-85
ENSGALT00000015673	1093.03	2043.82	1.032190773	Up	1.09E-84
ENSGALT00000104871	532.12	63.22	-2.94404306	Down	1.51E-84
ENSGALT00000050521	1748.7	696.57	-1.198686934	Down	2.42E-84
ENSGALT00000037690	1029.86	1955.17	1.054101453	Up	7.21E-84
ENSGALT00000089053	417.52	1092.76	1.517314997	Up	9.64E-83
ENSGALT00000105199	328.41	951.14	1.663415281	Up	2.71E-82
ENSGALT00000019917	1276.57	429.13	-1.443530354	Down	4.46E-82
ENSGALT00000080444	84.31	510.28	2.726769062	Up	4.51E-82
ENSGALT00000094535	497.19	55.01	-3.046775843	Down	1.05E-81
ENSGALT00000097236	879.61	1739.94	1.113357275	Up	1.28E-81
ENSGALT00000047010	0	460.74	9.977064672	Up	1.95E-80
ENSGALT00000106667	507.44	60.82	-2.931363897	Down	2.27E-80
ENSGALT00000020720	913.16	240.96	-1.792818362	Down	2.83E-80
ENSGALT00000014934	901.66	1758.38	1.092847084	Up	4.51E-80
ENSGALT00000007525	437.51	1106.56	1.46794941	Up	7.72E-80
ENSGALT00000001070	580	90	-2.558800365	Down	1.17E-79
ENSGALT00000095134	1129.25	356.31	-1.534904406	Down	1.40E-79
ENSGALT00000088883	0	430.31	9.591607038	Up	2.23E-79
ENSGALT00000048548	91.84	509.12	2.600066822	Up	7.01E-78
ENSGALT00000075980	628.02	1370.4	1.254970276	Up	7.64E-78
ENSGALT00000101320	1328.77	474.51	-1.356325382	Down	7.96E-78
ENSGALT00000072279	1719.29	709.93	-1.146808597	Down	2.02E-77
ENSGALT00000078710	656.47	1407.31	1.229394799	Up	2.08E-77
ENSGALT00000076763	532.54	1230.29	1.337292254	Up	3.88E-77
ENSGALT00000066999	769.41	1557.63	1.146783719	Up	9.92E-77
ENSGALT00000004392	122.69	561.04	2.322341597	Up	1.92E-75
ENSGALT00000100619	253.41	793.41	1.775848753	Up	2.14E-75
ENSGALT00000039478	451.94	0	-9.690731813	Down	2.85E-75
ENSGALT00000104386	444.04	1088.77	1.423193301	Up	4.26E-75
ENSGALT00000002082	874.71	1686.58	1.076479688	Up	4.71E-75
ENSGALT00000096755	449.54	1090.46	1.407671082	Up	5.27E-74
ENSGALT00000096340	16.1	313.76	4.413784476	Up	7.32E-74
ENSGALT00000021889	470.04	1119.34	1.381048511	Up	8.43E-74
ENSGALT00000104308	149.96	605.41	2.142590403	Up	8.67E-74
ENSGALT00000003148	1068.23	343.48	-1.507668676	Down	1.86E-73
ENSGALT00000097378	18.52	316.86	4.225945172	Up	5.36E-73
ENSGALT00000026143	41.24	374.1	3.310563357	Up	1.20E-72
ENSGALT00000072109	651.48	1368.28	1.199826322	Up	1.55E-72
ENSGALT00000079296	3.26	291.78	6.613120851	Up	5.38E-72
ENSGALT00000099592	382.44	977.9	1.483709146	Up	7.29E-72
ENSGALT00000048667	425.77	0	-9.604674861	Down	7.53E-72
ENSGALT00000017449	971.09	1788.19	1.010078748	Up	9.03E-72
ENSGALT00000046975	138.61	574.63	2.180857599	Up	1.17E-71
ENSGALT00000057466	161.36	615.92	2.061715615	Up	1.54E-71
ENSGALT00000101577	135.95	568.9	2.194354558	Up	1.71E-71
ENSGALT00000096789	503.13	74.34	-2.629464993	Down	2.17E-71
ENSGALT00000051748	576.37	104.85	-2.329412755	Down	3.20E-71
ENSGALT00000000635	224.99	724.95	1.817276244	Up	3.26E-71
ENSGALT00000096761	880.13	1665.19	1.04915389	Up	3.76E-71
ENSGALT00000008873	320.07	875.47	1.580925911	Up	1.18E-70
ENSGALT00000099754	1518.27	619.52	-1.163949982	Down	3.51E-70
ENSGALT00000080145	871.76	1646.71	1.046839221	Up	3.92E-70
ENSGALT00000064819	9.95	283.99	4.964255422	Up	5.62E-70
ENSGALT00000079773	769	199	-1.820959539	Down	2.62E-69
ENSGALT00000064862	235.46	731.34	1.764315904	Up	5.03E-69
ENSGALT00000010214	615.77	1291.75	1.198119026	Up	1.99E-68
ENSGALT00000032905	241.01	736.07	1.740005593	Up	3.65E-68
ENSGALT00000019065	845	241	-1.680662566	Down	3.89E-68
ENSGALT00000094825	511.34	1141.87	1.288299249	Up	8.43E-68
ENSGALT00000099939	720.94	179.52	-1.876478987	Down	1.01E-67
ENSGALT00000092329	146.4	570.76	2.092224306	Up	1.19E-67
ENSGALT00000021979	533.55	94.28	-2.371344183	Down	1.96E-67
ENSGALT00000024790	627.34	136.5	-2.071090974	Down	4.02E-67
ENSGALT00000095459	459.09	64.63	-2.699245482	Down	4.11E-67
ENSGALT00000103936	440.3	1035.67	1.363261263	Up	4.12E-67
ENSGALT00000099149	333.65	875.95	1.521768647	Up	5.95E-67
ENSGALT00000016895	112.14	503.09	2.294771167	Up	6.83E-67
ENSGALT00000083354	407.35	986	1.404574367	Up	7.24E-67
ENSGALT00000052145	455.07	1055.14	1.342529676	Up	8.51E-67
ENSGALT00000106167	560.08	107.79	-2.248153942	Down	1.99E-66
ENSGALT00000069432	532.84	1163.23	1.255617717	Up	2.15E-66
ENSGALT00000098435	195.05	650.26	1.866428311	Up	2.30E-66
ENSGALT00000023206	1213.98	452.82	-1.29347944	Down	2.34E-66
ENSGALT00000068913	282.36	791.06	1.615507026	Up	5.44E-66
ENSGALT00000101271	509.47	1126.75	1.274353977	Up	7.83E-66
ENSGALT00000077785	1631.46	711.24	-1.068499619	Down	8.40E-66
ENSGALT00000007018	599.74	1251.75	1.190792982	Up	9.72E-66
ENSGALT00000103069	230.57	704.91	1.741489888	Up	1.98E-65
ENSGALT00000082774	191.18	637.82	1.867473359	Up	3.56E-65
ENSGALT00000062519	269.34	762.13	1.629864232	Up	1.96E-64
ENSGALT00000058734	533.44	100.75	-2.275290542	Down	2.95E-64
ENSGALT00000086688	836.12	1555.95	1.025269411	Up	3.40E-64
ENSGALT00000094432	267.47	755.96	1.628188443	Up	7.79E-64
ENSGALT00000054594	276.5	4.95	-5.674451516	Down	8.59E-64
ENSGALT00000098605	161.35	579.04	1.972725064	Up	1.06E-63
ENSGALT00000097087	359.88	33.99	-3.275078032	Down	1.55E-63
ENSGALT00000067389	525.35	1134.06	1.239401796	Up	1.67E-63
ENSGALT00000088976	149.78	557.55	2.025511823	Up	1.69E-63
ENSGALT00000076481	603.09	134.52	-2.035297001	Down	3.35E-63
ENSGALT00000091893	353.09	883.88	1.453070181	Up	3.49E-63
ENSGALT00000081690	274.7	762.63	1.602382002	Up	5.86E-63
ENSGALT00000077073	88.46	438.04	2.437221098	Up	1.19E-62
ENSGALT00000094273	357.1	0	-9.350928695	Down	1.33E-62
ENSGALT00000105304	90.17	440.13	2.416465913	Up	2.45E-62
ENSGALT00000012995	286.26	776.68	1.569249853	Up	3.16E-62
ENSGALT00000011897	994.76	343.17	-1.406169431	Down	6.38E-62
ENSGALT00000089096	0	328.48	9.488917351	Up	7.52E-62
ENSGALT00000096583	279.2	10.22	-4.642576212	Down	1.03E-61
ENSGALT00000013763	604.66	1231.11	1.155019253	Up	1.06E-61
ENSGALT00000069344	806	1497	1.022478106	Up	1.46E-61
ENSGALT00000020376	669.15	170.53	-1.843048457	Down	1.63E-61
ENSGALT00000076544	349	0	-9.317827598	Down	1.74E-61
ENSGALT00000079905	380.2	44.65	-2.960770823	Down	3.08E-61
ENSGALT00000101763	224.8	673.64	1.7125914	Up	3.39E-61
ENSGALT00000060808	600.74	1221.94	1.153616443	Up	3.88E-61
ENSGALT00000096179	480.71	1056.1	1.264763355	Up	4.10E-61
ENSGALT00000002051	758.08	217	-1.675399432	Down	4.79E-61
ENSGALT00000069091	519.63	1108.88	1.222802248	Up	7.25E-61
ENSGALT00000102083	508.65	1093.3	1.233199767	Up	8.10E-61
ENSGALT00000059290	223.53	669.08	1.71096588	Up	1.03E-60
ENSGALT00000101237	496	92.42	-2.294807497	Down	1.79E-60
ENSGALT00000089228	488.18	1061.23	1.249507897	Up	2.80E-60
ENSGALT00000026394	260.27	725.41	1.608043233	Up	2.86E-60
ENSGALT00000101772	58.28	364.19	2.772874155	Up	4.30E-60
ENSGALT00000080229	761.18	223.15	-1.64096822	Down	1.49E-59
ENSGALT00000024256	1128.69	431.15	-1.259131884	Down	2.36E-59
ENSGALT00000073823	17.67	262.91	4.024450701	Up	3.02E-59
ENSGALT00000043370	434.22	978.32	1.301135887	Up	3.20E-59
ENSGALT00000066579	690.13	1325.98	1.07137459	Up	6.11E-59
ENSGALT00000095589	481.51	1041.14	1.241782041	Up	1.29E-58
ENSGALT00000099470	37.24	309.13	3.18254432	Up	2.37E-58
ENSGALT00000006473	561.68	1148.87	1.16165085	Up	3.28E-58
ENSGALT00000079314	472.81	1025.02	1.245575234	Up	5.27E-58
ENSGALT00000075547	604.8	1205.66	1.124548704	Up	5.39E-58
ENSGALT00000081467	344.16	36.8	-3.09604613	Down	6.17E-58
ENSGALT00000099809	198.47	610.78	1.750987499	Up	2.39E-57
ENSGALT00000070522	962.9	342.83	-1.360636988	Down	3.76E-57
ENSGALT00000060190	0	296.72	9.342213991	Up	4.05E-57
ENSGALT00000081616	0	295.88	9.338123999	Up	5.42E-57
ENSGALT00000101706	316.32	0	-9.175985337	Down	6.67E-57
ENSGALT00000096855	353.46	41.78	-2.951406933	Down	6.95E-57
ENSGALT00000102921	313	786.15	1.457897581	Up	1.15E-56
ENSGALT00000107634	22.5	265.54	3.690187922	Up	1.42E-56
ENSGALT00000091894	797.1	252.4	-1.52979319	Down	2.01E-56
ENSGALT00000082645	437.81	965.65	1.2704511	Up	2.07E-56
ENSGALT00000087627	420.24	940.27	1.291117227	Up	2.51E-56
ENSGALT00000095198	673	187	-1.718312606	Down	2.63E-56
ENSGALT00000067660	506.19	1059.1	1.194343532	Up	3.78E-56
ENSGALT00000051113	94.21	421.19	2.289774703	Up	3.79E-56
ENSGALT00000059621	993	364.19	-1.31784678	Down	3.79E-56
ENSGALT00000102640	156.27	533.05	1.89948565	Up	5.48E-56
ENSGALT00000084212	449.39	978.81	1.252316448	Up	6.33E-56
ENSGALT00000060138	955.84	343.66	-1.346531574	Down	7.09E-56
ENSGALT00000084061	575.71	1150.89	1.128591401	Up	9.44E-56
ENSGALT00000093518	27.57	275.16	3.448355217	Up	1.08E-55
ENSGALT00000013141	226.15	645.52	1.642437428	Up	1.96E-55
ENSGALT00000094971	0	285.27	9.285439854	Up	2.20E-55
ENSGALT00000103681	171.91	556.48	1.823931998	Up	2.42E-55
ENSGALT00000108059	266.15	707.49	1.539725819	Up	2.47E-55
ENSGALT00000047226	383.47	55.78	-2.652038248	Down	2.50E-55
ENSGALT00000097844	383.47	55.78	-2.652038248	Down	2.50E-55
ENSGALT00000067478	497.88	105.01	-2.116015714	Down	4.48E-55
ENSGALT00000016368	673	1275	1.051074466	Up	4.71E-55
ENSGALT00000021093	700.46	1310.19	1.032657098	Up	5.83E-55
ENSGALT00000060233	236.74	659.28	1.606843458	Up	7.02E-55
ENSGALT00000097391	216.89	626.55	1.659721736	Up	1.21E-54
ENSGALT00000083319	148.9	513.08	1.914095665	Up	1.70E-54
ENSGALT00000097158	533.87	123.1	-1.987402091	Down	1.72E-54
ENSGALT00000098171	525.89	1074.51	1.160101569	Up	1.91E-54
ENSGALT00000009519	1000.1	375.78	-1.282928444	Down	2.63E-54
ENSGALT00000069600	184.96	572.34	1.758914764	Up	3.52E-54
ENSGALT00000097463	296.95	0	-9.084820594	Down	3.92E-54
ENSGALT00000090580	441.46	82.16	-2.296519008	Down	4.56E-54
ENSGALT00000011012	516.63	1058.99	1.164741268	Up	5.13E-54
ENSGALT00000013856	1358.85	598.94	-1.05264719	Down	8.09E-54
ENSGALT00000092893	11.02	224.67	4.478866995	Up	9.66E-54
ENSGALT00000104471	394.39	886.85	1.298322767	Up	1.12E-53
ENSGALT00000062035	731.94	226.17	-1.565062184	Down	1.17E-53
ENSGALT00000092549	231.38	4.67	-5.501442178	Down	1.43E-53
ENSGALT00000039783	322	781	1.407517489	Up	1.69E-53
ENSGALT00000077789	402.48	896.77	1.28507655	Up	1.99E-53
ENSGALT00000098331	183.01	564.92	1.755379724	Up	2.34E-53
ENSGALT00000067595	437.28	943.78	1.239148863	Up	3.94E-53
ENSGALT00000090921	261.93	688.01	1.522503855	Up	5.26E-53
ENSGALT00000090729	1296.46	564.1	-1.071299224	Down	7.15E-53
ENSGALT00000062361	409.97	903.17	1.268734852	Up	9.06E-53
ENSGALT00000015878	551.46	1096.06	1.120254255	Up	1.43E-52
ENSGALT00000036292	714.87	1310.79	1.003939385	Up	1.43E-52
ENSGALT00000014903	94.47	405.83	2.232202982	Up	1.44E-52
ENSGALT00000059512	519	121	-1.971471862	Down	1.75E-52
ENSGALT00000105914	665.01	1244.28	1.03311886	Up	2.54E-52
ENSGALT00000045324	631.37	1199.37	1.054974804	Up	3.38E-52
ENSGALT00000084991	160.24	521.08	1.830526185	Up	3.48E-52
ENSGALT00000094235	0	262.96	9.16795518	Up	5.96E-52
ENSGALT00000090402	580.63	152.61	-1.798513986	Down	6.64E-52
ENSGALT00000038354	421	912	1.24446922	Up	9.79E-52
ENSGALT00000100558	555.12	1095.02	1.109341272	Up	9.98E-52
ENSGALT00000088013	350	811	1.341602621	Up	1.06E-51
ENSGALT00000024476	183.42	556.93	1.731600679	Up	1.14E-51
ENSGALT00000093336	15.23	227.92	4.032795308	Up	1.16E-51
ENSGALT00000023897	685	1265	1.01421712	Up	1.26E-51
ENSGALT00000095742	654.34	1224.79	1.033677667	Up	1.42E-51
ENSGALT00000053334	335.13	788.65	1.363919969	Up	1.45E-51
ENSGALT00000106363	152.17	504.23	1.857653622	Up	1.53E-51
ENSGALT00000091150	32.65	270.78	3.181221916	Up	2.57E-51
ENSGALT00000056509	648.46	1215.05	1.035181821	Up	2.69E-51
ENSGALT00000011898	589.84	1135.65	1.074378335	Up	5.84E-51
ENSGALT00000096299	63.88	337.88	2.532330367	Up	7.99E-51
ENSGALT00000093650	0	255.02	9.123722214	Up	1.03E-50
ENSGALT00000094639	646.54	190.19	-1.636042608	Down	1.22E-50
ENSGALT00000090583	398.75	872.32	1.258628577	Up	2.04E-50
ENSGALT00000047585	270.92	0	-8.952467462	Down	2.44E-50
ENSGALT00000053800	1212.94	524.47	-1.080320401	Down	3.08E-50
ENSGALT00000003408	5.85	199.3	5.219616904	Up	3.31E-50
ENSGALT00000016217	417.47	79.96	-2.255066521	Down	3.80E-50
ENSGALT00000092583	19.4	233.04	3.715704678	Up	4.18E-50
ENSGALT00000102953	475.75	975.95	1.165859209	Up	5.40E-50
ENSGALT00000106964	52.15	309.66	2.699201507	Up	5.62E-50
ENSGALT00000010390	312.42	745.93	1.384809067	Up	5.67E-50
ENSGALT00000024924	0	250.17	9.096020612	Up	5.96E-50
ENSGALT00000092609	62.88	330.98	2.525326548	Up	1.13E-49
ENSGALT00000040721	0	248.28	9.085079869	Up	1.18E-49
ENSGALT00000097973	461.27	953.4	1.176725788	Up	1.39E-49
ENSGALT00000096986	154.95	497.48	1.8120914	Up	3.07E-49
ENSGALT00000011704	603.01	171.83	-1.681944358	Down	3.48E-49
ENSGALT00000032673	353.1	54.8	-2.558573394	Down	3.48E-49
ENSGALT00000093352	0	244.38	9.062238039	Up	4.88E-49
ENSGALT00000036897	1253.45	556.46	-1.042298929	Down	5.17E-49
ENSGALT00000061149	126.35	447.4	1.953395221	Up	5.22E-49
ENSGALT00000019790	627.31	185.21	-1.630760937	Down	5.72E-49
ENSGALT00000095836	261.47	0	-8.901245988	Down	6.10E-49
ENSGALT00000106282	828.3	297.85	-1.346311801	Down	1.20E-48
ENSGALT00000091168	470.05	958.77	1.157626169	Up	1.30E-48
ENSGALT00000085290	17.59	222.62	3.79101145	Up	1.34E-48
ENSGALT00000106426	350.03	55	-2.540719424	Down	2.09E-48
ENSGALT00000099786	597.72	171.49	-1.672089736	Down	2.22E-48
ENSGALT00000012477	392.6	850.3	1.244167394	Up	2.44E-48
ENSGALT00000092602	828.9	299.4	-1.339868213	Down	2.45E-48
ENSGALT00000007983	69.83	338.68	2.407259545	Up	3.57E-48
ENSGALT00000071428	0	238.69	9.028249944	Up	3.89E-48
ENSGALT00000077811	120.69	433.28	1.973249129	Up	3.92E-48
ENSGALT00000101180	247.64	638.72	1.49619489	Up	3.96E-48
ENSGALT00000053191	556.96	1071.43	1.073147601	Up	4.29E-48
ENSGALT00000052772	745.51	252.69	-1.431603504	Down	4.34E-48
ENSGALT00000106576	758.97	260.79	-1.411898682	Down	5.97E-48
ENSGALT00000013580	412.48	873.9	1.212399662	Up	1.01E-47
ENSGALT00000106379	252.9	0	-8.853167598	Down	1.16E-47
ENSGALT00000092159	22.72	232.21	3.482650991	Up	1.21E-47
ENSGALT00000084215	204.5	2.94	-5.990885249	Down	1.35E-47
ENSGALT00000004153	113	417	2.01298024	Up	1.43E-47
ENSGALT00000023339	221.68	595.05	1.553787911	Up	1.99E-47
ENSGALT00000099777	547.49	1053.85	1.074020645	Up	2.15E-47
ENSGALT00000008077	276.51	677.67	1.422506878	Up	2.22E-47
ENSGALT00000064000	501.25	992.21	1.114370795	Up	2.26E-47
ENSGALT00000096576	64.54	324.37	2.458630541	Up	2.59E-47
ENSGALT00000063681	113.9	415.39	1.995954367	Up	6.85E-47
ENSGALT00000104173	50.3	292.88	2.670935002	Up	7.42E-47
ENSGALT00000065054	1184.16	523.84	-1.047410266	Down	9.24E-47
ENSGALT00000037928	265.37	655.04	1.432833352	Up	2.44E-46
ENSGALT00000043006	377.82	815.53	1.239294504	Up	3.68E-46
ENSGALT00000010709	137.89	452.27	1.842922097	Up	6.21E-46
ENSGALT00000105204	239.95	18.55	-3.563987093	Down	6.78E-46
ENSGALT00000078493	230.33	15.62	-3.752980344	Down	9.27E-46
ENSGALT00000099466	788.31	286.94	-1.328758351	Down	1.71E-45
ENSGALT00000073236	686.72	228.99	-1.455181755	Down	1.71E-45
ENSGALT00000069507	0	221.8	8.922371184	Up	2.01E-45
ENSGALT00000063640	238.81	609.66	1.481397272	Up	2.27E-45
ENSGALT00000080375	196.67	1.96	-6.519523813	Down	3.19E-45
ENSGALT00000002593	236.74	0	-8.757904048	Down	3.20E-45
ENSGALT00000058133	634.94	201.9	-1.523723729	Down	4.70E-45
ENSGALT00000095120	411.86	855.26	1.183464678	Up	4.71E-45
ENSGALT00000019693	485.93	955.08	1.104128707	Up	5.15E-45
ENSGALT00000018481	396.96	834.48	1.201139461	Up	5.24E-45
ENSGALT00000004065	234.13	0	-8.741910366	Down	7.99E-45
ENSGALT00000079269	145.51	459.47	1.788107992	Up	8.11E-45
ENSGALT00000091792	233.46	0	-8.737775947	Down	1.01E-44
ENSGALT00000013530	112.77	403.04	1.966795335	Up	1.03E-44
ENSGALT00000093322	232.05	595.48	1.488872985	Up	1.12E-44
ENSGALT00000053203	481.79	947.04	1.104276541	Up	1.16E-44
ENSGALT00000058550	110.68	397.76	1.974759281	Up	2.25E-44
ENSGALT00000011323	270	650.26	1.397312902	Up	2.28E-44
ENSGALT00000081648	309.45	707.46	1.322197886	Up	2.31E-44
ENSGALT00000100551	570.67	1061.37	1.024454677	Up	2.67E-44
ENSGALT00000000975	47.35	275.24	2.668509447	Up	4.24E-44
ENSGALT00000094227	169.25	493.64	1.673559097	Up	6.35E-44
ENSGALT00000046827	76.07	331.49	2.252821468	Up	9.83E-44
ENSGALT00000092865	1109.61	491.94	-1.044242795	Down	1.02E-43
ENSGALT00000002845	627.63	202.55	-1.5023806	Down	1.13E-43
ENSGALT00000005337	262.1	634.51	1.404781176	Up	1.13E-43
ENSGALT00000018829	458.71	908.67	1.115429718	Up	1.35E-43
ENSGALT00000102473	77.39	332.96	2.234385434	Up	1.69E-43
ENSGALT00000056505	225.45	0	-8.687408071	Down	1.72E-43
ENSGALT00000033172	85	347	2.158656545	Up	1.93E-43
ENSGALT00000052436	152.65	464.02	1.733215028	Up	2.12E-43
ENSGALT00000106541	224.44	0	-8.680930379	Down	2.45E-43
ENSGALT00000091725	540.85	1014.85	1.037221698	Up	2.85E-43
ENSGALT00000099597	8.61	178.67	4.504395996	Up	3.31E-43
ENSGALT00000018720	244.4	24.12	-3.211686844	Down	5.23E-43
ENSGALT00000106199	184.23	3.85	-5.451250124	Down	5.59E-43
ENSGALT00000099765	452.61	896.14	1.114711304	Up	5.62E-43
ENSGALT00000065269	50.92	278.1	2.578555049	Up	5.72E-43
ENSGALT00000106999	341.8	744.19	1.251774236	Up	6.40E-43
ENSGALT00000091372	52.12	280.26	2.556112491	Up	6.89E-43
ENSGALT00000088465	361.45	71.28	-2.21297122	Down	1.06E-42
ENSGALT00000068928	60.88	296.69	2.414171666	Up	1.48E-42
ENSGALT00000091714	295.12	44	-2.616470637	Down	2.16E-42
ENSGALT00000099771	403.24	91.17	-2.015752047	Down	2.45E-42
ENSGALT00000093232	209.1	547.12	1.516919861	Up	2.69E-42
ENSGALT00000095287	0	202.49	8.79096248	Up	2.92E-42
ENSGALT00000087331	735	269	-1.320882449	Down	3.63E-42
ENSGALT00000008481	397.86	816.53	1.16650066	Up	3.73E-42
ENSGALT00000104344	0	201.84	8.78632393	Up	3.74E-42
ENSGALT00000096709	279.42	650.37	1.348081051	Up	4.13E-42
ENSGALT00000091295	350.62	751.12	1.228390749	Up	4.30E-42
ENSGALT00000043595	440.26	872.62	1.116253395	Up	5.50E-42
ENSGALT00000105504	11.26	180.38	4.131016282	Up	8.09E-42
ENSGALT00000047862	270	35.32	-2.805146531	Down	8.76E-42
ENSGALT00000088755	453.13	888.11	1.100068997	Up	9.57E-42
ENSGALT00000090332	0	199.13	8.766822406	Up	1.05E-41
ENSGALT00000049924	466.7	123.93	-1.783714373	Down	1.29E-41
ENSGALT00000087896	307.49	687.09	1.289215222	Up	1.50E-41
ENSGALT00000100349	55.19	280.81	2.476371151	Up	1.60E-41
ENSGALT00000067650	378.8	785.86	1.182091619	Up	1.80E-41
ENSGALT00000096429	447.39	115.52	-1.824134734	Down	3.68E-41
ENSGALT00000017665	431.8	108.16	-1.867940558	Down	4.91E-41
ENSGALT00000080238	389.47	797.32	1.162902282	Up	5.18E-41
ENSGALT00000065146	197.79	522.57	1.530910445	Up	5.25E-41
ENSGALT00000069450	0	194.81	8.735179554	Up	5.52E-41
ENSGALT00000047106	291.14	45	-2.564460531	Down	5.73E-41
ENSGALT00000056614	558.78	174.07	-1.553357172	Down	5.88E-41
ENSGALT00000053867	0	194.62	8.733771794	Up	5.93E-41
ENSGALT00000002464	342.42	732.23	1.225785543	Up	5.99E-41
ENSGALT00000095525	395.3	804.56	1.154507687	Up	6.51E-41
ENSGALT00000100296	233.65	574.98	1.428418366	Up	1.03E-40
ENSGALT00000058106	689.61	248.34	-1.344208412	Down	1.04E-40
ENSGALT00000056072	499.11	941.19	1.044383811	Up	1.06E-40
ENSGALT00000097202	599.12	197.05	-1.475027617	Down	1.07E-40
ENSGALT00000019637	6.27	163.3	4.832171166	Up	1.12E-40
ENSGALT00000019286	264.47	619.8	1.357954303	Up	1.20E-40
ENSGALT00000016736	109.75	378.16	1.914031459	Up	1.23E-40
ENSGALT00000033524	421	837	1.120663018	Up	1.36E-40
ENSGALT00000009881	288.71	652.74	1.306143	Up	2.46E-40
ENSGALT00000078777	631.16	216.32	-1.415583092	Down	2.50E-40
ENSGALT00000106227	180.97	7.53	-4.457701253	Down	5.73E-40
ENSGALT00000070978	275.81	631.7	1.324820435	Up	6.40E-40
ENSGALT00000013741	498	145	-1.650837213	Down	6.61E-40
ENSGALT00000068522	1.9	157.64	6.503746054	Up	6.85E-40
ENSGALT00000061885	330.99	64.02	-2.24093742	Down	7.75E-40
ENSGALT00000092685	282.66	43.7	-2.564106924	Down	8.03E-40
ENSGALT00000066310	1022.39	456.66	-1.033497671	Down	8.92E-40
ENSGALT00000027846	201.57	0	-8.525881497	Down	9.00E-40
ENSGALT00000106938	546.87	171.76	-1.541548197	Down	1.07E-39
ENSGALT00000084558	253.4	597.73	1.367333057	Up	1.16E-39
ENSGALT00000094460	199.79	0	-8.513084936	Down	1.72E-39
ENSGALT00000103481	18.82	190.76	3.470675783	Up	2.35E-39
ENSGALT00000054206	1053.64	479.73	-1.005831826	Down	3.16E-39
ENSGALT00000071796	873.25	365.25	-1.128254836	Down	3.30E-39
ENSGALT00000102689	170.45	469.32	1.590478971	Up	5.00E-39
ENSGALT00000106397	282.63	45.43	-2.507941771	Down	6.96E-39
ENSGALT00000050904	56.75	272.44	2.392501868	Up	7.81E-39
ENSGALT00000089594	19.65	190.28	3.404778341	Up	1.10E-38
ENSGALT00000097669	88.95	331.92	2.02902468	Up	1.31E-38
ENSGALT00000062908	329.57	66.06	-2.18948042	Down	1.32E-38
ENSGALT00000048188	731.4	281.67	-1.247399084	Down	1.51E-38
ENSGALT00000049448	406.09	102.31	-1.859596709	Down	1.78E-38
ENSGALT00000100714	195.42	14.1	-3.663555429	Down	1.85E-38
ENSGALT00000064200	439.05	845.71	1.07503342	Up	1.92E-38
ENSGALT00000068417	451	861	1.062141433	Up	2.23E-38
ENSGALT00000067193	501.14	926.27	1.015474722	Up	2.34E-38
ENSGALT00000049962	372.49	86.41	-1.97867588	Down	2.39E-38
ENSGALT00000102956	29.02	211.44	2.994384534	Up	2.40E-38
ENSGALT00000021310	875.27	370.68	-1.110298217	Down	2.45E-38
ENSGALT00000059753	335.85	705.63	1.200350498	Up	2.69E-38
ENSGALT00000008553	103	355	1.914430316	Up	2.89E-38
ENSGALT00000047140	50.09	256.44	2.485282426	Up	3.17E-38
ENSGALT00000081610	392.77	96.52	-1.895529291	Down	3.35E-38
ENSGALT00000105038	362.65	741.62	1.161357931	Up	3.39E-38
ENSGALT00000010544	284	632	1.283289257	Up	4.20E-38
ENSGALT00000014525	489.47	909.1	1.022474188	Up	4.35E-38
ENSGALT00000075579	190.93	0	-8.447644366	Down	4.42E-38
ENSGALT00000080135	338.87	71.48	-2.115864753	Down	4.69E-38
ENSGALT00000103422	448.13	853.97	1.059523707	Up	6.19E-38
ENSGALT00000099044	374.28	755.5	1.142569425	Up	6.38E-38
ENSGALT00000080297	25.97	202.54	3.092544566	Up	6.83E-38
ENSGALT00000019852	308.43	58.35	-2.272882909	Down	7.33E-38
ENSGALT00000066689	991.46	447.1	-1.019701394	Down	8.02E-38
ENSGALT00000100120	295.57	646.28	1.25791513	Up	8.73E-38
ENSGALT00000076280	123.17	386.59	1.77940904	Up	9.44E-38
ENSGALT00000105509	285.45	48.83	-2.418142751	Down	1.01E-37
ENSGALT00000105930	233.24	28.31	-2.913175945	Down	1.11E-37
ENSGALT00000101458	18.83	184.33	3.420441615	Up	1.15E-37
ENSGALT00000106626	395.28	781.68	1.112958793	Up	1.26E-37
ENSGALT00000106564	332.03	694.99	1.194934248	Up	1.72E-37
ENSGALT00000075875	200.5	506.73	1.466870635	Up	1.73E-37
ENSGALT00000013519	361.77	735.5	1.152908194	Up	1.77E-37
ENSGALT00000032019	377	756	1.13307734	Up	1.82E-37
ENSGALT00000020568	266.16	41.43	-2.554290417	Down	1.89E-37
ENSGALT00000043255	449.32	851.59	1.051671357	Up	2.12E-37
ENSGALT00000097238	225.43	543.03	1.397608011	Up	2.32E-37
ENSGALT00000095730	471.36	880.08	1.030060965	Up	2.33E-37
ENSGALT00000093998	1.98	146.11	6.33466631	Up	2.58E-37
ENSGALT00000055152	253.53	36.7	-2.659048874	Down	2.74E-37
ENSGALT00000059632	497.34	912.74	1.005227117	Up	3.17E-37
ENSGALT00000051007	640.97	234	-1.324492676	Down	3.75E-37
ENSGALT00000018362	462.1	866.31	1.03593391	Up	3.94E-37
ENSGALT00000082219	162.4	446.39	1.588008704	Up	3.95E-37
ENSGALT00000019105	368.5	88.07	-1.93568642	Down	6.35E-37
ENSGALT00000075325	313.34	62.89	-2.187570782	Down	9.34E-37
ENSGALT00000069675	806.34	335.35	-1.136465061	Down	9.52E-37
ENSGALT00000102753	168.24	453.36	1.559391981	Up	9.56E-37
ENSGALT00000095170	1.71	144.6	6.531183046	Up	1.05E-36
ENSGALT00000002925	239.16	558.84	1.353714801	Up	1.16E-36
ENSGALT00000062566	223.81	536.27	1.389940679	Up	1.26E-36
ENSGALT00000096740	5.7	146.2	4.81009321	Up	1.48E-36
ENSGALT00000101025	67.72	283.42	2.194543318	Up	1.61E-36
ENSGALT00000104322	27.25	199.35	3.000231099	Up	2.53E-36
ENSGALT00000084764	274.18	606.37	1.274330669	Up	2.96E-36
ENSGALT00000062173	263.17	590.73	1.29575947	Up	3.01E-36
ENSGALT00000092418	406.16	786.14	1.081993722	Up	3.18E-36
ENSGALT00000107271	179.06	0	-8.355043653	Down	3.59E-36
ENSGALT00000096082	293.89	633.08	1.236367178	Up	4.13E-36
ENSGALT00000094503	454.59	848.73	1.029995353	Up	4.32E-36
ENSGALT00000106245	215.13	24.25	-3.019896442	Down	4.46E-36
ENSGALT00000068614	344.52	702.45	1.157063431	Up	4.51E-36
ENSGALT00000102732	59.7	265.73	2.283413904	Up	5.66E-36
ENSGALT00000078750	475.61	145.74	-1.577126525	Down	7.07E-36
ENSGALT00000019319	853	369	-1.079669297	Down	7.84E-36
ENSGALT00000037607	340.42	695.23	1.159430167	Up	7.86E-36
ENSGALT00000107300	336.83	76.1	-2.016796651	Down	1.09E-35
ENSGALT00000096118	182.41	468.94	1.491474151	Up	1.18E-35
ENSGALT00000108271	0	163.22	8.479929666	Up	1.32E-35
ENSGALT00000092518	175.48	0	-8.325907173	Down	1.37E-35
ENSGALT00000103255	300.73	59.87	-2.19930799	Down	1.42E-35
ENSGALT00000072433	175.35	0	-8.324837992	Down	1.44E-35
ENSGALT00000103669	315.68	659.07	1.19122447	Up	1.76E-35
ENSGALT00000079361	31.55	205.43	2.832190599	Up	2.10E-35
ENSGALT00000049866	367.53	91.7	-1.873612749	Down	2.46E-35
ENSGALT00000004484	605.77	221.38	-1.322989612	Down	3.73E-35
ENSGALT00000093418	117.34	363.6	1.760912931	Up	3.95E-35
ENSGALT00000090971	43.91	230.39	2.520712287	Up	4.67E-35
ENSGALT00000094316	128.32	381.1	1.69967919	Up	4.80E-35
ENSGALT00000015707	900.03	403.27	-1.028971377	Down	5.41E-35
ENSGALT00000053857	446.59	829.47	1.022494485	Up	6.51E-35
ENSGALT00000072254	171.31	0	-8.291209931	Down	6.58E-35
ENSGALT00000046345	645.09	246.09	-1.26105879	Down	9.00E-35
ENSGALT00000006172	254	568	1.290318061	Up	1.04E-34
ENSGALT00000103749	291	619.24	1.218735141	Up	1.31E-34
ENSGALT00000083203	14.82	162.51	3.584166772	Up	1.32E-34
ENSGALT00000021209	235.77	540.99	1.327477398	Up	1.50E-34
ENSGALT00000095628	410.04	115.64	-1.696868511	Down	1.99E-34
ENSGALT00000096956	168.29	0	-8.265550014	Down	2.06E-34
ENSGALT00000091589	903.4	408.57	-1.01552601	Down	2.10E-34
ENSGALT00000105332	150.16	412.39	1.586764423	Up	2.10E-34
ENSGALT00000081143	30.79	199.7	2.826556189	Up	2.12E-34
ENSGALT00000052542	0	156.26	8.417060338	Up	2.18E-34
ENSGALT00000091653	326.18	74.25	-2.005949765	Down	2.19E-34
ENSGALT00000094991	531.63	182.42	-1.413902979	Down	3.38E-34
ENSGALT00000046118	153.94	417.07	1.567177019	Up	3.48E-34
ENSGALT00000047406	166.2	0	-8.247520943	Down	4.55E-34
ENSGALT00000107073	20.28	174	3.230213377	Up	4.69E-34
ENSGALT00000100655	437.94	811.3	1.01875789	Up	5.40E-34
ENSGALT00000067489	469.21	148.48	-1.530709517	Down	5.53E-34
ENSGALT00000097192	0	153.68	8.393041242	Up	6.21E-34
ENSGALT00000105592	165.21	0	-8.238901576	Down	6.63E-34
ENSGALT00000037811	0	153.37	8.39012813	Up	7.04E-34
ENSGALT00000071359	133.15	382.65	1.6522286	Up	7.25E-34
ENSGALT00000012422	0	152.89	8.385605867	Up	8.55E-34
ENSGALT00000070082	111.58	346.9	1.765697013	Up	1.02E-33
ENSGALT00000097190	163.49	0	-8.223802956	Down	1.28E-33
ENSGALT00000052578	226.08	32.47	-2.670398452	Down	1.35E-33
ENSGALT00000015787	282.87	601.02	1.21652945	Up	1.48E-33
ENSGALT00000099497	404.1	763.76	1.047662641	Up	1.56E-33
ENSGALT00000010309	296.61	619.73	1.192328199	Up	1.61E-33
ENSGALT00000101380	404.07	763.44	1.047165163	Up	1.71E-33
ENSGALT00000086590	594.45	221.58	-1.294472171	Down	1.90E-33
ENSGALT00000092269	6.46	136.18	4.527092492	Up	1.96E-33
ENSGALT00000107430	17.33	163.96	3.371255964	Up	2.51E-33
ENSGALT00000044775	17.94	165.29	3.333003278	Up	2.79E-33
ENSGALT00000096166	0	149.91	8.357208442	Up	2.88E-33
ENSGALT00000090874	373.94	721.65	1.077748126	Up	3.35E-33
ENSGALT00000106850	263.19	570.67	1.245807677	Up	4.21E-33
ENSGALT00000078203	170.59	436.46	1.484571992	Up	4.27E-33
ENSGALT00000105179	160.32	0	-8.195554975	Down	4.28E-33
ENSGALT00000017821	54	242	2.293231364	Up	4.37E-33
ENSGALT00000015751	419.76	780.65	1.024366803	Up	4.64E-33
ENSGALT00000057018	173.43	440.48	1.473978665	Up	4.74E-33
ENSGALT00000016805	320.83	649.09	1.145865108	Up	5.55E-33
ENSGALT00000096757	61.03	254.91	2.191653104	Up	5.60E-33
ENSGALT00000023340	371.07	716.12	1.07776562	Up	5.82E-33
ENSGALT00000068559	406.01	117.95	-1.654084214	Down	5.86E-33
ENSGALT00000049832	142.41	392.09	1.59039002	Up	6.64E-33
ENSGALT00000042669	0	147.72	8.335976986	Up	7.04E-33
ENSGALT00000062303	158.86	0	-8.18235647	Down	7.48E-33
ENSGALT00000097835	552.56	199.65	-1.339402428	Down	8.25E-33
ENSGALT00000016017	204	484	1.375693524	Up	9.51E-33
ENSGALT00000070953	0	146.98	8.328731675	Up	9.52E-33
ENSGALT00000061558	528.67	186.14	-1.376723721	Down	9.63E-33
ENSGALT00000094744	113.54	344.81	1.731856597	Up	1.10E-32
ENSGALT00000047480	222.14	509.86	1.32788759	Up	1.10E-32
ENSGALT00000023392	148.14	399	1.558683133	Up	1.54E-32
ENSGALT00000076325	156.72	0	-8.162789864	Down	1.70E-32
ENSGALT00000080435	172.75	435.97	1.464798782	Up	1.91E-32
ENSGALT00000103257	165.19	424.35	1.490383952	Up	2.09E-32
ENSGALT00000104877	92.14	307.61	1.86845853	Up	2.18E-32
ENSGALT00000099020	572.67	213.25	-1.295902658	Down	2.42E-32
ENSGALT00000065466	92.92	308.31	1.859576253	Up	2.92E-32
ENSGALT00000026250	254.95	553.4	1.247363935	Up	3.24E-32
ENSGALT00000062959	155.67	408.37	1.520641573	Up	3.84E-32
ENSGALT00000027620	369.95	708.63	1.066957873	Up	3.90E-32
ENSGALT00000041122	26.62	181.22	2.896415337	Up	3.99E-32
ENSGALT00000068059	186.3	454.15	1.414796834	Up	4.21E-32
ENSGALT00000106884	188.66	20.9	-3.044958097	Down	4.23E-32
ENSGALT00000102962	393.82	739.64	1.038542497	Up	4.27E-32
ENSGALT00000094186	107.4	331.7	1.756140647	Up	4.28E-32
ENSGALT00000098168	330.07	654.75	1.117427765	Up	5.20E-32
ENSGALT00000063430	377.43	106.01	-1.70275311	Down	5.53E-32
ENSGALT00000025589	299.1	612.48	1.163290453	Up	6.06E-32
ENSGALT00000094813	268.48	570.29	1.216136743	Up	6.42E-32
ENSGALT00000041243	19.79	164.5	3.184499695	Up	6.50E-32
ENSGALT00000093359	303.9	69.87	-1.991596001	Down	7.01E-32
ENSGALT00000027854	167.86	425.28	1.470410152	Up	7.27E-32
ENSGALT00000046321	158.39	410.69	1.503824194	Up	8.09E-32
ENSGALT00000099655	0	141.74	8.276358773	Up	8.22E-32
ENSGALT00000017553	419.11	770	1.00678513	Up	9.08E-32
ENSGALT00000081184	208.61	484.03	1.34354378	Up	1.18E-31
ENSGALT00000023671	321	640	1.124754236	Up	1.21E-31
ENSGALT00000028179	291.22	599.62	1.171194695	Up	1.24E-31
ENSGALT00000096729	215.54	32.03	-2.621204298	Down	1.64E-31
ENSGALT00000106841	68.61	262.14	2.063102369	Up	1.65E-31
ENSGALT00000048133	4.19	123.37	5.00915319	Up	1.72E-31
ENSGALT00000107368	181.95	19.46	-3.095702807	Down	1.77E-31
ENSGALT00000049664	240.17	42.31	-2.375729734	Down	2.07E-31
ENSGALT00000097825	264.17	52.84	-2.192508638	Down	2.33E-31
ENSGALT00000054194	649.43	263.63	-1.17140385	Down	2.38E-31
ENSGALT00000054272	138.57	376.93	1.572937301	Up	3.15E-31
ENSGALT00000066492	265.75	53.85	-2.173795813	Down	3.21E-31
ENSGALT00000072542	173.22	16.82	-3.235100274	Down	3.35E-31
ENSGALT00000051008	13.51	146.1	3.564112227	Up	3.58E-31
ENSGALT00000039364	148.71	0	-8.087102226	Down	3.76E-31
ENSGALT00000068742	184.71	445.81	1.400422632	Up	4.33E-31
ENSGALT00000014245	219.56	496.24	1.305678414	Up	4.36E-31
ENSGALT00000075149	250.83	540.13	1.235852401	Up	4.65E-31
ENSGALT00000093841	5.79	125.41	4.566200861	Up	4.84E-31
ENSGALT00000101208	71.27	264.54	2.021374682	Up	5.33E-31
ENSGALT00000026377	148.53	390.58	1.52411935	Up	6.41E-31
ENSGALT00000051341	349.71	95.03	-1.750448488	Down	7.17E-31
ENSGALT00000080083	105.8	322.79	1.738511886	Up	7.19E-31
ENSGALT00000017012	674.47	281.3	-1.132389093	Down	7.19E-31
ENSGALT00000107153	52.11	228.51	2.26188077	Up	7.42E-31
ENSGALT00000004321	262.56	53.25	-2.172538085	Down	7.58E-31
ENSGALT00000047691	271.78	567.37	1.191106204	Up	8.53E-31
ENSGALT00000094846	180	19.86	-3.05080375	Down	9.20E-31
ENSGALT00000092832	146.39	0	-8.064417567	Down	9.29E-31
ENSGALT00000017005	145.58	0	-8.056412731	Down	1.28E-30
ENSGALT00000100584	757.87	335.24	-1.047500473	Down	1.38E-30
ENSGALT00000078001	252.49	539.27	1.224037156	Up	1.42E-30
ENSGALT00000107189	303.37	72.96	-1.926645163	Down	1.53E-30
ENSGALT00000076380	258.23	546.23	1.210107564	Up	2.01E-30
ENSGALT00000020569	199.91	463.93	1.343812128	Up	2.01E-30
ENSGALT00000007492	70.37	260.06	2.015067725	Up	2.18E-30
ENSGALT00000070108	144.21	0	-8.04277177	Down	2.18E-30
ENSGALT00000096161	24.13	168.63	2.934217029	Up	2.20E-30
ENSGALT00000058115	306.84	611.87	1.124994228	Up	2.43E-30
ENSGALT00000090536	131.2	1.03	-6.863723944	Down	2.65E-30
ENSGALT00000108153	151.2	391.16	1.500556337	Up	2.67E-30
ENSGALT00000076799	143.56	0	-8.036254389	Down	2.81E-30
ENSGALT00000061188	217.77	488.14	1.293745383	Up	3.34E-30
ENSGALT00000014767	226.55	39.06	-2.406810008	Down	3.68E-30
ENSGALT00000013063	102.25	312.99	1.743271349	Up	4.28E-30
ENSGALT00000046457	292.74	590.75	1.142183464	Up	4.91E-30
ENSGALT00000062719	141.71	0	-8.017542129	Down	5.83E-30
ENSGALT00000099669	141.63	0	-8.01672745	Down	6.02E-30
ENSGALT00000104500	135.66	365.27	1.558223499	Up	6.26E-30
ENSGALT00000055021	199.76	460.53	1.334283042	Up	6.65E-30
ENSGALT00000020877	181.19	433.5	1.387784288	Up	6.82E-30
ENSGALT00000009585	234	509	1.250412755	Up	6.96E-30
ENSGALT00000100240	210.52	475.78	1.305592956	Up	7.07E-30
ENSGALT00000038495	456.29	155.61	-1.422760632	Down	7.14E-30
ENSGALT00000099964	240.46	517.61	1.235324194	Up	8.06E-30
ENSGALT00000017201	140.61	0	-8.006299762	Down	8.98E-30
ENSGALT00000094335	0	130.32	8.155170327	Up	9.67E-30
ENSGALT00000009410	235.53	43.84	-2.296335499	Down	1.09E-29
ENSGALT00000093987	293.83	589.69	1.134230655	Up	1.14E-29
ENSGALT00000103315	691.08	297.9	-1.084768976	Down	1.38E-29
ENSGALT00000070762	107.17	318.33	1.699877644	Up	1.41E-29
ENSGALT00000005576	274.41	61.62	-2.025606841	Down	1.44E-29
ENSGALT00000083002	0	129.28	8.143610922	Up	1.50E-29
ENSGALT00000046776	39.93	198.88	2.445608853	Up	1.54E-29
ENSGALT00000100512	21.75	159.71	3.00562297	Up	1.64E-29
ENSGALT00000101852	224.38	39.5	-2.376763901	Down	1.77E-29
ENSGALT00000043720	63.72	243.86	2.065490591	Up	1.77E-29
ENSGALT00000085949	63.16	242.8	2.071940974	Up	1.81E-29
ENSGALT00000104900	271.29	60.42	-2.037482152	Down	1.84E-29
ENSGALT00000056156	255.04	535.42	1.199203124	Up	1.85E-29
ENSGALT00000095550	160.31	399.59	1.446911685	Up	2.23E-29
ENSGALT00000101609	28.66	174.58	2.736033406	Up	2.33E-29
ENSGALT00000102402	0	128.17	8.131170437	Up	2.39E-29
ENSGALT00000083959	113.18	326.58	1.658073028	Up	2.61E-29
ENSGALT00000073747	42.17	202.26	2.391177735	Up	2.77E-29
ENSGALT00000059729	373.99	691.88	1.016777772	Up	3.59E-29
ENSGALT00000092431	260.18	56.24	-2.080585938	Down	4.70E-29
ENSGALT00000100477	136.38	0	-7.962232651	Down	4.77E-29
ENSGALT00000107637	0	126.02	8.106764533	Up	5.95E-29
ENSGALT00000057809	135.17	0	-7.949375553	Down	7.72E-29
ENSGALT00000077558	363.46	675.41	1.023222569	Up	8.46E-29
ENSGALT00000051515	151.19	12.9	-3.421664121	Down	1.04E-28
ENSGALT00000094671	159.23	15.72	-3.211183424	Down	1.19E-28
ENSGALT00000067146	0	124.36	8.08763434	Up	1.21E-28
ENSGALT00000061378	237.76	506.14	1.219286102	Up	1.22E-28
ENSGALT00000016303	644	273	-1.108904109	Down	1.23E-28
ENSGALT00000056892	117.27	329.45	1.619481165	Up	1.25E-28
ENSGALT00000103054	276.94	65.25	-1.95626801	Down	1.42E-28
ENSGALT00000094713	133.06	7.25	-4.068696505	Down	1.46E-28
ENSGALT00000092026	29.99	174.15	2.667032674	Up	1.48E-28
ENSGALT00000090989	254.47	54.8	-2.085992157	Down	1.52E-28
ENSGALT00000105153	133.28	0	-7.929060867	Down	1.64E-28
ENSGALT00000104472	114.52	324.35	1.631207492	Up	1.72E-28
ENSGALT00000090306	328.36	626.96	1.062350638	Up	1.88E-28
ENSGALT00000052699	188.49	26.89	-2.680090697	Down	2.05E-28
ENSGALT00000052849	162.53	17.29	-3.103440635	Down	2.25E-28
ENSGALT00000021288	299.39	76.72	-1.83509578	Down	2.30E-28
ENSGALT00000092477	234.86	500.15	1.219815444	Up	2.42E-28
ENSGALT00000100264	112.93	320.93	1.636085494	Up	2.53E-28
ENSGALT00000073878	277.68	66.26	-1.937957533	Down	2.58E-28
ENSGALT00000013950	163.15	17.61	-3.082476545	Down	2.62E-28
ENSGALT00000046476	301	589.49	1.098959481	Up	2.80E-28
ENSGALT00000010724	105	308	1.681796652	Up	2.83E-28
ENSGALT00000048072	129.47	6.52	-4.182346441	Down	2.98E-28
ENSGALT00000083269	309.25	82.02	-1.785470318	Down	3.17E-28
ENSGALT00000095152	0	121.79	8.057507499	Up	3.61E-28
ENSGALT00000104824	62.81	235.81	2.037814354	Up	4.18E-28
ENSGALT00000101844	65.54	240.51	2.004904931	Up	4.56E-28
ENSGALT00000066396	176	414.91	1.366478629	Up	4.60E-28
ENSGALT00000107319	114.17	321.31	1.622037901	Up	4.99E-28
ENSGALT00000010129	187.03	430.47	1.331898627	Up	5.34E-28
ENSGALT00000055919	122.24	0	-7.126245105	Down	6.13E-28
ENSGALT00000048011	129.91	0	-7.89211305	Down	6.29E-28
ENSGALT00000094724	361.17	109.89	-1.587362327	Down	6.29E-28
ENSGALT00000105253	276	553	1.131866842	Up	7.52E-28
ENSGALT00000003184	61	231	2.050267332	Up	9.02E-28
ENSGALT00000086155	342.49	100.66	-1.637315733	Down	1.04E-27
ENSGALT00000017107	289.75	569.4	1.10388946	Up	1.46E-27
ENSGALT00000060050	127.18	0	-7.861472375	Down	1.88E-27
ENSGALT00000074723	16.74	139.78	3.191042147	Up	1.95E-27
ENSGALT00000097558	126.81	0	-7.857269079	Down	2.19E-27
ENSGALT00000105725	169.59	401.41	1.372281084	Up	2.26E-27
ENSGALT00000074273	59.9	226.78	2.049921133	Up	2.72E-27
ENSGALT00000107765	126.19	0	-7.850198149	Down	2.81E-27
ENSGALT00000025575	310.16	594.34	1.067531468	Up	2.88E-27
ENSGALT00000089698	49.73	207.94	2.193234599	Up	2.93E-27
ENSGALT00000055859	324.29	92.62	-1.678633246	Down	3.23E-27
ENSGALT00000096377	82.17	264.86	1.817801936	Up	3.58E-27
ENSGALT00000101811	412.26	140.59	-1.422804879	Down	3.63E-27
ENSGALT00000100580	103.12	298.76	1.663918463	Up	4.30E-27
ENSGALT00000048896	553.58	224.63	-1.171985576	Down	5.21E-27
ENSGALT00000012578	120.86	326.09	1.561188981	Up	5.53E-27
ENSGALT00000086950	124.47	0	-7.830398624	Down	5.63E-27
ENSGALT00000101235	149.62	369.55	1.433722166	Up	5.88E-27
ENSGALT00000085458	145.87	363.87	1.447995533	Up	6.10E-27
ENSGALT00000007817	281.13	553.45	1.1064712	Up	6.20E-27
ENSGALT00000101295	123.83	0	-7.822961436	Down	7.30E-27
ENSGALT00000079973	123.59	0	-7.820162577	Down	8.05E-27
ENSGALT00000018790	158	381	1.399122068	Up	8.50E-27
ENSGALT00000085370	33.08	173.07	2.516580158	Up	9.68E-27
ENSGALT00000027116	95.14	283.96	1.706819417	Up	1.01E-26
ENSGALT00000071795	139.44	352.87	1.468747936	Up	1.05E-26
ENSGALT00000080536	110.26	307.84	1.610526826	Up	1.13E-26
ENSGALT00000027904	279.38	549.23	1.104437313	Up	1.14E-26
ENSGALT00000002475	323.66	607.63	1.03796965	Up	1.15E-26
ENSGALT00000090462	219.64	43.36	-2.211448526	Down	1.22E-26
ENSGALT00000093564	338.08	626.06	1.018191884	Up	1.27E-26
ENSGALT00000104947	270.48	536.93	1.118467722	Up	1.30E-26
ENSGALT00000005754	310.45	589.85	1.055242818	Up	1.33E-26
ENSGALT00000055551	274.23	541.57	1.111017046	Up	1.47E-26
ENSGALT00000034635	183.25	416.02	1.312095317	Up	1.53E-26
ENSGALT00000057680	224.7	45.86	-2.163436236	Down	1.57E-26
ENSGALT00000081765	121.9	0	-7.800298687	Down	1.59E-26
ENSGALT00000049224	0	112.98	7.949179224	Up	1.61E-26
ENSGALT00000068261	660.7	294.25	-1.037697301	Down	1.64E-26
ENSGALT00000066569	248.59	506.68	1.156562249	Up	1.65E-26
ENSGALT00000105761	22.64	149.47	2.852165717	Up	1.98E-26
ENSGALT00000106281	0	112.22	7.939441636	Up	2.24E-26
ENSGALT00000101913	100.71	291.08	1.660464402	Up	2.27E-26
ENSGALT00000099927	313.5	89.86	-1.673458847	Down	2.90E-26
ENSGALT00000013275	114.26	311.86	1.577833714	Up	2.93E-26
ENSGALT00000003389	138.36	348.58	1.462318506	Up	3.05E-26
ENSGALT00000002237	135.36	344.06	1.475114331	Up	3.06E-26
ENSGALT00000100780	238.91	491.68	1.170508059	Up	3.06E-26
ENSGALT00000099980	146.82	361.1	1.427605542	Up	3.17E-26
ENSGALT00000045632	295.57	80.9	-1.740032609	Down	3.61E-26
ENSGALT00000102604	253.77	511.29	1.13987591	Up	3.68E-26
ENSGALT00000106800	5.55	105.99	4.384552202	Up	4.55E-26
ENSGALT00000086895	156.77	374.72	1.386419102	Up	4.76E-26
ENSGALT00000051559	417.61	147.91	-1.368181036	Down	5.14E-26
ENSGALT00000016922	285	76	-1.777634967	Down	5.25E-26
ENSGALT00000079267	71.17	240.4	1.885351384	Up	5.32E-26
ENSGALT00000083247	209.25	449.16	1.23125746	Up	5.44E-26
ENSGALT00000072713	37	177.24	2.389362685	Up	7.29E-26
ENSGALT00000075010	67.39	232.99	1.918917233	Up	8.14E-26
ENSGALT00000096136	260.02	517.27	1.121550555	Up	8.22E-26
ENSGALT00000081254	308.04	580.79	1.04415454	Up	8.39E-26
ENSGALT00000092010	0	108.54	7.891338632	Up	1.12E-25
ENSGALT00000047086	135	0	-9.067854202	Down	1.20E-25
ENSGALT00000011646	150.23	362.33	1.399386952	Up	1.40E-25
ENSGALT00000040133	541.14	223.59	-1.145890592	Down	1.42E-25
ENSGALT00000008906	130.18	331.94	1.479670299	Up	1.73E-25
ENSGALT00000004669	182.23	407.87	1.29160454	Up	1.79E-25
ENSGALT00000103104	112.45	4.8	-4.420849816	Down	1.96E-25
ENSGALT00000107443	0	107	7.870722615	Up	2.20E-25
ENSGALT00000092895	115.44	0	-7.721743766	Down	2.23E-25
ENSGALT00000105528	218.66	457.74	1.195094668	Up	2.56E-25
ENSGALT00000079513	23.55	146.87	2.769996401	Up	2.75E-25
ENSGALT00000086444	69.99	234.67	1.874668336	Up	3.05E-25
ENSGALT00000091475	63.28	222.99	1.946413138	Up	3.18E-25
ENSGALT00000047028	62.88	222.15	1.950116647	Up	3.41E-25
ENSGALT00000008119	244.39	491.88	1.138376771	Up	3.47E-25
ENSGALT00000062800	217.43	454.5	1.192984912	Up	4.36E-25
ENSGALT00000005512	146.9	354.3	1.399392698	Up	4.71E-25
ENSGALT00000095693	58.32	213.38	2.000617963	Up	4.87E-25
ENSGALT00000010222	3	96	5.129255629	Up	4.87E-25
ENSGALT00000094198	53.71	204.92	2.061053799	Up	5.38E-25
ENSGALT00000074699	133.13	12.1	-3.330501129	Down	5.68E-25
ENSGALT00000096228	136.8	13.4	-3.222507696	Down	6.09E-25
ENSGALT00000020190	100.37	282.88	1.624117688	Up	6.20E-25
ENSGALT00000026245	619.84	276.62	-1.034734761	Down	7.09E-25
ENSGALT00000091610	154.04	363.57	1.368183761	Up	7.39E-25
ENSGALT00000060965	94.19	272.64	1.662607065	Up	7.41E-25
ENSGALT00000010797	65.02	224.22	1.915215137	Up	7.48E-25
ENSGALT00000054440	0	104.22	7.832743978	Up	7.49E-25
ENSGALT00000094138	106.4	291.25	1.582015528	Up	9.87E-25
ENSGALT00000108349	0	103.55	7.823439372	Up	1.01E-24
ENSGALT00000105287	156.54	366.28	1.355671206	Up	1.05E-24
ENSGALT00000075902	104.17	3.03	-4.974222622	Down	1.11E-24
ENSGALT00000085469	107.45	292.44	1.573730803	Up	1.19E-24
ENSGALT00000000312	117.73	308.24	1.517827724	Up	1.21E-24
ENSGALT00000012254	308.8	573.04	1.021218723	Up	1.24E-24
ENSGALT00000095537	569.75	246.03	-1.082239148	Down	1.26E-24
ENSGALT00000022884	177.67	395.87	1.28508227	Up	1.35E-24
ENSGALT00000025542	293.05	84.41	-1.666405379	Down	1.56E-24
ENSGALT00000084496	40.1	177.43	2.274831449	Up	1.61E-24
ENSGALT00000063129	14.16	122.14	3.237898208	Up	1.71E-24
ENSGALT00000097755	0	102.19	7.804365844	Up	1.84E-24
ENSGALT00000061113	235.98	474.64	1.137424724	Up	2.46E-24
ENSGALT00000000779	270	520	1.074807845	Up	2.49E-24
ENSGALT00000100194	8.93	108.36	3.730283942	Up	2.49E-24
ENSGALT00000090409	75.31	238.92	1.794869905	Up	2.72E-24
ENSGALT00000035212	330	105	-1.522821068	Down	2.87E-24
ENSGALT00000096151	0	101.02	7.787752765	Up	3.10E-24
ENSGALT00000013724	8.34	106.43	3.802969303	Up	3.15E-24
ENSGALT00000085075	2.75	92.26	5.197457397	Up	3.39E-24
ENSGALT00000046804	0	100.81	7.784750575	Up	3.40E-24
ENSGALT00000103193	371.98	128.68	-1.402181585	Down	3.44E-24
ENSGALT00000087680	207.58	434.76	1.195807391	Up	3.69E-24
ENSGALT00000067610	32.79	161.46	2.429104619	Up	3.80E-24
ENSGALT00000090850	108.45	0	-7.631630614	Down	4.01E-24
ENSGALT00000021795	99.15	276.27	1.60764986	Up	4.59E-24
ENSGALT00000065943	0	99.8	7.770223539	Up	5.33E-24
ENSGALT00000027850	0	99.68	7.768487792	Up	5.63E-24
ENSGALT00000091819	66.71	222.79	1.86896516	Up	5.77E-24
ENSGALT00000091287	342.93	113.18	-1.470039448	Down	5.84E-24
ENSGALT00000043216	140.66	16.26	-2.983557331	Down	5.86E-24
ENSGALT00000062374	107.39	0	-7.617460219	Down	6.23E-24
ENSGALT00000107589	20.54	134.59	2.841318764	Up	6.80E-24
ENSGALT00000088384	202.02	41.58	-2.151280835	Down	7.05E-24
ENSGALT00000092600	0	99.13	7.760505454	Up	7.19E-24
ENSGALT00000088752	4.12	93.94	4.64027898	Up	7.54E-24
ENSGALT00000106498	115.94	300.73	1.504346032	Up	8.53E-24
ENSGALT00000013664	7.85	103.5	3.850049932	Up	8.59E-24
ENSGALT00000045403	47.89	188.58	2.106635966	Up	9.42E-24
ENSGALT00000078607	217.85	446.04	1.163093609	Up	9.48E-24
ENSGALT00000087529	75.46	236.38	1.776579598	Up	9.66E-24
ENSGALT00000014298	163.29	369.96	1.309188482	Up	9.97E-24
ENSGALT00000061120	150.4	20.46	-2.748670888	Down	1.29E-23
ENSGALT00000016337	67.44	222.23	1.849632774	Up	1.34E-23
ENSGALT00000011793	149.26	348.8	1.353828077	Up	1.44E-23
ENSGALT00000027106	207.97	431.23	1.181337744	Up	1.49E-23
ENSGALT00000018228	462.67	184.68	-1.19570029	Down	1.49E-23
ENSGALT00000083417	31.38	156.03	2.443161815	Up	1.53E-23
ENSGALT00000098629	112.92	294.51	1.512271216	Up	1.65E-23
ENSGALT00000012133	271	515	1.055535209	Up	1.82E-23
ENSGALT00000035200	75	234	1.770801658	Up	2.01E-23
ENSGALT00000019309	14.58	118.79	3.155606396	Up	2.27E-23
ENSGALT00000082993	84.4	249.06	1.690434062	Up	2.30E-23
ENSGALT00000092292	458.91	183.32	-1.194591425	Down	2.41E-23
ENSGALT00000089395	554.17	242.68	-1.062017768	Down	2.49E-23
ENSGALT00000095205	146.38	343.07	1.358040152	Up	2.59E-23
ENSGALT00000014765	42.92	177.23	2.175156479	Up	2.80E-23
ENSGALT00000003726	103.73	0	-7.567433761	Down	2.88E-23
ENSGALT00000091411	24.7	140.92	2.641549062	Up	3.15E-23
ENSGALT00000101322	103.51	0	-7.564370713	Down	3.16E-23
ENSGALT00000100253	461.14	185.32	-1.185930597	Down	3.35E-23
ENSGALT00000107194	151	349	1.337934115	Up	3.44E-23
ENSGALT00000063216	19.64	129.74	2.853012138	Up	3.46E-23
ENSGALT00000063723	0	95.61	7.708345243	Up	3.48E-23
ENSGALT00000092450	0	95.53	7.707137588	Up	3.61E-23
ENSGALT00000101570	154.97	23.04	-2.620520707	Down	3.69E-23
ENSGALT00000027371	112.46	291.77	1.504675229	Up	3.79E-23
ENSGALT00000024917	26	143	2.588687247	Up	4.54E-23
ENSGALT00000107256	583.76	263.09	-1.020563317	Down	4.78E-23
ENSGALT00000019085	194.88	409.8	1.201589575	Up	4.87E-23
ENSGALT00000051901	176.54	384.1	1.25074249	Up	5.27E-23
ENSGALT00000092662	235.29	464.35	1.110028257	Up	5.33E-23
ENSGALT00000044013	102.13	0	-7.545007272	Down	5.64E-23
ENSGALT00000050740	170.45	375.02	1.266874566	Up	6.37E-23
ENSGALT00000075814	0	94.11	7.685531753	Up	6.85E-23
ENSGALT00000074720	100.95	272.43	1.5615003	Up	7.56E-23
ENSGALT00000098001	594.06	270.96	-1.00327313	Down	8.04E-23
ENSGALT00000087581	0	104.89	8.785405431	Up	8.83E-23
ENSGALT00000073893	149.44	21.56	-2.663881648	Down	9.12E-23
ENSGALT00000090803	110.81	287.07	1.502570117	Up	9.25E-23
ENSGALT00000050023	241.72	470.99	1.09161521	Up	9.95E-23
ENSGALT00000104812	193.35	405.53	1.197849509	Up	1.03E-22
ENSGALT00000091512	11.5	108.68	3.369636333	Up	1.08E-22
ENSGALT00000068607	69.19	220.38	1.800613485	Up	1.22E-22
ENSGALT00000042951	54	194	1.974280969	Up	1.45E-22
ENSGALT00000070049	145.94	20.57	-2.697506031	Down	1.49E-22
ENSGALT00000075925	155.88	351.69	1.303124106	Up	1.70E-22
ENSGALT00000105692	165.14	28.46	-2.407426415	Down	1.76E-22
ENSGALT00000044922	283.06	85.49	-1.598024685	Down	1.77E-22
ENSGALT00000005344	207.8	423.01	1.154751744	Up	2.23E-22
ENSGALT00000093926	98.85	0	-7.497913432	Down	2.26E-22
ENSGALT00000096417	157.54	352.91	1.292837758	Up	2.58E-22
ENSGALT00000053619	20	127	2.79601222	Up	2.61E-22
ENSGALT00000106589	0	91.13	7.639109791	Up	2.64E-22
ENSGALT00000101938	482.58	202.8	-1.121454845	Down	2.79E-22
ENSGALT00000026527	220.51	439.27	1.12351952	Up	3.00E-22
ENSGALT00000052628	98.17	0	-7.487954682	Down	3.01E-22
ENSGALT00000025287	28.05	143.65	2.485740946	Up	3.23E-22
ENSGALT00000037767	171	371	1.24667849	Up	3.54E-22
ENSGALT00000088585	48.6	182.41	2.037412232	Up	3.82E-22
ENSGALT00000037757	124.98	304.57	1.414332227	Up	4.09E-22
ENSGALT00000051098	553.65	248.72	-1.025196088	Down	4.21E-22
ENSGALT00000104240	149.47	340.02	1.315019286	Up	4.30E-22
ENSGALT00000093145	278.93	84.6	-1.591917913	Down	4.60E-22
ENSGALT00000055148	97.51	4.47	-4.317947815	Down	4.61E-22
ENSGALT00000091159	78.28	232.31	1.698591225	Up	4.71E-22
ENSGALT00000088083	317.65	105.88	-1.455752291	Down	4.96E-22
ENSGALT00000050791	96.83	0	-7.468126561	Down	5.32E-22
ENSGALT00000096685	21.47	128.76	2.713546014	Up	5.94E-22
ENSGALT00000088421	96.54	0	-7.463799293	Down	6.01E-22
ENSGALT00000093716	3.26	84.54	4.825945871	Up	6.31E-22
ENSGALT00000097950	270.42	80.51	-1.618706333	Down	6.33E-22
ENSGALT00000018300	47.71	179.6	2.041679387	Up	6.93E-22
ENSGALT00000052586	96.1	0	-7.457208897	Down	7.26E-22
ENSGALT00000054546	154.07	345.14	1.292851341	Up	7.29E-22
ENSGALT00000053360	243.02	66.5	-1.740393175	Down	7.63E-22
ENSGALT00000101109	95.96	0	-7.455105624	Down	7.70E-22
ENSGALT00000097212	45.2	174.84	2.080896234	Up	7.74E-22
ENSGALT00000054079	98.2	5.13	-4.129436665	Down	1.01E-21
ENSGALT00000096491	171.01	32.59	-2.262323805	Down	1.09E-21
ENSGALT00000047559	485.59	207.57	-1.096885136	Down	1.10E-21
ENSGALT00000083659	90.51	2.64	-4.970211734	Down	1.12E-21
ENSGALT00000054851	2.98	82.85	4.92637309	Up	1.19E-21
ENSGALT00000099443	100.9	265.59	1.525530281	Up	1.24E-21
ENSGALT00000005305	94.83	0	-7.438016002	Down	1.25E-21
ENSGALT00000104012	48.91	180.47	2.012813293	Up	1.30E-21
ENSGALT00000014213	442.7	181.36	-1.158217449	Down	1.38E-21
ENSGALT00000091243	0	87.21	7.575677296	Up	1.58E-21
ENSGALT00000107631	285.27	89.8	-1.538285057	Down	1.63E-21
ENSGALT00000025175	83	237	1.642959446	Up	1.66E-21
ENSGALT00000101797	548.19	248.39	-1.01281329	Down	1.67E-21
ENSGALT00000049342	93.84	0	-7.42287548	Down	1.91E-21
ENSGALT00000057355	3.44	82.98	4.721538816	Up	2.09E-21
ENSGALT00000107879	76.43	225.8	1.692090179	Up	2.22E-21
ENSGALT00000102219	1.6	79.68	5.767329466	Up	2.38E-21
ENSGALT00000056334	61.54	201.03	1.837070093	Up	2.44E-21
ENSGALT00000101011	23.99	131.56	2.584471479	Up	2.47E-21
ENSGALT00000020371	90	247	1.585769764	Up	2.57E-21
ENSGALT00000100457	93.92	4.31	-4.316417005	Down	2.59E-21
ENSGALT00000053527	88.3	244.21	1.596892563	Up	2.72E-21
ENSGALT00000096099	92.61	0	-7.40384045	Down	3.23E-21
ENSGALT00000097937	0	85.51	7.54727687	Up	3.46E-21
ENSGALT00000011887	403.81	159.43	-1.211497882	Down	3.48E-21
ENSGALT00000033316	201.58	406.31	1.140483994	Up	3.55E-21
ENSGALT00000059706	194.1	44.25	-2.003795129	Down	3.60E-21
ENSGALT00000005134	0	85.41	7.545588717	Up	3.62E-21
ENSGALT00000092617	259.8	482.74	1.023100572	Up	4.27E-21
ENSGALT00000017839	147.9	331.43	1.293337773	Up	4.46E-21
ENSGALT00000098007	0	84.91	7.537118196	Up	4.56E-21
ENSGALT00000097154	202.41	406.55	1.135407856	Up	4.75E-21
ENSGALT00000097709	38.43	158.73	2.175525571	Up	4.84E-21
ENSGALT00000053703	184.83	382.44	1.178290112	Up	5.16E-21
ENSGALT00000104253	436.85	180.75	-1.143886715	Down	6.13E-21
ENSGALT00000008433	78.46	226.65	1.659692549	Up	6.39E-21
ENSGALT00000023170	111.14	10.46	-3.28016776	Down	6.77E-21
ENSGALT00000083159	288.69	93.83	-1.492144336	Down	7.11E-21
ENSGALT00000053767	159.65	346.65	1.247822836	Up	7.23E-21
ENSGALT00000035146	90.23	244.87	1.569592572	Up	7.32E-21
ENSGALT00000099280	85.46	237.35	1.602950456	Up	7.55E-21
ENSGALT00000104480	90.28	0	-7.367078885	Down	8.82E-21
ENSGALT00000077478	14.64	108.66	3.021089122	Up	9.50E-21
ENSGALT00000076119	350.56	129.56	-1.306785388	Down	9.60E-21
ENSGALT00000097697	0	83.27	7.508980547	Up	9.73E-21
ENSGALT00000103073	121.33	290.98	1.391239309	Up	9.89E-21
ENSGALT00000090855	89.65	0	-7.356976049	Down	1.16E-20
ENSGALT00000098055	115.75	282.36	1.415779161	Up	1.16E-20
ENSGALT00000092844	41.5	162.61	2.099488368	Up	1.20E-20
ENSGALT00000024449	420.91	172.33	-1.159082283	Down	1.24E-20
ENSGALT00000016457	263.53	483.74	1.00552026	Up	1.36E-20
ENSGALT00000083051	16.61	112.5	2.889056652	Up	1.40E-20
ENSGALT00000106978	19.98	119.84	2.713736669	Up	1.47E-20
ENSGALT00000097789	3.41	79.65	4.675086346	Up	1.50E-20
ENSGALT00000036870	64.97	202.18	1.767050309	Up	1.99E-20
ENSGALT00000083582	393.46	156.56	-1.200245686	Down	2.06E-20
ENSGALT00000055957	0	81.22	7.473018751	Up	2.52E-20
ENSGALT00000102063	0	81.17	7.472130337	Up	2.58E-20
ENSGALT00000063233	244.34	71.74	-1.638784782	Down	2.62E-20
ENSGALT00000093630	300.99	102.84	-1.420058412	Down	2.87E-20
ENSGALT00000075592	50.36	176.46	1.93824663	Up	3.10E-20
ENSGALT00000053600	126.81	295.95	1.351940567	Up	3.13E-20
ENSGALT00000093681	235.76	444.81	1.045125885	Up	3.26E-20
ENSGALT00000084418	259.78	475.97	1.002835909	Up	3.30E-20
ENSGALT00000099719	88.46	4.03	-4.32691787	Down	3.35E-20
ENSGALT00000102773	30.94	140.44	2.311664428	Up	3.89E-20
ENSGALT00000061487	0	80.04	7.451904891	Up	4.37E-20
ENSGALT00000095848	0	80.02	7.451544352	Up	4.41E-20
ENSGALT00000106003	109.43	269.43	1.429157823	Up	4.68E-20
ENSGALT00000099991	507.91	230.23	-1.012241415	Down	4.87E-20
ENSGALT00000106051	36.95	151.22	2.162258319	Up	5.43E-20
ENSGALT00000001774	225.9	430.17	1.058478273	Up	5.58E-20
ENSGALT00000049781	85.85	0	-7.294490601	Down	6.03E-20
ENSGALT00000068964	85.69	0	-7.291799318	Down	6.46E-20
ENSGALT00000007374	0	79.15	7.435773074	Up	6.63E-20
ENSGALT00000094203	250.79	76.44	-1.584824511	Down	6.68E-20
ENSGALT00000007113	35.32	147.7	2.193368207	Up	6.91E-20
ENSGALT00000089292	10.3	94.9	3.333019378	Up	7.04E-20
ENSGALT00000071915	47.74	170.11	1.96245311	Up	7.26E-20
ENSGALT00000093671	15.81	107.64	2.896560652	Up	8.13E-20
ENSGALT00000097618	140.33	312.56	1.284565325	Up	8.67E-20
ENSGALT00000092946	236.01	441.97	1.034356085	Up	8.71E-20
ENSGALT00000055030	141.3	313.73	1.280017654	Up	9.33E-20
ENSGALT00000031228	387.34	155.91	-1.183631401	Down	1.01E-19
ENSGALT00000065715	0	78.11	7.416690984	Up	1.08E-19
ENSGALT00000054874	19.82	115.94	2.677605152	Up	1.09E-19
ENSGALT00000066852	337.76	126.62	-1.286237555	Down	1.31E-19
ENSGALT00000103907	41.59	157.92	2.054140933	Up	1.34E-19
ENSGALT00000015818	136	22	-2.498775594	Down	1.41E-19
ENSGALT00000057115	0	77.42	7.403890031	Up	1.49E-19
ENSGALT00000093607	118.46	279.71	1.36878747	Up	1.49E-19
ENSGALT00000081127	83.3	0	-7.250988962	Down	1.84E-19
ENSGALT00000061575	50.26	172.48	1.908202135	Up	1.90E-19
ENSGALT00000102193	0	76.9	7.394167322	Up	1.90E-19
ENSGALT00000073443	83.81	3.56	-4.427917618	Down	1.98E-19
ENSGALT00000104516	83.06	0	-7.246826338	Down	2.04E-19
ENSGALT00000012881	136.14	303.82	1.287381457	Up	2.40E-19
ENSGALT00000099850	78.88	1.93	-5.223731171	Down	2.52E-19
ENSGALT00000089004	139.2	307.96	1.274839393	Up	2.57E-19
ENSGALT00000095756	261.65	84.3	-1.504778094	Down	2.63E-19
ENSGALT00000078199	114.51	14.11	-2.891428071	Down	2.71E-19
ENSGALT00000005127	174.66	39.67	-2.009173314	Down	2.72E-19
ENSGALT00000069664	51.61	174	1.882620399	Up	2.77E-19
ENSGALT00000092119	289.15	99.84	-1.404872634	Down	2.95E-19
ENSGALT00000085976	208	401	1.076274337	Up	3.25E-19
ENSGALT00000045057	5.51	79.95	3.988229438	Up	3.53E-19
ENSGALT00000064594	110.94	13.06	-2.9572972	Down	3.96E-19
ENSGALT00000096548	81.51	0	-7.219649533	Down	4.03E-19
ENSGALT00000105673	0	75.23	7.362491814	Up	4.17E-19
ENSGALT00000098841	456.47	202.1	-1.046195097	Down	4.18E-19
ENSGALT00000098926	281.56	96.2	-1.420077963	Down	4.46E-19
ENSGALT00000064922	4	75.49	4.36746927	Up	4.70E-19
ENSGALT00000021857	95	242	1.478263258	Up	4.77E-19
ENSGALT00000057673	71.79	205.92	1.649484785	Up	5.08E-19
ENSGALT00000103434	225.5	422.3	1.034396442	Up	5.47E-19
ENSGALT00000103370	0	74.61	7.350552732	Up	5.59E-19
ENSGALT00000023426	109.8	12.93	-2.956828245	Down	6.00E-19
ENSGALT00000096984	119.82	277.78	1.34232962	Up	6.52E-19
ENSGALT00000088308	105.59	256.87	1.411820826	Up	6.89E-19
ENSGALT00000100045	196.2	51.19	-1.809135502	Down	7.11E-19
ENSGALT00000107128	105.64	256.78	1.410632261	Up	7.34E-19
ENSGALT00000054691	272.94	92.2	-1.436489556	Down	7.70E-19
ENSGALT00000098627	38.92	149.38	2.069659017	Up	8.40E-19
ENSGALT00000107244	79.73	0	-7.187795135	Down	8.82E-19
ENSGALT00000001557	45.01	160.02	1.959190389	Up	9.30E-19
ENSGALT00000101947	84.95	224.73	1.532762504	Up	1.07E-18
ENSGALT00000063442	32.2	136.39	2.211860906	Up	1.12E-18
ENSGALT00000092882	61.37	187.24	1.73853881	Up	1.15E-18
ENSGALT00000019670	185.66	46.59	-1.865315159	Down	1.21E-18
ENSGALT00000068411	177.32	42.57	-1.929190644	Down	1.24E-18
ENSGALT00000049652	216.32	407.59	1.043207228	Up	1.27E-18
ENSGALT00000103648	44.38	158.23	1.963297213	Up	1.29E-18
ENSGALT00000046970	162.72	335.92	1.174981738	Up	1.33E-18
ENSGALT00000071072	159.68	331.68	1.183864024	Up	1.37E-18
ENSGALT00000024382	82.69	220.16	1.542023229	Up	1.68E-18
ENSGALT00000060165	0	72.23	7.303781894	Up	1.73E-18
ENSGALT00000001430	313.08	116.65	-1.295089414	Down	1.74E-18
ENSGALT00000082742	194.78	51.6	-1.78714695	Down	1.81E-18
ENSGALT00000076657	0	72.05	7.300182154	Up	1.89E-18
ENSGALT00000051812	69.74	199.43	1.645079808	Up	2.05E-18
ENSGALT00000022584	217.97	408.05	1.033871985	Up	2.15E-18
ENSGALT00000078291	63.06	188.52	1.70917614	Up	2.22E-18
ENSGALT00000092348	123.91	280.19	1.306368472	Up	2.36E-18
ENSGALT00000100955	77.5	0	-7.146868777	Down	2.37E-18
ENSGALT00000053815	0	71.41	7.287309842	Up	2.56E-18
ENSGALT00000098238	53.52	172.43	1.817116409	Up	2.60E-18
ENSGALT00000044113	183	361	1.109410817	Up	2.88E-18
ENSGALT00000094216	76.76	0	-7.133027178	Down	3.30E-18
ENSGALT00000085168	165.34	336.79	1.155669139	Up	3.32E-18
ENSGALT00000061749	12.32	93.23	3.04904764	Up	3.35E-18
ENSGALT00000078414	205.79	390.66	1.053996294	Up	3.39E-18
ENSGALT00000102970	76.68	0	-7.131522803	Down	3.42E-18
ENSGALT00000042911	186.15	364.66	1.09934197	Up	3.43E-18
ENSGALT00000094387	76.47	0	-7.12756634	Down	3.75E-18
ENSGALT00000006237	200	382	1.062828267	Up	4.72E-18
ENSGALT00000080330	7.61	81.16	3.544056135	Up	4.76E-18
ENSGALT00000012969	151.9	317.35	1.192208601	Up	4.81E-18
ENSGALT00000017411	0	70.09	7.260392348	Up	4.81E-18
ENSGALT00000024555	59.21	180.48	1.737181843	Up	4.87E-18
ENSGALT00000075215	221.26	66.62	-1.602459773	Down	4.98E-18
ENSGALT00000093999	0	70	7.258538646	Up	5.02E-18
ENSGALT00000084489	75.78	0	-7.114489606	Down	5.10E-18
ENSGALT00000046319	25.29	120.14	2.377333255	Up	5.13E-18
ENSGALT00000091702	54.69	172.77	1.788759389	Up	5.45E-18
ENSGALT00000104082	72.94	1.88	-5.148650004	Down	5.85E-18
ENSGALT00000006133	38.14	144.03	2.046248222	Up	5.91E-18
ENSGALT00000009988	85.86	221.67	1.497611085	Up	6.60E-18
ENSGALT00000080666	254	85	-1.450038122	Down	6.98E-18
ENSGALT00000077692	180.36	354.63	1.1046908	Up	7.24E-18
ENSGALT00000104394	415.17	182.2	-1.058923611	Down	7.45E-18
ENSGALT00000103700	95.46	235.71	1.433300353	Up	7.67E-18
ENSGALT00000107110	197.8	377.23	1.060657616	Up	8.49E-18
ENSGALT00000103983	151.08	32.31	-2.096004405	Down	8.87E-18
ENSGALT00000095018	76.04	205.76	1.565387739	Up	9.34E-18
ENSGALT00000100197	41.31	148.66	1.976709176	Up	9.69E-18
ENSGALT00000080355	0	68.53	7.22791941	Up	1.02E-17
ENSGALT00000090919	131.91	24.01	-2.328591001	Down	1.10E-17
ENSGALT00000046117	101.27	243.11	1.39265801	Up	1.21E-17
ENSGALT00000101660	56.74	174.35	1.748803937	Up	1.23E-17
ENSGALT00000098652	122.71	20.29	-2.467156424	Down	1.31E-17
ENSGALT00000058332	96.35	10.19	-3.111874986	Down	1.35E-17
ENSGALT00000051743	0	67.89	7.214382809	Up	1.38E-17
ENSGALT00000074995	410.74	180.84	-1.054256	Down	1.44E-17
ENSGALT00000094762	122.39	20.28	-2.4641005	Down	1.51E-17
ENSGALT00000074362	0	67.64	7.209060383	Up	1.56E-17
ENSGALT00000019508	138	27	-2.224381326	Down	1.60E-17
ENSGALT00000105831	163.1	328.86	1.140972387	Up	1.70E-17
ENSGALT00000092901	242.82	80.22	-1.468597755	Down	1.81E-17
ENSGALT00000092603	0	67.26	7.200932502	Up	1.87E-17
ENSGALT00000102238	237.82	77.59	-1.486671787	Down	1.98E-17
ENSGALT00000034380	105	247	1.363377343	Up	2.21E-17
ENSGALT00000011341	31.62	129.46	2.162852765	Up	2.22E-17
ENSGALT00000091277	132.64	286.14	1.238460905	Up	2.35E-17
ENSGALT00000053748	416.45	185.65	-1.036302349	Down	2.41E-17
ENSGALT00000016548	61.37	180.37	1.684609543	Up	2.42E-17
ENSGALT00000006879	30	126	2.199644956	Up	2.76E-17
ENSGALT00000089357	67.61	189.98	1.619794624	Up	2.80E-17
ENSGALT00000020817	111	255	1.329193199	Up	2.84E-17
ENSGALT00000047690	200.85	377.29	1.038811029	Up	2.90E-17
ENSGALT00000105816	17	99.6	2.679866625	Up	3.49E-17
ENSGALT00000025568	165.64	330.06	1.12393283	Up	3.56E-17
ENSGALT00000107068	74.65	200.31	1.553275909	Up	3.70E-17
ENSGALT00000057612	71.28	0	-7.026169803	Down	3.84E-17
ENSGALT00000007038	5.58	72.42	3.827306778	Up	3.96E-17
ENSGALT00000060298	10.23	84.09	3.168383729	Up	3.97E-17
ENSGALT00000105146	114.57	17.93	-2.546526304	Down	4.23E-17
ENSGALT00000071871	4.78	70.16	4.004821853	Up	4.33E-17
ENSGALT00000071931	147.01	304.21	1.178408912	Up	4.35E-17
ENSGALT00000082884	70.94	0	-7.019271797	Down	4.47E-17
ENSGALT00000018221	83.99	214.07	1.479048784	Up	4.53E-17
ENSGALT00000004719	202.82	59.86	-1.63128011	Down	4.59E-17
ENSGALT00000024335	0	65.17	7.155391718	Up	5.15E-17
ENSGALT00000025522	91.11	224.38	1.429518402	Up	5.20E-17
ENSGALT00000104221	0	65.08	7.153397974	Up	5.38E-17
ENSGALT00000093381	28.15	121.07	2.233890224	Up	5.76E-17
ENSGALT00000077458	365.82	155.7	-1.103109379	Down	6.42E-17
ENSGALT00000007069	124	271	1.25720836	Up	6.96E-17
ENSGALT00000092524	62.59	179.69	1.65076167	Up	7.62E-17
ENSGALT00000071064	0	64.27	7.135329196	Up	7.98E-17
ENSGALT00000046353	0	64.25	7.134880178	Up	8.05E-17
ENSGALT00000107209	169	332	1.103415624	Up	8.19E-17
ENSGALT00000016399	57.22	170.82	1.707141125	Up	8.45E-17
ENSGALT00000085543	69.47	0	-6.989062564	Down	8.70E-17
ENSGALT00000099054	127.87	275.77	1.23804332	Up	8.76E-17
ENSGALT00000097967	145.18	31.93	-2.055602635	Down	8.90E-17
ENSGALT00000066586	9.74	81.53	3.194592966	Up	9.01E-17
ENSGALT00000100252	163.76	40.84	-1.874272608	Down	9.34E-17
ENSGALT00000033956	351.58	147.7	-1.121927549	Down	9.86E-17
ENSGALT00000054579	46.37	152.35	1.845381497	Up	1.06E-16
ENSGALT00000001496	67.54	1.86	-5.053112024	Down	1.07E-16
ENSGALT00000090824	0	63.57	7.119529812	Up	1.12E-16
ENSGALT00000077610	138.12	28.96	-2.124533103	Down	1.16E-16
ENSGALT00000037948	362.6	155.03	-1.096575877	Down	1.21E-16
ENSGALT00000107124	68.28	0	-6.964135525	Down	1.49E-16
ENSGALT00000101522	0	62.93	7.104931666	Up	1.53E-16
ENSGALT00000091207	99.83	234.27	1.359882516	Up	1.60E-16
ENSGALT00000012466	198.99	369.28	1.021274826	Up	1.61E-16
ENSGALT00000002539	67.88	0	-6.955659031	Down	1.79E-16
ENSGALT00000091753	138	287.7	1.189152583	Up	1.81E-16
ENSGALT00000101915	101.81	14.03	-2.73003673	Down	1.83E-16
ENSGALT00000091299	165.64	325.01	1.101688629	Up	1.84E-16
ENSGALT00000013613	402.3	181.32	-1.020478043	Down	1.92E-16
ENSGALT00000015245	140.01	290.17	1.180624126	Up	1.99E-16
ENSGALT00000108201	8.16	76.24	3.353162691	Up	2.12E-16
ENSGALT00000008121	216	69.15	-1.513974527	Down	2.20E-16
ENSGALT00000100276	145.21	296.93	1.161237681	Up	2.23E-16
ENSGALT00000009468	172.76	46.61	-1.760802175	Down	2.77E-16
ENSGALT00000105825	0	61.6	7.074114074	Up	2.94E-16
ENSGALT00000094031	150	35.55	-1.947785407	Down	3.19E-16
ENSGALT00000045405	66.61	0	-6.928411248	Down	3.19E-16
ENSGALT00000024777	314.7	127.35	-1.17592259	Down	3.27E-16
ENSGALT00000099250	89.09	216.65	1.411286456	Up	3.32E-16
ENSGALT00000094093	0	61.12	7.062828267	Up	3.72E-16
ENSGALT00000103084	157.43	311.76	1.114980977	Up	3.88E-16
ENSGALT00000101250	265.79	98.34	-1.305180937	Down	3.88E-16
ENSGALT00000107937	3.51	63.21	4.299865508	Up	3.88E-16
ENSGALT00000107363	18.89	99.2	2.521973047	Up	3.92E-16
ENSGALT00000093473	39.03	136.73	1.937930081	Up	4.41E-16
ENSGALT00000070397	65.86	0	-6.912074978	Down	4.51E-16
ENSGALT00000051997	265.97	98.75	-1.300155245	Down	4.62E-16
ENSGALT00000027144	0	60.5	7.048118866	Up	5.05E-16
ENSGALT00000071499	78.11	199.2	1.47989411	Up	5.07E-16
ENSGALT00000087050	62.04	174.32	1.619723139	Up	5.29E-16
ENSGALT00000083083	120.04	259.77	1.242975233	Up	5.29E-16
ENSGALT00000019296	21.18	103.27	2.414902345	Up	5.34E-16
ENSGALT00000091917	358.27	155.51	-1.07478426	Down	5.39E-16
ENSGALT00000054818	0	60.31	7.043580959	Up	5.54E-16
ENSGALT00000011871	9.71	78.32	3.141093193	Up	5.78E-16
ENSGALT00000082819	123.26	23.98	-2.232545504	Down	6.60E-16
ENSGALT00000066476	0	59.95	7.034943477	Up	6.62E-16
ENSGALT00000108369	127.17	268.87	1.209406047	Up	7.03E-16
ENSGALT00000080613	97.02	226.25	1.350819336	Up	7.12E-16
ENSGALT00000095972	64.86	0	-6.89000149	Down	7.13E-16
ENSGALT00000008280	109.98	18.41	-2.449424031	Down	7.46E-16
ENSGALT00000091633	127.36	25.95	-2.165850169	Down	7.72E-16
ENSGALT00000095959	149.69	298.95	1.127181994	Up	8.60E-16
ENSGALT00000096358	42.81	141.72	1.856279259	Up	9.00E-16
ENSGALT00000060992	0	59.3	7.019215828	Up	9.13E-16
ENSGALT00000106926	142.2	32.98	-1.979002532	Down	9.21E-16
ENSGALT00000054915	64.48	176.84	1.584776619	Up	9.23E-16
ENSGALT00000084564	219.77	73.48	-1.451315303	Down	9.82E-16
ENSGALT00000016196	148	35.84	-1.916699005	Down	9.95E-16
ENSGALT00000024793	49.53	152.68	1.753392194	Up	1.02E-15
ENSGALT00000033166	1.93	57.66	5.030153713	Up	1.07E-15
ENSGALT00000013056	197.01	360.45	1.000785917	Up	1.08E-15
ENSGALT00000046262	97.71	226.12	1.339766105	Up	1.09E-15
ENSGALT00000095862	0	58.9	7.009451358	Up	1.11E-15
ENSGALT00000059504	190	351	1.014727241	Up	1.21E-15
ENSGALT00000098809	115	21	-2.323917	Down	1.29E-15
ENSGALT00000060877	45.58	145.47	1.803504458	Up	1.38E-15
ENSGALT00000088107	126.4	265.81	1.201654546	Up	1.41E-15
ENSGALT00000097209	148.02	36.24	-1.900881632	Down	1.41E-15
ENSGALT00000022325	323.42	135.82	-1.122457331	Down	1.51E-15
ENSGALT00000070201	9.46	76.05	3.136291788	Up	1.56E-15
ENSGALT00000103620	151.52	299.58	1.112688705	Up	1.57E-15
ENSGALT00000024843	63.12	0	-6.850769672	Down	1.59E-15
ENSGALT00000044370	228	79	-1.399853637	Down	1.72E-15
ENSGALT00000033800	116.49	22.06	-2.271445788	Down	2.05E-15
ENSGALT00000045648	62.45	0	-6.835374038	Down	2.17E-15
ENSGALT00000103203	267.83	102.62	-1.254750009	Down	2.18E-15
ENSGALT00000008037	143.47	287.73	1.133222183	Up	2.21E-15
ENSGALT00000047988	0	57.28	6.969215216	Up	2.49E-15
ENSGALT00000010179	62.07	0	-6.826568612	Down	2.58E-15
ENSGALT00000095438	0	57.19	6.966946629	Up	2.60E-15
ENSGALT00000096502	0	57.17	6.966442014	Up	2.63E-15
ENSGALT00000099387	0	57.08	6.964169058	Up	2.75E-15
ENSGALT00000091044	335.04	144.39	-1.08510689	Down	2.79E-15
ENSGALT00000072706	158.84	42.4	-1.776182467	Down	2.81E-15
ENSGALT00000058902	9.94	76.14	3.066592442	Up	2.88E-15
ENSGALT00000107995	4.49	62.49	3.928093619	Up	2.97E-15
ENSGALT00000026830	47.34	146.47	1.758729219	Up	3.31E-15
ENSGALT00000068652	177	52	-1.637910203	Down	3.38E-15
ENSGALT00000099210	25.8	108.72	2.204430019	Up	3.38E-15
ENSGALT00000077689	6.24	66.81	3.549701753	Up	3.42E-15
ENSGALT00000105800	61.33	0	-6.809265417	Down	3.64E-15
ENSGALT00000061851	0	56.5	6.949434591	Up	3.67E-15
ENSGALT00000103916	158	42.3	-1.771939361	Down	3.68E-15
ENSGALT00000067259	9.56	74.8	3.097211375	Up	3.75E-15
ENSGALT00000078140	141.67	283.53	1.130222736	Up	3.98E-15
ENSGALT00000062396	277.32	109.45	-1.212024083	Down	4.02E-15
ENSGALT00000022168	60.55	167.22	1.594804172	Up	4.02E-15
ENSGALT00000097228	0	56.26	6.943293276	Up	4.14E-15
ENSGALT00000053723	87	207	1.37979909	Up	4.24E-15
ENSGALT00000080647	96	220	1.325652841	Up	4.29E-15
ENSGALT00000090770	16.74	90.33	2.561161309	Up	4.46E-15
ENSGALT00000083398	135.84	275.31	1.148404278	Up	4.47E-15
ENSGALT00000042670	27	110.36	2.160441678	Up	4.61E-15
ENSGALT00000085861	0	55.96	6.935579686	Up	4.81E-15
ENSGALT00000031669	173.01	50.39	-1.650390438	Down	4.88E-15
ENSGALT00000024186	152.9	297.83	1.091156304	Up	5.03E-15
ENSGALT00000078820	116.42	248.25	1.221710424	Up	5.23E-15
ENSGALT00000054993	0	55.71	6.929120039	Up	5.45E-15
ENSGALT00000092869	33.58	121.77	1.987740239	Up	5.96E-15
ENSGALT00000087392	20.35	96.96	2.381616533	Up	6.49E-15
ENSGALT00000106482	60.08	0	-6.779557279	Down	6.52E-15
ENSGALT00000006843	35	124	1.954168922	Up	6.79E-15
ENSGALT00000100316	0	55.11	6.913497851	Up	7.37E-15
ENSGALT00000080765	90.85	211.08	1.345487098	Up	7.55E-15
ENSGALT00000004246	59.73	0	-6.771128188	Down	7.67E-15
ENSGALT00000102095	55.28	157.33	1.638219901	Up	7.93E-15
ENSGALT00000011287	156.72	301.43	1.072889335	Up	8.02E-15
ENSGALT00000067844	150.42	39.47	-1.800912349	Down	8.30E-15
ENSGALT00000105161	77.55	191.23	1.431365812	Up	8.71E-15
ENSGALT00000106056	55.22	156.96	1.636389782	Up	8.93E-15
ENSGALT00000069178	38.12	128.68	1.884423445	Up	9.57E-15
ENSGALT00000009358	160.01	305.09	1.060328451	Up	9.92E-15
ENSGALT00000103500	16.38	88.1	2.556462291	Up	1.01E-14
ENSGALT00000095533	0	54.47	6.896645591	Up	1.01E-14
ENSGALT00000089852	59.05	0	-6.754609526	Down	1.05E-14
ENSGALT00000098224	207	70	-1.434948312	Down	1.06E-14
ENSGALT00000100357	0	54.38	6.894259875	Up	1.06E-14
ENSGALT00000095725	6.56	65.66	3.452502659	Up	1.12E-14
ENSGALT00000094646	39.66	130.83	1.851192442	Up	1.20E-14
ENSGALT00000097054	0	54.1	6.886812318	Up	1.22E-14
ENSGALT00000103742	130.6	265.13	1.150800655	Up	1.26E-14
ENSGALT00000049666	190.88	61.35	-1.508275071	Down	1.30E-14
ENSGALT00000017174	0	53.94	6.882539245	Up	1.32E-14
ENSGALT00000078381	10.99	75.93	2.91773425	Up	1.34E-14
ENSGALT00000015924	92.02	211.21	1.32791441	Up	1.35E-14
ENSGALT00000014499	33	119	1.979679273	Up	1.39E-14
ENSGALT00000102160	26.61	107.46	2.143014956	Up	1.39E-14
ENSGALT00000097059	251.95	96.57	-1.254234845	Down	1.43E-14
ENSGALT00000102191	52.25	151.13	1.661542757	Up	1.44E-14
ENSGALT00000092261	121.22	26.04	-2.089570765	Down	1.44E-14
ENSGALT00000063007	59.85	2.34	-4.547515184	Down	1.54E-14
ENSGALT00000062852	46.05	140.88	1.742449381	Up	1.58E-14
ENSGALT00000003862	58.1	0	-6.73121063	Down	1.64E-14
ENSGALT00000103640	53.59	152.95	1.642280014	Up	1.65E-14
ENSGALT00000014921	319.62	138.5	-1.077216082	Down	1.65E-14
ENSGALT00000012833	5	61	3.738064871	Up	1.68E-14
ENSGALT00000091330	17.74	89.86	2.469928681	Up	1.77E-14
ENSGALT00000072833	35.32	122.4	1.922301939	Up	1.91E-14
ENSGALT00000059534	24.09	102.12	2.213014773	Up	1.92E-14
ENSGALT00000104665	35.78	123.18	1.912798369	Up	1.92E-14
ENSGALT00000107045	64.96	170.29	1.519625809	Up	1.93E-14
ENSGALT00000020305	102.82	225.46	1.262006212	Up	2.02E-14
ENSGALT00000025250	246.43	93.93	-1.262264355	Down	2.04E-14
ENSGALT00000025457	163.44	307.07	1.039062091	Up	2.17E-14
ENSGALT00000091222	68.72	175.61	1.482828688	Up	2.26E-14
ENSGALT00000050091	115	242	1.202628815	Up	2.33E-14
ENSGALT00000069069	57.26	0	-6.710200137	Down	2.43E-14
ENSGALT00000037963	168.28	313	1.024554563	Up	2.44E-14
ENSGALT00000092743	57.25	0	-6.70994816	Down	2.45E-14
ENSGALT00000060438	197.19	65.85	-1.453075417	Down	2.53E-14
ENSGALT00000107640	57.05	0	-6.704899353	Down	2.69E-14
ENSGALT00000081482	0	52.49	6.843226321	Up	2.75E-14
ENSGALT00000083429	25.11	103.32	2.170041243	Up	2.77E-14
ENSGALT00000051420	56.98	0	-6.703128088	Down	2.78E-14
ENSGALT00000094747	303.08	129.2	-1.100836954	Down	2.78E-14
ENSGALT00000070778	143.26	279.67	1.094345287	Up	2.81E-14
ENSGALT00000072012	145.39	38.43	-1.790367533	Down	2.85E-14
ENSGALT00000060928	0	52.38	6.840199783	Up	2.91E-14
ENSGALT00000055391	61.06	163.29	1.548392576	Up	2.92E-14
ENSGALT00000072032	265.3	105.96	-1.194849298	Down	2.93E-14
ENSGALT00000048787	0	52.28	6.837442865	Up	3.06E-14
ENSGALT00000045494	214.71	76.21	-1.365081536	Down	3.31E-14
ENSGALT00000096484	61.85	3.47	-4.026510399	Down	3.66E-14
ENSGALT00000091929	20.85	94.61	2.311200925	Up	3.78E-14
ENSGALT00000005318	219.45	79.18	-1.341428669	Down	3.80E-14
ENSGALT00000015990	148	285	1.074620372	Up	3.82E-14
ENSGALT00000062841	22.87	98.47	2.235483521	Up	3.82E-14
ENSGALT00000043661	140.74	275.28	1.097123008	Up	3.93E-14
ENSGALT00000107899	31.1	113.42	1.995944205	Up	4.08E-14
ENSGALT00000002691	0	51.68	6.820789794	Up	4.14E-14
ENSGALT00000102094	85.45	11.77	-2.730710543	Down	4.14E-14
ENSGALT00000097878	19.13	90.96	2.378651009	Up	4.38E-14
ENSGALT00000051894	135.9	34.23	-1.85995663	Down	4.42E-14
ENSGALT00000010594	0	51.48	6.815195777	Up	4.58E-14
ENSGALT00000073220	150.36	287.46	1.064196027	Up	4.69E-14
ENSGALT00000107323	20.09	92.7	2.335347403	Up	4.74E-14
ENSGALT00000040845	149.43	286.03	1.065952282	Up	5.00E-14
ENSGALT00000072453	0	51.29	6.809861295	Up	5.04E-14
ENSGALT00000067691	38.62	125.94	1.834572132	Up	5.11E-14
ENSGALT00000043731	40.39	128.84	1.802766143	Up	5.29E-14
ENSGALT00000103554	55.41	0	-6.662818833	Down	5.81E-14
ENSGALT00000078792	169	311	1.009146962	Up	5.95E-14
ENSGALT00000055182	4.66	57.97	3.766160254	Up	6.20E-14
ENSGALT00000031541	68	172	1.468057542	Up	6.23E-14
ENSGALT00000092575	0	50.83	6.796863954	Up	6.37E-14
ENSGALT00000045328	35.25	119.73	1.893345151	Up	6.38E-14
ENSGALT00000089693	55.19	0	-6.657079352	Down	6.45E-14
ENSGALT00000087441	122.7	28.37	-1.983441565	Down	7.00E-14
ENSGALT00000075174	169.21	310.52	1.00512699	Up	7.45E-14
ENSGALT00000100494	128.57	257.03	1.128638337	Up	7.47E-14
ENSGALT00000099121	82.31	11.02	-2.771687865	Down	7.64E-14
ENSGALT00000095393	1.43	49.5	5.242597102	Up	7.76E-14
ENSGALT00000076594	254	101	-1.201217575	Down	7.88E-14
ENSGALT00000090654	179.35	57.71	-1.506628881	Down	8.05E-14
ENSGALT00000023402	24.99	100.57	2.138032836	Up	9.96E-14
ENSGALT00000054680	111.75	23.67	-2.109887592	Down	1.02E-13
ENSGALT00000056969	148.07	41.39	-1.709669588	Down	1.04E-13
ENSGALT00000051881	117.13	240.47	1.167001915	Up	1.07E-13
ENSGALT00000102849	162	299.98	1.018128133	Up	1.08E-13
ENSGALT00000107577	116.37	25.86	-2.040669373	Down	1.09E-13
ENSGALT00000074239	48.56	140.43	1.661266473	Up	1.16E-13
ENSGALT00000051404	171.13	53.75	-1.541500406	Down	1.16E-13
ENSGALT00000024775	275.05	114.72	-1.132321345	Down	1.18E-13
ENSGALT00000021000	76	9	-2.948746883	Down	1.23E-13
ENSGALT00000093789	36.21	119.92	1.856867835	Up	1.26E-13
ENSGALT00000013018	0	49.49	6.758320766	Up	1.26E-13
ENSGALT00000026687	37.81	122.57	1.826021785	Up	1.29E-13
ENSGALT00000043926	157.99	46.88	-1.623533142	Down	1.32E-13
ENSGALT00000099913	329.26	149.35	-1.011274391	Down	1.33E-13
ENSGALT00000105620	0	49.34	6.753941439	Up	1.36E-13
ENSGALT00000096142	37.81	122.46	1.824726462	Up	1.36E-13
ENSGALT00000100804	198.6	69.32	-1.389266435	Down	1.38E-13
ENSGALT00000056965	58.86	156.13	1.536643955	Up	1.39E-13
ENSGALT00000097483	295.23	127.73	-1.079486289	Down	1.41E-13
ENSGALT00000067279	65.05	5.28	-3.493683594	Down	1.42E-13
ENSGALT00000079072	5.89	59.75	3.471854803	Up	1.43E-13
ENSGALT00000069706	135.15	35.24	-1.810020054	Down	1.44E-13
ENSGALT00000018726	146	278	1.058372142	Up	1.52E-13
ENSGALT00000055798	53.25	0	-6.605453992	Down	1.61E-13
ENSGALT00000091824	14.49	79.11	2.578058106	Up	1.64E-13
ENSGALT00000104895	53.12	0	-6.601927613	Down	1.72E-13
ENSGALT00000054880	101.15	19.52	-2.244215733	Down	1.90E-13
ENSGALT00000099327	145.97	276.84	1.052636144	Up	2.15E-13
ENSGALT00000094480	12.21	73.76	2.724031084	Up	2.17E-13
ENSGALT00000011867	63.19	4.95	-3.544940207	Down	2.28E-13
ENSGALT00000048841	52.49	0	-6.584715064	Down	2.32E-13
ENSGALT00000082179	47.74	137.51	1.655521695	Up	2.33E-13
ENSGALT00000101831	40.86	126.22	1.756435048	Up	2.48E-13
ENSGALT00000004958	100.6	215.29	1.226906633	Up	2.49E-13
ENSGALT00000095590	0	48.1	6.717220617	Up	2.57E-13
ENSGALT00000099818	1.16	47.06	5.471560239	Up	2.59E-13
ENSGALT00000079047	123.47	30.2	-1.902284464	Down	2.66E-13
ENSGALT00000018431	92	203	1.27102959	Up	2.72E-13
ENSGALT00000091275	51.14	142.53	1.607997175	Up	2.73E-13
ENSGALT00000012997	62.83	160.4	1.481404285	Up	2.88E-13
ENSGALT00000060659	104.23	21.34	-2.158882871	Down	3.06E-13
ENSGALT00000106521	53.27	1.94	-4.649939095	Down	3.06E-13
ENSGALT00000091371	72.54	8.4	-2.981059884	Down	3.23E-13
ENSGALT00000064690	305.19	136.07	-1.036103038	Down	3.47E-13
ENSGALT00000049118	32.08	110.66	1.915643411	Up	3.52E-13
ENSGALT00000087070	195.41	69.29	-1.366529608	Down	4.14E-13
ENSGALT00000104038	0	47.11	6.687217055	Up	4.27E-13
ENSGALT00000052910	0	47.08	6.686298044	Up	4.33E-13
ENSGALT00000094125	128.89	251.98	1.096424522	Up	4.47E-13
ENSGALT00000063411	0	47	6.68384448	Up	4.52E-13
ENSGALT00000049228	0	46.95	6.682308881	Up	4.63E-13
ENSGALT00000070642	27.21	101.43	2.027531189	Up	4.85E-13
ENSGALT00000094891	50.92	0	-6.540904886	Down	4.91E-13
ENSGALT00000061959	89.96	198.46	1.270748321	Up	4.97E-13
ENSGALT00000100398	217.26	82.49	-1.267875812	Down	5.32E-13
ENSGALT00000060811	111.71	25.34	-2.01101428	Down	5.34E-13
ENSGALT00000038112	50.71	0	-6.534942741	Down	5.42E-13
ENSGALT00000097010	0	46.59	6.671204054	Up	5.58E-13
ENSGALT00000103484	26.83	100.43	2.033526958	Up	5.68E-13
ENSGALT00000106533	50.59	0	-6.531524705	Down	5.74E-13
ENSGALT00000058071	33.5	112.06	1.871294026	Up	5.75E-13
ENSGALT00000072548	122	242	1.117381528	Up	5.76E-13
ENSGALT00000014436	93.79	203.38	1.245927429	Up	5.86E-13
ENSGALT00000023752	95	205	1.23888012	Up	6.00E-13
ENSGALT00000012627	141.65	40.33	-1.683149662	Down	6.05E-13
ENSGALT00000094047	37.28	118.32	1.795475821	Up	6.06E-13
ENSGALT00000105218	11.24	69.82	2.76425395	Up	6.10E-13
ENSGALT00000104120	104.68	218.34	1.189846256	Up	6.12E-13
ENSGALT00000041394	88	195	1.277154324	Up	6.39E-13
ENSGALT00000098445	36.52	116.89	1.80764847	Up	6.53E-13
ENSGALT00000048068	212.94	80.41	-1.275744517	Down	6.95E-13
ENSGALT00000003980	0	46.06	6.654698135	Up	7.33E-13
ENSGALT00000074111	50.07	0	-6.516618922	Down	7.37E-13
ENSGALT00000069408	118.02	235.9	1.128399684	Up	7.39E-13
ENSGALT00000101626	147.37	274.5	1.026618912	Up	7.82E-13
ENSGALT00000105215	56.83	3.62	-3.843335484	Down	7.93E-13
ENSGALT00000054164	49.89	0	-6.511423136	Down	8.03E-13
ENSGALT00000002652	4.33	52.91	3.740357116	Up	8.03E-13
ENSGALT00000098658	23.52	93.56	2.12125943	Up	8.71E-13
ENSGALT00000046927	49.72	0	-6.506498763	Down	8.71E-13
ENSGALT00000104538	231.21	91.92	-1.201497465	Down	9.40E-13
ENSGALT00000107576	0	45.57	6.639268094	Up	9.45E-13
ENSGALT00000076344	84.72	14.06	-2.461850366	Down	1.10E-12
ENSGALT00000086171	84.89	14.15	-2.455536933	Down	1.12E-12
ENSGALT00000094604	92.32	17.3	-2.286615558	Down	1.13E-12
ENSGALT00000008437	53.17	142.27	1.549202735	Up	1.16E-12
ENSGALT00000017677	55.88	146.39	1.518668708	Up	1.18E-12
ENSGALT00000097873	0	45.05	6.62271083	Up	1.24E-12
ENSGALT00000086081	50.11	137.3	1.583416811	Up	1.27E-12
ENSGALT00000026761	37.46	116.89	1.770984336	Up	1.34E-12
ENSGALT00000083390	150.76	46.21	-1.576721077	Down	1.34E-12
ENSGALT00000095634	173.83	58.91	-1.431837001	Down	1.35E-12
ENSGALT00000091543	252.36	105.65	-1.12693486	Down	1.36E-12
ENSGALT00000086320	5.2	54.27	3.512827009	Up	1.37E-12
ENSGALT00000102437	244.86	101.02	-1.148060541	Down	1.37E-12
ENSGALT00000092062	115.45	230.4	1.126128172	Up	1.45E-12
ENSGALT00000055724	142.08	265.53	1.03142701	Up	1.49E-12
ENSGALT00000094909	0	44.69	6.611135768	Up	1.49E-12
ENSGALT00000026986	84	187	1.283832666	Up	1.50E-12
ENSGALT00000105387	232.09	93.37	-1.184397746	Down	1.51E-12
ENSGALT00000107990	91	17	-2.29107617	Down	1.52E-12
ENSGALT00000101478	48.52	0	-6.471252017	Down	1.56E-12
ENSGALT00000104751	48.52	0	-6.471252017	Down	1.56E-12
ENSGALT00000094624	48.52	0	-6.471252017	Down	1.56E-12
ENSGALT00000104374	0	44.48	6.604340512	Up	1.67E-12
ENSGALT00000099336	11.41	68.31	2.711053629	Up	1.77E-12
ENSGALT00000104664	27.65	99.53	1.977107592	Up	1.80E-12
ENSGALT00000043393	48.15	0	-6.460208264	Down	1.86E-12
ENSGALT00000055413	0	44.57	6.759259778	Up	1.90E-12
ENSGALT00000006434	101.57	210.72	1.182108533	Up	1.94E-12
ENSGALT00000097817	48	0	-6.455706872	Down	2.00E-12
ENSGALT00000007237	91	196	1.236170833	Up	2.02E-12
ENSGALT00000042981	47.9	0	-6.452698122	Down	2.10E-12
ENSGALT00000027987	118.85	233.81	1.10545036	Up	2.11E-12
ENSGALT00000107032	47.81	132.48	1.599645896	Up	2.13E-12
ENSGALT00000023789	89	193	1.245979235	Up	2.18E-12
ENSGALT00000091233	142.61	42.6	-1.613894185	Down	2.30E-12
ENSGALT00000096372	3.63	49.34	3.893971891	Up	2.32E-12
ENSGALT00000022445	281	125	-1.039386407	Down	2.45E-12
ENSGALT00000023094	49	134	1.580634975	Up	2.46E-12
ENSGALT00000108098	114.56	227.52	1.119145601	Up	2.53E-12
ENSGALT00000054319	88.74	16.52	-2.296115238	Down	2.64E-12
ENSGALT00000087337	0	43.5	6.572199124	Up	2.77E-12
ENSGALT00000089010	261.9	113.17	-1.081268863	Down	2.83E-12
ENSGALT00000100812	0	43.44	6.570207827	Up	2.86E-12
ENSGALT00000088127	123.68	239.29	1.081403512	Up	2.86E-12
ENSGALT00000095913	107.17	217.13	1.14791359	Up	2.92E-12
ENSGALT00000101173	0	43.38	6.568213776	Up	2.95E-12
ENSGALT00000106500	0	43.37	6.567881167	Up	2.97E-12
ENSGALT00000059111	94.78	200.02	1.206745325	Up	3.10E-12
ENSGALT00000080959	0	43.19	6.56188104	Up	3.26E-12
ENSGALT00000052602	97.33	203.26	1.1916255	Up	3.41E-12
ENSGALT00000053381	46.89	0	-6.421952745	Down	3.42E-12
ENSGALT00000050973	175.9	61.58	-1.384966082	Down	3.45E-12
ENSGALT00000098575	93.99	198.62	1.208687355	Up	3.46E-12
ENSGALT00000091120	141.93	262.54	1.016613307	Up	3.50E-12
ENSGALT00000099838	78.37	176.68	1.302020964	Up	3.51E-12
ENSGALT00000079432	27.37	97.63	1.963984725	Up	3.55E-12
ENSGALT00000012349	29.11	100.6	1.918299189	Up	3.66E-12
ENSGALT00000098898	54.51	3.77	-3.724628863	Down	3.77E-12
ENSGALT00000054416	66.09	158.58	1.391962559	Up	4.01E-12
ENSGALT00000053883	46.53	0	-6.410833653	Down	4.07E-12
ENSGALT00000060658	0	42.73	6.54643304	Up	4.15E-12
ENSGALT00000102255	0	42.71	6.545757621	Up	4.19E-12
ENSGALT00000016850	94.98	19.74	-2.137246138	Down	4.30E-12
ENSGALT00000045671	195.43	73.35	-1.284527449	Down	4.42E-12
ENSGALT00000061603	140.64	259.88	1.015094263	Up	4.73E-12
ENSGALT00000013975	18.34	80.5	2.263250773	Up	4.83E-12
ENSGALT00000098759	0	42.41	6.535588206	Up	4.90E-12
ENSGALT00000001127	170.28	58.97	-1.400600267	Down	4.97E-12
ENSGALT00000003324	149.05	47.15	-1.531211071	Down	4.98E-12
ENSGALT00000018170	156	51	-1.483721248	Down	5.10E-12
ENSGALT00000106495	76.13	11.82	-2.557979414	Down	5.15E-12
ENSGALT00000094399	98.54	21.55	-2.063765974	Down	5.16E-12
ENSGALT00000049510	2.95	46.2	4.098361621	Up	5.27E-12
ENSGALT00000097438	45.93	0	-6.39210925	Down	5.45E-12
ENSGALT00000095387	112.37	222.06	1.111948247	Up	5.78E-12
ENSGALT00000092958	45.8	0	-6.388020065	Down	5.81E-12
ENSGALT00000103068	266.18	117.5	-1.05048579	Down	5.89E-12
ENSGALT00000077037	49.85	133.15	1.546642647	Up	6.08E-12
ENSGALT00000073744	85	184.26	1.2454638	Up	6.66E-12
ENSGALT00000013988	13.84	71	2.48823071	Up	6.70E-12
ENSGALT00000103995	222.19	90.28	-1.170059935	Down	6.85E-12
ENSGALT00000095336	31.5	103.33	1.84309107	Up	6.92E-12
ENSGALT00000098472	0	41.73	6.512268644	Up	6.99E-12
ENSGALT00000089406	13.93	71.1	2.48090993	Up	7.01E-12
ENSGALT00000097688	1.6	42.22	4.851038397	Up	7.26E-12
ENSGALT00000107233	123.32	34.05	-1.727424463	Down	7.30E-12
ENSGALT00000005090	146.42	46.3	-1.531772902	Down	7.46E-12
ENSGALT00000101662	45.18	0	-6.368356737	Down	7.85E-12
ENSGALT00000060462	45.16	0	-6.367717952	Down	7.93E-12
ENSGALT00000050693	0	41.43	6.501859544	Up	8.19E-12
ENSGALT00000098082	101.53	23.46	-1.98437553	Down	8.41E-12
ENSGALT00000018064	92.89	194.5	1.195430586	Up	8.51E-12
ENSGALT00000007467	65	155	1.383012221	Up	8.61E-12
ENSGALT00000069741	186.95	69.55	-1.297274423	Down	8.70E-12
ENSGALT00000083182	117.68	227.85	1.082470847	Up	8.73E-12
ENSGALT00000055136	89	189	1.215764622	Up	8.91E-12
ENSGALT00000088611	112.05	220.29	1.104516986	Up	8.95E-12
ENSGALT00000100440	44.88	0	-6.358745142	Down	9.09E-12
ENSGALT00000037826	31.27	102.34	1.839774643	Up	9.15E-12
ENSGALT00000009821	44.86	0	-6.358102087	Down	9.17E-12
ENSGALT00000091745	9.9	62.1	2.778348467	Up	9.24E-12
ENSGALT00000059211	80.56	14.15	-2.380006002	Down	9.41E-12
ENSGALT00000103021	73.98	167.66	1.309586958	Up	9.69E-12
ENSGALT00000100458	44.72	0	-6.353592654	Down	9.83E-12
ENSGALT00000017530	87	17	-2.226225026	Down	1.02E-11
ENSGALT00000106365	0	40.99	6.486455713	Up	1.03E-11
ENSGALT00000063506	0	40.98	6.486103708	Up	1.04E-11
ENSGALT00000049654	60.78	148.29	1.416008361	Up	1.05E-11
ENSGALT00000083677	22.95	87.52	2.060374213	Up	1.06E-11
ENSGALT00000105034	4.86	50	3.492155505	Up	1.08E-11
ENSGALT00000047778	10.88	63.94	2.684295816	Up	1.09E-11
ENSGALT00000064045	124.44	235.89	1.051919589	Up	1.15E-11
ENSGALT00000027075	121.7	232.23	1.061480815	Up	1.17E-11
ENSGALT00000091082	65.94	8.52	-2.822972923	Down	1.25E-11
ENSGALT00000019427	134.26	40.51	-1.599423929	Down	1.28E-11
ENSGALT00000076619	44.15	0	-6.335085904	Down	1.30E-11
ENSGALT00000096481	64.24	152.8	1.379356374	Up	1.31E-11
ENSGALT00000100056	112.01	29.08	-1.816272736	Down	1.34E-11
ENSGALT00000078758	19.27	80.26	2.187580213	Up	1.36E-11
ENSGALT00000051383	104.33	208.61	1.128909882	Up	1.39E-11
ENSGALT00000089445	63.61	151.58	1.382009549	Up	1.47E-11
ENSGALT00000108131	43.87	0	-6.325907173	Down	1.49E-11
ENSGALT00000069539	62.23	149.46	1.393332905	Up	1.52E-11
ENSGALT00000083641	192.29	73.74	-1.253508787	Down	1.55E-11
ENSGALT00000073659	0	40.18	6.457661288	Up	1.58E-11
ENSGALT00000075317	48.76	129.08	1.53375108	Up	1.64E-11
ENSGALT00000090861	43.62	0	-6.317662236	Down	1.68E-11
ENSGALT00000086038	48.43	128.41	1.536040278	Up	1.75E-11
ENSGALT00000106101	110.29	215.76	1.097381068	Up	1.82E-11
ENSGALT00000105731	110.29	215.76	1.097381068	Up	1.82E-11
ENSGALT00000004394	1.01	39.56	5.420870857	Up	1.82E-11
ENSGALT00000003095	12.67	66.77	2.527039144	Up	1.82E-11
ENSGALT00000072963	55.91	139.51	1.448445916	Up	1.92E-11
ENSGALT00000033583	100.73	202.67	1.137894761	Up	1.99E-11
ENSGALT00000026967	136.64	249.92	1.000342107	Up	2.01E-11
ENSGALT00000051532	26.65	92.58	1.925820658	Up	2.19E-11
ENSGALT00000084368	226.55	95.34	-1.119420332	Down	2.20E-11
ENSGALT00000013169	157.03	53.83	-1.415302248	Down	2.20E-11
ENSGALT00000106529	43.07	0	-6.29935579	Down	2.21E-11
ENSGALT00000094516	14.37	69.84	2.410249126	Up	2.24E-11
ENSGALT00000082218	14.83	70.75	2.383467179	Up	2.24E-11
ENSGALT00000062315	0	39.51	6.43340157	Up	2.26E-11
ENSGALT00000018872	95.08	194.56	1.162256954	Up	2.32E-11
ENSGALT00000095778	19.36	79.33	2.164043225	Up	2.38E-11
ENSGALT00000025307	50	130	1.507767252	Up	2.45E-11
ENSGALT00000099319	66.53	154.43	1.344131732	Up	2.49E-11
ENSGALT00000055703	27.86	94.39	1.889694394	Up	2.50E-11
ENSGALT00000068430	62.23	7.63	-2.898599655	Down	2.51E-11
ENSGALT00000108205	28.77	95.86	1.865619347	Up	2.60E-11
ENSGALT00000104422	3.58	45.21	3.787866054	Up	2.68E-11
ENSGALT00000082933	91.83	189.69	1.175861803	Up	2.70E-11
ENSGALT00000048664	53.09	134.35	1.468739903	Up	2.79E-11
ENSGALT00000093025	42.55	0	-6.281831598	Down	2.85E-11
ENSGALT00000084213	42.52	0	-6.280814063	Down	2.89E-11
ENSGALT00000094732	84.81	17.02	-2.187747718	Down	2.91E-11
ENSGALT00000104048	42.5	0	-6.280135308	Down	2.92E-11
ENSGALT00000092973	105.32	207.53	1.107796106	Up	3.06E-11
ENSGALT00000009815	88	184	1.193385966	Up	3.14E-11
ENSGALT00000024980	99.13	199.05	1.134992864	Up	3.24E-11
ENSGALT00000102827	0	38.77	6.406124459	Up	3.34E-11
ENSGALT00000093807	16.75	73.7	2.266759152	Up	3.41E-11
ENSGALT00000108320	22.39	84.14	2.039192919	Up	3.42E-11
ENSGALT00000008705	0	38.64	6.401278818	Up	3.58E-11
ENSGALT00000052935	0	38.62	6.400531888	Up	3.62E-11
ENSGALT00000105124	95.14	22	-1.983292873	Down	3.65E-11
ENSGALT00000092374	0	38.53	6.397165909	Up	3.80E-11
ENSGALT00000021845	16	72	2.29918063	Up	3.89E-11
ENSGALT00000090937	45	121.19	1.558529382	Up	3.91E-11
ENSGALT00000090667	51.51	131.12	1.477218943	Up	3.93E-11
ENSGALT00000104205	7.89	55.08	2.932686983	Up	3.95E-11
ENSGALT00000100942	47.98	125.74	1.519194234	Up	3.96E-11
ENSGALT00000016549	63	148	1.361429071	Up	4.11E-11
ENSGALT00000018097	0	38.38	6.391538435	Up	4.11E-11
ENSGALT00000093675	124.95	232.28	1.023769666	Up	4.32E-11
ENSGALT00000056832	152.19	52.18	-1.415049088	Down	4.38E-11
ENSGALT00000107628	73.65	162.88	1.274307665	Up	4.70E-11
ENSGALT00000071928	36	106.53	1.694446583	Up	4.72E-11
ENSGALT00000099047	216.67	90.82	-1.125161842	Down	4.85E-11
ENSGALT00000014916	120.65	226.12	1.035516315	Up	5.14E-11
ENSGALT00000107810	31.23	98.5	1.786446784	Up	5.20E-11
ENSGALT00000102756	20.39	79.66	2.095249333	Up	5.25E-11
ENSGALT00000021562	43.13	117.58	1.57613469	Up	5.26E-11
ENSGALT00000002646	89.61	19.8	-2.048903679	Down	5.31E-11
ENSGALT00000068560	119.84	224.93	1.037622193	Up	5.35E-11
ENSGALT00000080161	0	37.83	6.3707145	Up	5.52E-11
ENSGALT00000051855	0	37.76	6.368042488	Up	5.73E-11
ENSGALT00000043782	219.74	93.16	-1.108759339	Down	5.95E-11
ENSGALT00000093088	23.05	84.18	1.997966388	Up	5.98E-11
ENSGALT00000104982	41	0	-6.228296376	Down	6.13E-11
ENSGALT00000104585	93.27	21.67	-1.976458335	Down	6.14E-11
ENSGALT00000062522	57.4	6.49	-3.015504725	Down	6.23E-11
ENSGALT00000106072	134.51	42.88	-1.520080993	Down	6.24E-11
ENSGALT00000023444	37.7	108.59	1.655510452	Up	6.34E-11
ENSGALT00000048042	160.05	57.28	-1.353163651	Down	6.37E-11
ENSGALT00000087964	40.92	0	-6.225478611	Down	6.38E-11
ENSGALT00000095886	50.69	128.61	1.472485383	Up	6.57E-11
ENSGALT00000013590	75.07	13.52	-2.343885703	Down	6.60E-11
ENSGALT00000086652	40.81	0	-6.221595177	Down	6.74E-11
ENSGALT00000090915	63.95	9	-2.699691824	Down	6.74E-11
ENSGALT00000094352	41.07	113.71	1.598457911	Up	6.94E-11
ENSGALT00000050083	40.73	0	-6.218764281	Down	7.01E-11
ENSGALT00000080750	54.38	133.8	1.428185688	Up	7.47E-11
ENSGALT00000069401	113.18	31.78	-1.703172384	Down	7.49E-11
ENSGALT00000094402	137.38	44.75	-1.488956774	Down	7.62E-11
ENSGALT00000077353	40.81	113.08	1.599604801	Up	7.63E-11
ENSGALT00000046723	138.94	45.67	-1.475887679	Down	7.91E-11
ENSGALT00000105416	40.4	0	-6.122963494	Down	7.94E-11
ENSGALT00000014202	63.01	146.18	1.343348853	Up	8.22E-11
ENSGALT00000034089	97.5	193.95	1.12146628	Up	8.47E-11
ENSGALT00000039756	0	37	6.338708994	Up	8.60E-11
ENSGALT00000067531	0	37	6.338708994	Up	8.60E-11
ENSGALT00000076651	191.55	76.53	-1.194368092	Down	8.71E-11
ENSGALT00000102748	17.35	73	2.20221643	Up	8.83E-11
ENSGALT00000105005	44.38	2.35	-4.109921377	Down	8.93E-11
ENSGALT00000083335	28.83	93.29	1.823407235	Up	9.01E-11
ENSGALT00000096139	165.53	61.07	-1.30930133	Down	9.09E-11
ENSGALT00000091410	40.85	112.69	1.593207143	Up	9.24E-11
ENSGALT00000082365	68.09	10.91	-2.512536203	Down	9.42E-11
ENSGALT00000006429	121.29	224.67	1.018602515	Up	1.03E-10
ENSGALT00000101369	97.59	24.34	-1.874148526	Down	1.05E-10
ENSGALT00000006457	86.61	178.5	1.172574189	Up	1.08E-10
ENSGALT00000045583	94.33	188.88	1.130937002	Up	1.11E-10
ENSGALT00000094817	11.42	60.88	2.543661337	Up	1.12E-10
ENSGALT00000100730	64.93	9.81	-2.597304539	Down	1.17E-10
ENSGALT00000086597	229.13	100.58	-1.058567276	Down	1.19E-10
ENSGALT00000012918	42.35	114.33	1.562025768	Up	1.24E-10
ENSGALT00000108051	39.52	0	-6.175255413	Down	1.28E-10
ENSGALT00000065789	22.12	80.96	2.001113533	Up	1.29E-10
ENSGALT00000056503	39.47	0	-6.173428986	Down	1.31E-10
ENSGALT00000057119	91.95	184.9	1.137079374	Up	1.43E-10
ENSGALT00000045144	86.57	19.42	-2.02706833	Down	1.45E-10
ENSGALT00000088103	100.83	26.32	-1.808437926	Down	1.45E-10
ENSGALT00000004182	104.61	28.24	-1.759953148	Down	1.47E-10
ENSGALT00000107703	0	36	6.29918063	Up	1.47E-10
ENSGALT00000026632	39.73	109.78	1.595570174	Up	1.51E-10
ENSGALT00000017486	111	210	1.04908528	Up	1.53E-10
ENSGALT00000060197	74.12	13.88	-2.287599685	Down	1.56E-10
ENSGALT00000090699	0	35.82	6.291949061	Up	1.62E-10
[truncated: 3,316 more rows]
