# Supplementary material for: Whole Transcriptome Analysis Reveals a Potential Regulatory Mechanism of LncRNA-FNIP2/miR-24-3p/FNIP2 Axis in Chicken Adipogenesis
Source: Front Cell Dev Biol. 2021 Jun 24;9:653798. doi: 10.3389/fcell.2021.653798 (PMC8265275; doi:10.3389/fcell.2021.653798)
Supplement: Supplementary Figure 1 — The coding capacity of novel transcripts, distribution of RNA length, and isoforms expression in each sample. [file Data_Sheet_1.zip › Table 8.xls]

## Sheet: GO_GeneDiff_DEGseq_L-VS-H.isofo
GO type	GO Term	up-down	DEG number
biological_process	cellular process	up	1020
biological_process	cellular process	down	712
biological_process	biological regulation	up	677
biological_process	metabolic process	up	650
biological_process	regulation of biological process	up	637
biological_process	metabolic process	down	486
biological_process	response to stimulus	up	471
biological_process	biological regulation	down	464
biological_process	regulation of biological process	down	430
biological_process	cellular component organization or biogenesis	up	377
biological_process	response to stimulus	down	335
biological_process	signaling	up	325
biological_process	positive regulation of biological process	up	282
biological_process	multicellular organismal process	up	273
biological_process	localization	up	263
biological_process	developmental process	up	240
biological_process	negative regulation of biological process	up	236
biological_process	signaling	down	230
biological_process	cellular component organization or biogenesis	down	218
biological_process	localization	down	204
biological_process	multicellular organismal process	down	191
biological_process	positive regulation of biological process	down	188
biological_process	negative regulation of biological process	down	171
biological_process	developmental process	down	168
biological_process	immune system process	up	96
biological_process	immune system process	down	87
biological_process	multi-organism process	up	74
biological_process	biological adhesion	up	71
biological_process	cell proliferation	up	65
biological_process	multi-organism process	down	63
biological_process	locomotion	up	61
biological_process	cell proliferation	down	61
biological_process	locomotion	down	58
biological_process	biological adhesion	down	44
biological_process	reproduction	up	41
biological_process	reproductive process	up	41
biological_process	growth	down	39
biological_process	growth	up	31
biological_process	reproduction	down	24
biological_process	reproductive process	down	24
biological_process	behavior	up	21
biological_process	behavior	down	19
biological_process	rhythmic process	up	15
biological_process	rhythmic process	down	14
biological_process	pigmentation	up	5
biological_process	detoxification	down	5
biological_process	pigmentation	down	4
biological_process	detoxification	up	4
biological_process	cell killing	up	2
biological_process	cell killing	down	2
biological_process	cell aggregation	up	1
biological_process	cell aggregation	down	1
cellular_component	cell	up	942
cellular_component	cell part	up	930
cellular_component	organelle	up	713
cellular_component	cell	down	668
cellular_component	cell part	down	657
cellular_component	membrane	up	583
cellular_component	membrane part	up	491
cellular_component	organelle	down	478
cellular_component	organelle part	up	469
cellular_component	membrane	down	467
cellular_component	membrane part	down	397
cellular_component	protein-containing complex	up	344
cellular_component	organelle part	down	292
cellular_component	membrane-enclosed lumen	up	221
cellular_component	protein-containing complex	down	212
cellular_component	membrane-enclosed lumen	down	131
cellular_component	extracellular region	down	86
cellular_component	extracellular region	up	75
cellular_component	extracellular region part	up	60
cellular_component	extracellular region part	down	56
cellular_component	supramolecular complex	up	49
cellular_component	synapse	up	46
cellular_component	cell junction	up	42
cellular_component	synapse	down	36
cellular_component	synapse part	up	32
cellular_component	supramolecular complex	down	26
cellular_component	synapse part	down	25
cellular_component	cell junction	down	22
cellular_component	nucleoid	up	2
cellular_component	virion	down	1
cellular_component	virion part	down	1
cellular_component	virion	up	0
cellular_component	nucleoid	down	0
cellular_component	virion part	up	0
molecular_function	binding	up	962
molecular_function	binding	down	696
molecular_function	catalytic activity	up	578
molecular_function	catalytic activity	down	453
molecular_function	molecular function regulator	up	125
molecular_function	transcription regulator activity	up	111
molecular_function	transporter activity	up	101
molecular_function	molecular function regulator	down	90
molecular_function	transcription regulator activity	down	86
molecular_function	transporter activity	down	83
molecular_function	molecular transducer activity	up	81
molecular_function	molecular transducer activity	down	64
molecular_function	structural molecule activity	up	28
molecular_function	structural molecule activity	down	24
molecular_function	cargo receptor activity	down	5
molecular_function	antioxidant activity	up	4
molecular_function	cargo receptor activity	up	3
molecular_function	translation regulator activity	down	3
molecular_function	nutrient reservoir activity	down	3
molecular_function	molecular carrier activity	up	2
molecular_function	antioxidant activity	down	2
molecular_function	translation regulator activity	up	1
molecular_function	molecular carrier activity	down	0
molecular_function	nutrient reservoir activity	up	0
