# Supplementary material for: Whole Transcriptome Analysis Reveals a Potential Regulatory Mechanism of LncRNA-FNIP2/miR-24-3p/FNIP2 Axis in Chicken Adipogenesis
Source: Front Cell Dev Biol. 2021 Jun 24;9:653798. doi: 10.3389/fcell.2021.653798 (PMC8265275; doi:10.3389/fcell.2021.653798)
Supplement: Supplementary Figure 1 — The coding capacity of novel transcripts, distribution of RNA length, and isoforms expression in each sample. [file Data_Sheet_1.zip › Table 9.xls]

## Sheet: L-VS-H
#Pathway	Sample1 (5077)	Sample2 (39480)	Pvalue	Qvalue	Pathway ID	Genes	KOs
Cell adhesion molecules (CAMs)	138	620	5.40253e-11	1.63156e-08	ko04514	MTCONS_00047350;MTCONS_00047348;MTCONS_00059709;MTCONS_00059661;MTCONS_00019540;MTCONS_00017515;MTCONS_00017503;MTCONS_00017505;MTCONS_00011243;MTCONS_00035052;MTCONS_00017545;MTCONS_00017257;MTCONS_00017262;MTCONS_00059658;MTCONS_00019538;MTCONS_00059712;MTCONS_00034102;MTCONS_00059657;MTCONS_00006958;MTCONS_00035056;MTCONS_00002296;MTCONS_00006245;MTCONS_00059672;MTCONS_00009479;MTCONS_00001894…	K06548+K06751+K06471+K06533+K07377+K06779+K06747+K06710+K06592+K10785+K16351+K07523+K05413+K06458+K06780+K06797+K06736+K06766+K06735+K06708+K10784+K07378+K06478+K07522+K06713+K06745+K06746+K05689+K06459+K06087+K06456+K06520+K06454+K05719+K05695+K06590+K06591+K06487+K06547+K06757+K06770+K06491+K06584+K06483+K06759+K06775
Graft-versus-host disease	57	215	5.60204e-08	8.45909e-06	ko05332	MTCONS_00059709;MTCONS_00059661;MTCONS_00017515;MTCONS_00017503;MTCONS_00017505;MTCONS_00017545;MTCONS_00017257;MTCONS_00017262;MTCONS_00059658;MTCONS_00059712;MTCONS_00059657;MTCONS_00006245;MTCONS_00059672;MTCONS_00001894;MTCONS_00006240;MTCONS_00017543;MTCONS_00059668;MTCONS_00006243;MTCONS_00006247;MTCONS_00059659;MTCONS_00059662;MTCONS_00059660;MTCONS_00017634;MTCONS_00017502;MTCONS_00017528…	K06751+K10785+K05413+K07818+K10784
Type I diabetes mellitus	58	229	2.36183e-07	2.37758e-05	ko04940	MTCONS_00059709;MTCONS_00059661;MTCONS_00017515;MTCONS_00017503;MTCONS_00017505;MTCONS_00017545;MTCONS_00017257;MTCONS_00017262;MTCONS_00059658;MTCONS_00059712;MTCONS_00059657;MTCONS_00006245;MTCONS_00059672;MTCONS_00001894;MTCONS_00006240;MTCONS_00017543;MTCONS_00059668;MTCONS_00006243;MTCONS_00006247;MTCONS_00059659;MTCONS_00059662;MTCONS_00059660;MTCONS_00017634;MTCONS_00017502;MTCONS_00017528…	K06751+K10785+K05413+K07818+K10784+K19863
Antigen processing and presentation	78	362	2.79917e-06	0.000211337	ko04612	MTCONS_00059709;MTCONS_00059661;MTCONS_00017515;MTCONS_00017503;MTCONS_00017505;MTCONS_00017545;MTCONS_00017257;MTCONS_00017262;MTCONS_00059658;MTCONS_00059712;MTCONS_00059657;MTCONS_00006245;MTCONS_00059672;MTCONS_00006240;MTCONS_00017543;MTCONS_00059668;MTCONS_00006243;MTCONS_00006247;MTCONS_00047106;MTCONS_00059659;MTCONS_00059662;MTCONS_00029762;MTCONS_00059660;MTCONS_00047117;MTCONS_00047147…	K06751+K10785+K06458+K01365+K04079+K10784+K08066+K06459+K06454+K08064+K08058+K03283
Ovarian steroidogenesis	38	149	2.20556e-05	0.00133216	ko04913	MTCONS_00057408;MTCONS_00057407;MTCONS_00010893;MTCONS_00010894;MTCONS_00033446;MTCONS_00057401;MTCONS_00033439;MTCONS_00033440;MTCONS_00048245;MTCONS_00010892;MTCONS_00010901;ENSGALT00000071319;ENSGALT00000073249;ENSGALT00000104025;ENSGALT00000020816;ENSGALT00000040012;ENSGALT00000065414;ENSGALT00000048282;ENSGALT00000102308;ENSGALT00000050521;ENSGALT00000033172;ENSGALT00000080297;ENSGALT0000010…	K07418+K13368+K16620+K16342+K05459+K07408+K11987+K08046+K13373+K00512+K08047+K04345+K00070+K13885+K08048+K08042
Allograft rejection	66	312	2.86475e-05	0.00144193	ko05330	MTCONS_00059709;MTCONS_00059661;MTCONS_00017515;MTCONS_00017503;MTCONS_00017505;MTCONS_00017545;MTCONS_00017257;MTCONS_00017262;MTCONS_00059658;MTCONS_00059712;MTCONS_00059657;MTCONS_00006245;MTCONS_00059672;MTCONS_00001894;MTCONS_00006240;MTCONS_00017543;MTCONS_00059668;MTCONS_00006243;MTCONS_00006247;MTCONS_00059659;MTCONS_00059662;MTCONS_00059660;MTCONS_00017634;MTCONS_00017502;MTCONS_00017528…	K06751+K10785+K05413+K07818+K10784+K06856+K05443
Viral myocarditis	95	505	8.56821e-05	0.00369657	ko05416	MTCONS_00059709;MTCONS_00056786;MTCONS_00002283;MTCONS_00059661;MTCONS_00017515;MTCONS_00017503;MTCONS_00017505;MTCONS_00017545;MTCONS_00017257;MTCONS_00002282;MTCONS_00017262;MTCONS_00059658;MTCONS_00059712;MTCONS_00059657;MTCONS_00006245;MTCONS_00058162;MTCONS_00059672;MTCONS_00001894;MTCONS_00006240;MTCONS_00017543;MTCONS_00048519;MTCONS_00059668;MTCONS_00006243;MTCONS_00006247;MTCONS_00039887…	K06751+K08887+K17751+K10785+K03260+K05413+K10366+K04726+K04398+K07818+K10784+K05692+K06856+K12564+K05703+K06265
Autoimmune thyroid disease	67	333	0.000123887	0.00467673	ko05320	MTCONS_00059709;MTCONS_00059661;MTCONS_00017515;MTCONS_00017503;MTCONS_00017505;MTCONS_00017545;MTCONS_00017257;MTCONS_00017262;MTCONS_00059658;MTCONS_00059712;MTCONS_00059657;MTCONS_00006245;MTCONS_00059672;MTCONS_00001894;MTCONS_00006240;MTCONS_00017543;MTCONS_00059668;MTCONS_00006243;MTCONS_00006247;MTCONS_00059659;MTCONS_00059662;MTCONS_00059660;MTCONS_00017634;MTCONS_00017502;MTCONS_00017528…	K06751+K10785+K05413+K07818+K05251+K10784+K06856+K05443
Tryptophan metabolism	32	139	0.000682323	0.0228957	ko00380	MTCONS_00043232;MTCONS_00043231;MTCONS_00025517;MTCONS_00053647;MTCONS_00053648;MTCONS_00043329;MTCONS_00055969;MTCONS_00043332;MTCONS_00055968;MTCONS_00050324;MTCONS_00051217;MTCONS_00043230;MTCONS_00018474;MTCONS_00054301;MTCONS_00055966;MTCONS_00043229;ENSGALT00000013327;ENSGALT00000000109;ENSGALT00000057444;ENSGALT00000040012;ENSGALT00000013331;ENSGALT00000019917;ENSGALT00000017201;ENSGALT000…	K00453+K01593+K00157+K00825+K00816+K03781+K03392+K03334+K01556+K07408+K00626+K00164
GABAergic synapse	56	288	0.000993317	0.0299982	ko04727	MTCONS_00005020;MTCONS_00005019;MTCONS_00017395;MTCONS_00015459;MTCONS_00017397;MTCONS_00058221;MTCONS_00017396;MTCONS_00017268;MTCONS_00054754;MTCONS_00011752;MTCONS_00001406;MTCONS_00011743;MTCONS_00039796;ENSGALT00000015788;ENSGALT00000107178;ENSGALT00000072222;ENSGALT00000102308;ENSGALT00000094273;ENSGALT00000087627;ENSGALT00000107271;ENSGALT00000015787;ENSGALT00000103257;ENSGALT00000097825;E…	K14207+K04615+K13524+K04538+K19663+K15375+K04851+K04850+K05175+K05046+K08046+K04630+K14990+K08047+K04345+K01915+K15376+K04536+K08048+K04347+K07825+K05704+K05190+K05186+K08042+K05184+K05181+K15374
Drug metabolism - cytochrome P450	26	112	0.00182086	0.0499909	ko00982	MTCONS_00046488;MTCONS_00037026;MTCONS_00037027;MTCONS_00053647;MTCONS_00053648;MTCONS_00046495;MTCONS_00037031;MTCONS_00046485;MTCONS_00046494;MTCONS_00046481;MTCONS_00056706;MTCONS_00046486;MTCONS_00056705;MTCONS_00050324;MTCONS_00037033;MTCONS_00056663;MTCONS_00056664;ENSGALT00000106572;ENSGALT00000013327;ENSGALT00000068422;ENSGALT00000065509;ENSGALT00000037633;ENSGALT00000013331;ENSGALT000000…	K13951+K00799+K00157+K00485
Retinol metabolism	26	115	0.00269609	0.0597843	ko00830	MTCONS_00046488;MTCONS_00053647;MTCONS_00051634;MTCONS_00053648;MTCONS_00046495;MTCONS_00046485;MTCONS_00046494;MTCONS_00046481;MTCONS_00046486;MTCONS_00050324;MTCONS_00041641;ENSGALT00000008787;ENSGALT00000063525;ENSGALT00000106572;ENSGALT00000013327;ENSGALT00000040012;ENSGALT00000037633;ENSGALT00000013331;ENSGALT00000092329;ENSGALT00000107300;ENSGALT00000017201;ENSGALT00000102437;ENSGALT0000005…	K13951+K00157+K07413+K00061+K07408+K11151+K15734+K07437+K11153+K09516+K11150
Linoleic acid metabolism	18	70	0.00270686	0.0597843	ko00591	MTCONS_00057408;MTCONS_00051634;MTCONS_00057407;MTCONS_00057401;MTCONS_00048245;ENSGALT00000008787;ENSGALT00000063525;ENSGALT00000071319;ENSGALT00000065414;ENSGALT00000080297;ENSGALT00000092026;ENSGALT00000011646;ENSGALT00000008121;ENSGALT00000059534;ENSGALT00000014202;ENSGALT00000069955;ENSGALT00000096462;ENSGALT00000030452	K07418+K07413+K16342+K16817+K01047
Viral carcinogenesis	113	682	0.00277146	0.0597843	ko05203	MTCONS_00046843;MTCONS_00059709;MTCONS_00059661;MTCONS_00017515;MTCONS_00017503;MTCONS_00017505;MTCONS_00061447;MTCONS_00021441;MTCONS_00046840;MTCONS_00017545;MTCONS_00017257;MTCONS_00017262;MTCONS_00059658;MTCONS_00000985;MTCONS_00059712;MTCONS_00048884;MTCONS_00059657;MTCONS_00059672;MTCONS_00003287;MTCONS_00003784;MTCONS_00017543;MTCONS_00051642;MTCONS_00054667;MTCONS_00059668;MTCONS_00058294…	K06053+K06751+K02649+K16175+K11252+K03174+K05760+K06618+K04469+K11406+K15041+K04398+K00922+K02330+K11217+K04681+K11409+K03137+K16197+K02087+K11594+K10691+K11254+K11643+K02580+K04498+K04345+K12076+K09504+K05768+K05855+K06630+K11408+K06626+K05060+K09849+K09047+K00873+K03142+K05699+K05704+K04448
Vitamin B6 metabolism	8	21	0.00318747	0.0632845	ko00750	MTCONS_00053647;MTCONS_00053648;MTCONS_00050324;ENSGALT00000024496;ENSGALT00000013327;ENSGALT00000013331;ENSGALT00000017201;ENSGALT00000071072	K00157+K00831+K00275
Arrhythmogenic right ventricular cardiomyopathy (ARVC)	59	323	0.00335282	0.0632845	ko05412	MTCONS_00029302;MTCONS_00039887;MTCONS_00062480;MTCONS_00025971;MTCONS_00011752;MTCONS_00055439;MTCONS_00062473;MTCONS_00055446;MTCONS_00001406;MTCONS_00055447;MTCONS_00024278;MTCONS_00011743;MTCONS_00043635;MTCONS_00055448;ENSGALT00000104157;ENSGALT00000015673;ENSGALT00000092549;ENSGALT00000100349;ENSGALT00000026250;ENSGALT00000073878;ENSGALT00000107443;ENSGALT00000091819;ENSGALT00000063216;ENSG…	K04490+K10366+K04867+K06736+K04851+K04865+K04850+K04863+K04492+K05692+K05719+K04858+K06482+K06476+K04862+K06590+K06587+K04491+K06591+K06589+K06487+K12564+K04870+K06584+K06483+K05691+K06583+K06265
Chemical carcinogenesis	32	154	0.00392382	0.0661951	ko05204	MTCONS_00046488;MTCONS_00037026;MTCONS_00037027;MTCONS_00051634;MTCONS_00046495;MTCONS_00037031;MTCONS_00046485;MTCONS_00046494;MTCONS_00046481;MTCONS_00055969;MTCONS_00046486;MTCONS_00055968;MTCONS_00032361;MTCONS_00037033;MTCONS_00018474;MTCONS_00010617;MTCONS_00055966;MTCONS_00034506;ENSGALT00000008787;ENSGALT00000063525;ENSGALT00000106572;ENSGALT00000068422;ENSGALT00000040012;ENSGALT000000655…	K13951+K00799+K07413+K00816+K15680+K00622+K07408+K11987+K04809+K01253
Steroid hormone biosynthesis	27	124	0.0039454	0.0661951	ko00140	MTCONS_00051634;MTCONS_00010893;MTCONS_00010894;MTCONS_00032361;MTCONS_00017374;MTCONS_00010892;MTCONS_00034506;MTCONS_00010901;ENSGALT00000008787;ENSGALT00000063525;ENSGALT00000073249;ENSGALT00000104025;ENSGALT00000040012;ENSGALT00000019279;ENSGALT00000050521;ENSGALT00000003148;ENSGALT00000033172;ENSGALT00000046457;ENSGALT00000095550;ENSGALT00000068261;ENSGALT00000026830;ENSGALT00000100398;ENSGA…	K07413+K13368+K15680+K00513+K07408+K01016+K13373+K00545+K00512+K01131+K00070+K01015+K12344
Malaria	35	174	0.00459162	0.071995	ko05144	MTCONS_00032330;MTCONS_00019540;MTCONS_00019538;MTCONS_00006245;MTCONS_00006240;MTCONS_00006243;MTCONS_00006247;MTCONS_00034281;MTCONS_00006244;MTCONS_00006239;MTCONS_00006242;MTCONS_00032997;MTCONS_00033472;ENSGALT00000065590;ENSGALT00000106363;ENSGALT00000101235;ENSGALT00000013275;ENSGALT00000091610;ENSGALT00000087581;ENSGALT00000107277;ENSGALT00000095529;ENSGALT00000001312;ENSGALT00000018261;E…	K04011+K06471+K10785+K04659+K10784+K04550+K10159+K05443+K06543
T cell receptor signaling pathway	73	421	0.00476788	0.071995	ko04660	MTCONS_00061447;MTCONS_00050785;MTCONS_00051351;MTCONS_00006245;MTCONS_00006240;MTCONS_00012420;MTCONS_00006243;MTCONS_00051217;MTCONS_00006247;MTCONS_00047106;MTCONS_00027478;MTCONS_00028342;MTCONS_00050993;MTCONS_00047117;MTCONS_00047147;MTCONS_00047122;MTCONS_00006244;MTCONS_00006239;MTCONS_00006242;MTCONS_00032997;MTCONS_00033472;MTCONS_00047118;ENSGALT00000078997;ENSGALT00000106107;ENSGALT00…	K02649+K04456+K04467+K10785+K04366+K03099+K06458+K17332+K00922+K10784+K06478+K06713+K05856+K04415+K07366+K06459+K02580+K06454+K12076+K04409+K05735+K05443+K05703+K07369+K04448+K07367+K05736+K03083
Notch signaling pathway	56	311	0.00566124	0.081414	ko04330	MTCONS_00046843;MTCONS_00060312;MTCONS_00027363;MTCONS_00046840;MTCONS_00058133;MTCONS_00055869;MTCONS_00061189;MTCONS_00015883;MTCONS_00033713;MTCONS_00020619;MTCONS_00014013;MTCONS_00050080;MTCONS_00061196;ENSGALT00000003855;ENSGALT00000103949;ENSGALT00000105355;ENSGALT00000100430;ENSGALT00000090795;ENSGALT00000104799;ENSGALT00000094733;ENSGALT00000090433;ENSGALT00000017449;ENSGALT00000023206;E…	K06053+K20996+K02599+K02353+K06065+K06066+K06058+K06061+K04505+K06051+K04497+K04498+K06055+K04522+K04496+K05948+K06172
Osteoclast differentiation	98	596	0.00624646	0.0850335	ko04380	MTCONS_00003227;MTCONS_00060156;MTCONS_00060154;MTCONS_00061447;MTCONS_00050785;MTCONS_00042808;MTCONS_00041120;MTCONS_00040995;MTCONS_00040071;MTCONS_00041091;MTCONS_00040891;MTCONS_00051351;MTCONS_00060069;MTCONS_00051642;MTCONS_00041068;MTCONS_00059833;MTCONS_00041109;MTCONS_00042101;MTCONS_00060146;MTCONS_00041111;MTCONS_00040709;MTCONS_00013337;MTCONS_00027478;MTCONS_00028342;MTCONS_00014004…	K04386+K06512+K02649+K04456+K08008+K11219+K04467+K04469+K14377+K04440+K17332+K00922+K05090+K05453+K05473+K11217+K04696+K05856+K01371+K14380+K02580+K09030+K05147+K05855+K09455+K07371+K05148+K08011+K05869+K05703+K14378+K04448+K08530
Alanine, aspartate and glutamate metabolism	20	87	0.00647606	0.0850335	ko00250	MTCONS_00062682;MTCONS_00015459;MTCONS_00037323;MTCONS_00001829;MTCONS_00037325;MTCONS_00037322;MTCONS_00001830;ENSGALT00000055464;ENSGALT00000019639;ENSGALT00000000109;ENSGALT00000005433;ENSGALT00000094273;ENSGALT00000055148;ENSGALT00000096491;ENSGALT00000089357;ENSGALT00000011867;ENSGALT00000073659;ENSGALT00000100365;ENSGALT00000089135;ENSGALT00000102936	K00827+K13524+K11540+K18310+K00814+K01756+K03334+K13566+K01915+K00820+K01755
Phagosome	99	608	0.00791185	0.0995574	ko04145	MTCONS_00059709;MTCONS_00059661;MTCONS_00017515;MTCONS_00017503;MTCONS_00017505;MTCONS_00017545;MTCONS_00017257;MTCONS_00017262;MTCONS_00059658;MTCONS_00059712;MTCONS_00059657;MTCONS_00059672;MTCONS_00041886;MTCONS_00041887;MTCONS_00041889;MTCONS_00017543;MTCONS_00011883;MTCONS_00059668;MTCONS_00005236;MTCONS_00059659;MTCONS_00059662;MTCONS_00034281;MTCONS_00029762;MTCONS_00059660;MTCONS_00021562…	K06751+K07374+K12478+K04659+K01365+K10415+K10414+K06528+K07887+K06560+K05692+K13883+K10169+K05719+K10159+K13885+K07898+K02147+K07897+K10789+K06856+K07375+K06487+K08011+K10067+K10416+K02152+K02145
Hypertrophic cardiomyopathy (HCM)	69	406	0.00937163	0.113209	ko05410	MTCONS_00054931;MTCONS_00039887;MTCONS_00062480;MTCONS_00011752;MTCONS_00055439;MTCONS_00062473;MTCONS_00055446;MTCONS_00001406;MTCONS_00055447;MTCONS_00024278;MTCONS_00011743;MTCONS_00055448;ENSGALT00000020816;ENSGALT00000104157;ENSGALT00000054981;ENSGALT00000015673;ENSGALT00000092549;ENSGALT00000100349;ENSGALT00000095628;ENSGALT00000026250;ENSGALT00000073878;ENSGALT00000107443;ENSGALT0000008546…	K12567+K10366+K04867+K04851+K04865+K04850+K04863+K05459+K07200+K05692+K05719+K04858+K07199+K06482+K06476+K04862+K06590+K06587+K06591+K06589+K12314+K06487+K12564+K04870+K09290+K06584+K06483+K06583+K06265+K12568
Homologous recombination	23	113	0.0164945	0.18887	ko03440	MTCONS_00015771;MTCONS_00033873;MTCONS_00013458;MTCONS_00033876;MTCONS_00042695;MTCONS_00027433;MTCONS_00050758;ENSGALT00000076763;ENSGALT00000004392;ENSGALT00000038354;ENSGALT00000102753;ENSGALT00000044775;ENSGALT00000005512;ENSGALT00000053619;ENSGALT00000045057;ENSGALT00000057673;ENSGALT00000055136;ENSGALT00000096229;ENSGALT00000086309;ENSGALT00000083855;ENSGALT00000096940;ENSGALT00000095270;EN…	K03165+K10605+K10866+K11864+K12173+K10880+K10875+K10879+K10683+K10873+K10869+K10877+K20773
Axon guidance	107	682	0.0168858	0.18887	ko04360	MTCONS_00000158;MTCONS_00025871;MTCONS_00008545;MTCONS_00053212;MTCONS_00061447;MTCONS_00032290;MTCONS_00025872;MTCONS_00003563;MTCONS_00032289;MTCONS_00051573;MTCONS_00009479;MTCONS_00006433;MTCONS_00012420;MTCONS_00013000;MTCONS_00003561;MTCONS_00047377;MTCONS_00035376;MTCONS_00051574;MTCONS_00055233;MTCONS_00027478;MTCONS_00014204;MTCONS_00028342;MTCONS_00053213;MTCONS_00046870;MTCONS_00040269…	K06820+K12757+K06529+K07520+K02649+K07526+K06225+K04515+K16351+K07523+K20020+K04366+K06850+K05766+K05746+K06841+K17332+K07528+K00922+K06839+K06766+K07293+K05106+K06572+K06821+K07522+K07525+K04630+K07527+K04237+K05105+K05102+K05719+K04409+K06842+K06754+K05725+K06521+K06753+K04969+K05735+K07521+K04514+K04968+K05703+K06840+K05704+K05736+K05765+K03083+K07524
HTLV-I infection	116	752	0.0212708	0.22942	ko05166	MTCONS_00003227;MTCONS_00009553;MTCONS_00059709;MTCONS_00059661;MTCONS_00017515;MTCONS_00017503;MTCONS_00017505;MTCONS_00061447;MTCONS_00017545;MTCONS_00017257;MTCONS_00050785;MTCONS_00017262;MTCONS_00059658;MTCONS_00059712;MTCONS_00059657;MTCONS_00051351;MTCONS_00006245;MTCONS_00059672;MTCONS_00034739;MTCONS_00003784;MTCONS_00006240;MTCONS_00017543;MTCONS_00051642;MTCONS_00059668;MTCONS_00006243…	K04386+K06271+K06751+K02649+K04456+K04467+K10785+K15309+K06618+K04469+K15041+K03352+K04440+K17332+K06637+K00922+K02330+K11217+K06641+K10784+K09203+K05862+K00787+K01110+K08046+K05856+K02580+K04498+K08047+K04345+K06454+K12076+K03349+K06626+K07936+K09047+K08048+K09063+K04448+K03351+K03357+K11126+K05433+K08042+K21770+K15304+K15040
Arachidonic acid metabolism	25	129	0.0229355	0.238845	ko00590	MTCONS_00057408;MTCONS_00051634;MTCONS_00057407;MTCONS_00057401;MTCONS_00048245;ENSGALT00000008787;ENSGALT00000063525;ENSGALT00000053882;ENSGALT00000071319;ENSGALT00000065414;ENSGALT00000069086;ENSGALT00000048282;ENSGALT00000080297;ENSGALT00000092026;ENSGALT00000011646;ENSGALT00000097618;ENSGALT00000008121;ENSGALT00000059534;ENSGALT00000014202;ENSGALT00000099230;ENSGALT00000096400;ENSGALT00000069…	K07418+K07413+K16342+K01830+K11987+K16817+K01832+K15729+K01047
mTOR signaling pathway	83	523	0.0249009	0.250669	ko04150	MTCONS_00004250;MTCONS_00061447;MTCONS_00050785;MTCONS_00016652;MTCONS_00004339;MTCONS_00033564;MTCONS_00058133;MTCONS_00007791;MTCONS_00015621;MTCONS_00051351;MTCONS_00004336;MTCONS_00012420;MTCONS_00017268;MTCONS_00051217;MTCONS_00012231;MTCONS_00047384;MTCONS_00028342;MTCONS_00014121;MTCONS_00016651;MTCONS_00050993;MTCONS_00016908;MTCONS_00018698;MTCONS_00028802;MTCONS_00008302;MTCONS_00012229…	K02354+K02649+K04456+K10421+K01384+K02375+K02353+K11137+K04467+K04366+K19663+K03099+K20405+K04688+K00922+K20400+K20404+K20410+K07203+K20397+K20401+K20406+K05459+K20064+K07208+K01110+K08269+K04373+K08271+K14004+K08267+K03259+K07207+K20407+K20403+K02147+K20408+K15705+K08272+K16185+K02152+K02145+K03083+K23080+K20411+K01558+K00572
Epstein-Barr virus infection	132	879	0.031926	0.311021	ko05169	MTCONS_00046843;MTCONS_00059709;MTCONS_00059661;MTCONS_00017515;MTCONS_00017503;MTCONS_00017505;MTCONS_00061447;MTCONS_00046840;MTCONS_00017545;MTCONS_00017257;MTCONS_00050785;MTCONS_00017262;MTCONS_00059658;MTCONS_00059712;MTCONS_00040071;MTCONS_00048884;MTCONS_00059657;MTCONS_00051351;MTCONS_00006245;MTCONS_00057425;MTCONS_00059672;MTCONS_00003784;MTCONS_00006240;MTCONS_00017543;MTCONS_00051642…	K06053+K06751+K02649+K04456+K11219+K03174+K04467+K10785+K03511+K06618+K04469+K04726+K04440+K04398+K00922+K06065+K06066+K11217+K10784+K09279+K02580+K10591+K10159+K07211+K07606+K08058+K05855+K06626+K07371+K09849+K06856+K04448+K16341
Porphyrin and chlorophyll metabolism	24	128	0.0362238	0.324128	ko00860	MTCONS_00058429;MTCONS_00004203;MTCONS_00018343;MTCONS_00018345;ENSGALT00000105355;ENSGALT00000106813;ENSGALT00000093518;ENSGALT00000056614;ENSGALT00000100714;ENSGALT00000096082;ENSGALT00000096228;ENSGALT00000097950;ENSGALT00000104082;ENSGALT00000092261;ENSGALT00000093807;ENSGALT00000046504;ENSGALT00000090319;ENSGALT00000038228;ENSGALT00000104594;ENSGALT00000092327;ENSGALT00000106828;ENSGALT00000…	K13624+K01698+K00214+K14163+K00228+K01749+K19054
Dilated cardiomyopathy	80	512	0.0373824	0.324128	ko05414	MTCONS_00054931;MTCONS_00039887;MTCONS_00062480;MTCONS_00011752;MTCONS_00055439;MTCONS_00062473;MTCONS_00055446;MTCONS_00001406;MTCONS_00055447;MTCONS_00024278;MTCONS_00011743;MTCONS_00055448;ENSGALT00000020816;ENSGALT00000104157;ENSGALT00000102308;ENSGALT00000015673;ENSGALT00000092549;ENSGALT00000100349;ENSGALT00000095628;ENSGALT00000103257;ENSGALT00000026250;ENSGALT00000097825;ENSGALT0000007387…	K12567+K10366+K04867+K04851+K04865+K04850+K04863+K05459+K08046+K05692+K08047+K04345+K05719+K04858+K06482+K06476+K04862+K06590+K06587+K06591+K06589+K12314+K06856+K06487+K08048+K12564+K04870+K09290+K06584+K06483+K08042+K06583+K06265+K12568
Alcoholism	61	379	0.0379014	0.324128	ko05034	MTCONS_00025517;MTCONS_00000985;MTCONS_00058221;MTCONS_00017704;MTCONS_00012420;MTCONS_00020443;MTCONS_00054667;MTCONS_00014732;MTCONS_00051217;MTCONS_00013394;MTCONS_00050993;MTCONS_00033623;MTCONS_00020441;MTCONS_00021643;ENSGALT00000104658;ENSGALT00000093393;ENSGALT00000049616;ENSGALT00000106885;ENSGALT00000052706;ENSGALT00000104386;ENSGALT00000096855;ENSGALT00000087627;ENSGALT00000101180;ENSG…	K01593+K11252+K04538+K07359+K04366+K17447+K11406+K05209+K03099+K11251+K11409+K05212+K15985+K11254+K11253+K04630+K04360+K15494+K05211+K11408+K04536+K09047+K02183+K05869+K04347+K07825+K17449
Systemic lupus erythematosus	52	317	0.0385674	0.324128	ko05322	MTCONS_00001967;MTCONS_00000985;MTCONS_00006245;MTCONS_00001894;MTCONS_00006240;MTCONS_00014732;MTCONS_00006243;MTCONS_00006247;MTCONS_00044731;MTCONS_00013394;MTCONS_00006244;MTCONS_00006239;MTCONS_00006242;MTCONS_00032997;MTCONS_00033472;ENSGALT00000027531;ENSGALT00000093393;ENSGALT00000049616;ENSGALT00000104386;ENSGALT00000096855;ENSGALT00000046827;ENSGALT00000015751;ENSGALT00000058115;ENSGALT…	K01331+K11252+K10785+K05413+K05209+K03995+K11251+K10784+K03989+K11254+K11253+K11090+K11086+K06856+K05443+K05699
Intestinal immune network for IgA production	40	235	0.0386377	0.324128	ko04672	MTCONS_00034102;MTCONS_00006958;MTCONS_00006245;MTCONS_00001894;MTCONS_00006240;MTCONS_00006243;MTCONS_00006247;MTCONS_00006244;MTCONS_00006239;MTCONS_00006242;MTCONS_00032997;MTCONS_00033472;ENSGALT00000093810;ENSGALT00000099592;ENSGALT00000101235;ENSGALT00000091610;ENSGALT00000087581;ENSGALT00000091222;ENSGALT00000023094;ENSGALT00000104205;ENSGALT00000107277;ENSGALT00000037176;ENSGALT0000009552…	K06779+K06710+K10785+K05413+K10784+K06713+K06590+K10989+K06856+K05443+K13073+K05433+K06483
Tyrosine metabolism	23	123	0.0407599	0.332688	ko00350	MTCONS_00046488;MTCONS_00025517;MTCONS_00053647;MTCONS_00053648;MTCONS_00046495;MTCONS_00046485;MTCONS_00046494;MTCONS_00046481;MTCONS_00046486;MTCONS_00050324;MTCONS_00030485;ENSGALT00000080293;ENSGALT00000106572;ENSGALT00000013327;ENSGALT00000000109;ENSGALT00000037633;ENSGALT00000013331;ENSGALT00000003148;ENSGALT00000092329;ENSGALT00000017201;ENSGALT00000100365;ENSGALT00000094295;ENSGALT0000008…	K13951+K01593+K00157+K00451+K00457+K03334+K00545
Prostate cancer	51	312	0.042362	0.336666	ko05215	MTCONS_00029302;MTCONS_00016195;MTCONS_00061447;MTCONS_00050785;MTCONS_00051351;MTCONS_00003784;MTCONS_00012420;MTCONS_00051217;MTCONS_00028342;MTCONS_00050993;MTCONS_00001083;MTCONS_00003785;MTCONS_00028802;MTCONS_00038324;MTCONS_00029501;MTCONS_00006869;MTCONS_00043635;ENSGALT00000020816;ENSGALT00000005757;ENSGALT00000021642;ENSGALT00000104308;ENSGALT00000011323;ENSGALT00000096429;ENSGALT000000…	K04490+K01348+K02649+K04456+K04467+K06618+K04366+K03099+K00922+K17386+K07203+K04079+K01343+K09435+K04492+K05459+K01110+K05086+K09487+K01403+K02580+K04498+K15619+K06626+K04491+K09047+K01394+K03083+K12344
Complement and coagulation cascades	43	258	0.0446221	0.339201	ko04610	MTCONS_00001848;MTCONS_00001847;MTCONS_00027364;MTCONS_00027365;MTCONS_00028790;MTCONS_00042801;MTCONS_00027363;MTCONS_00001967;MTCONS_00016195;MTCONS_00032330;MTCONS_00028788;MTCONS_00006469;MTCONS_00006470;MTCONS_00044731;MTCONS_00049944;MTCONS_00062950;MTCONS_00029501;MTCONS_00006123;ENSGALT00000015077;ENSGALT00000027531;ENSGALT00000105008;ENSGALT00000024855;ENSGALT00000101247;ENSGALT000000047…	K03910+K03993+K01321+K01331+K01348+K01315+K04011+K03902+K03995+K01313+K03914+K01343+K03903+K03989+K03983+K03908+K04004+K01320+K03985+K03915+K04010+K04008+K03916+K03905
Taste transduction	28	157	0.0449273	0.339201	ko04742	MTCONS_00047839;MTCONS_00017395;MTCONS_00017397;MTCONS_00017396;MTCONS_00018377;MTCONS_00029736;MTCONS_00001406;MTCONS_00039796;ENSGALT00000102308;ENSGALT00000097825;ENSGALT00000107443;ENSGALT00000093926;ENSGALT00000095533;ENSGALT00000094891;ENSGALT00000080959;ENSGALT00000017530;ENSGALT00000021562;ENSGALT00000058384;ENSGALT00000050266;ENSGALT00000010010;ENSGALT00000057213;ENSGALT00000091328;ENSGA…	K04980+K04615+K01509+K04153+K04850+K05175+K08046+K04345+K13755+K04131+K08048+K07825+K04825+K04827
Regulation of actin cytoskeleton	131	885	0.0470223	0.342695	ko04810	MTCONS_00045224;MTCONS_00025871;MTCONS_00054896;MTCONS_00045167;MTCONS_00033650;MTCONS_00061447;MTCONS_00046331;MTCONS_00025872;MTCONS_00003665;MTCONS_00003287;MTCONS_00041420;MTCONS_00045223;MTCONS_00018179;MTCONS_00012420;MTCONS_00038872;MTCONS_00061747;MTCONS_00058512;MTCONS_00047377;MTCONS_00051217;MTCONS_00054416;MTCONS_00035376;MTCONS_00014177;MTCONS_00049944;MTCONS_00062950;MTCONS_00028342…	K05741+K12757+K05751+K05729+K02649+K05745+K05760+K05732+K05767+K04366+K08007+K00889+K05769+K05766+K03099+K05746+K18496+K01313+K03914+K00922+K05748+K07831+K17386+K05763+K05762+K00907+K22603+K05086+K05692+K05731+K04291+K05740+K05719+K04409+K05768+K04129+K05747+K05725+K05754+K06482+K06476+K05726+K06590+K05750+K06587+K06591+K06589+K04131+K06487+K05735+K04347+K04514+K05627+K05699+K03915+K05704+K04275+…
Metabolism of xenobiotics by cytochrome P450	21	112	0.0476596	0.342695	ko00980	MTCONS_00046488;MTCONS_00037026;MTCONS_00037027;MTCONS_00046495;MTCONS_00037031;MTCONS_00046485;MTCONS_00046494;MTCONS_00046481;MTCONS_00046486;MTCONS_00032361;MTCONS_00037033;MTCONS_00034506;ENSGALT00000106572;ENSGALT00000068422;ENSGALT00000040012;ENSGALT00000065509;ENSGALT00000037633;ENSGALT00000092329;ENSGALT00000048896;ENSGALT00000002093;ENSGALT00000099539	K13951+K00799+K15680+K07408+K01253
Staphylococcus aureus infection	40	243	0.0599433	0.420997	ko05150	MTCONS_00028790;MTCONS_00001967;MTCONS_00016195;MTCONS_00028788;MTCONS_00006245;MTCONS_00006240;MTCONS_00006243;MTCONS_00006247;MTCONS_00006244;MTCONS_00006239;MTCONS_00006242;MTCONS_00032997;MTCONS_00033472;ENSGALT00000027531;ENSGALT00000004765;ENSGALT00000095294;ENSGALT00000089170;ENSGALT00000003831;ENSGALT00000101235;ENSGALT00000091610;ENSGALT00000087581;ENSGALT00000104205;ENSGALT00000107277;E…	K03993+K01331+K01315+K10785+K10784+K03989+K04004+K06856+K05443+K04010+K13916+K03905
MicroRNAs in cancer	87	576	0.061928	0.425051	ko05206	MTCONS_00060312;MTCONS_00027363;MTCONS_00016195;MTCONS_00048367;MTCONS_00055390;MTCONS_00013730;MTCONS_00033873;MTCONS_00046019;MTCONS_00012420;MTCONS_00038872;MTCONS_00055869;MTCONS_00017268;MTCONS_00051217;MTCONS_00033876;MTCONS_00029851;MTCONS_00015728;MTCONS_00018396;MTCONS_00032250;MTCONS_00061189;MTCONS_00050993;MTCONS_00013702;MTCONS_00001083;MTCONS_00046020;MTCONS_00028802;MTCONS_00055388…	K20996+K02599+K01348+K17460+K09299+K10145+K10605+K06252+K04366+K08007+K19663+K11592+K03099+K04381+K04464+K10127+K17386+K07203+K05762+K04702+K01110+K11987+K17387+K01403+K16865+K02580+K04498+K07606+K17442+K06626+K09850+K10139+K04514+K17449+K10149+K02085+K16341
Bile secretion	29	169	0.0637056	0.427536	ko04976	MTCONS_00009906;MTCONS_00024311;MTCONS_00053003;MTCONS_00054272;MTCONS_00038194;ENSGALT00000014937;ENSGALT00000017711;ENSGALT00000096633;ENSGALT00000102308;ENSGALT00000073823;ENSGALT00000103257;ENSGALT00000097825;ENSGALT00000047691;ENSGALT00000055859;ENSGALT00000079267;ENSGALT00000048068;ENSGALT00000080161;ENSGALT00000058384;ENSGALT00000054667;ENSGALT00000098798;ENSGALT00000004742;ENSGALT00000026…	K14361+K05659+K05666+K04588+K05683+K14349+K05664+K05043+K08046+K13857+K08047+K04345+K05031+K05681+K13885+K03460+K13855+K08048+K18245+K14360+K13575+K01253+K08042
Sulfur metabolism	5	18	0.0714392	0.469014	ko00920	MTCONS_00008868;ENSGALT00000078009;ENSGALT00000097973;ENSGALT00000091589;ENSGALT00000070108	K22470+K00387+K01082
Acute myeloid leukemia	37	229	0.0843613	0.542067	ko05221	MTCONS_00029302;MTCONS_00061447;MTCONS_00050785;MTCONS_00058667;MTCONS_00051351;MTCONS_00012420;MTCONS_00051217;MTCONS_00047384;MTCONS_00028342;MTCONS_00014004;MTCONS_00003966;MTCONS_00050993;MTCONS_00028802;MTCONS_00043635;ENSGALT00000096012;ENSGALT00000104308;ENSGALT00000101271;ENSGALT00000102473;ENSGALT00000037607;ENSGALT00000092603;ENSGALT00000105146;ENSGALT00000033956;ENSGALT00000054579;ENSG…	K04490+K02649+K04456+K02633+K04467+K04366+K03099+K04688+K00922+K05090+K05092+K07203+K04492+K04702+K02580+K04491+K10789+K10053
Cardiac muscle contraction	38	239	0.0973644	0.612585	ko04260	MTCONS_00002283;MTCONS_00002282;MTCONS_00048519;MTCONS_00062480;MTCONS_00011752;MTCONS_00055439;MTCONS_00062473;MTCONS_00055446;MTCONS_00001406;MTCONS_00055447;MTCONS_00024278;MTCONS_00011743;MTCONS_00055448;ENSGALT00000107443;ENSGALT00000063216;ENSGALT00000093926;ENSGALT00000103084;ENSGALT00000096358;ENSGALT00000103640;ENSGALT00000094891;ENSGALT00000007237;ENSGALT00000098898;ENSGALT00000013988;E…	K17751+K04867+K04851+K04865+K04850+K04863+K04858+K04862+K12314+K04870+K09290
NF-kappa B signaling pathway	66	445	0.120475	0.741852	ko04064	MTCONS_00003227;MTCONS_00016195;MTCONS_00048884;MTCONS_00051351;MTCONS_00006245;MTCONS_00006240;MTCONS_00051642;MTCONS_00030598;MTCONS_00006243;MTCONS_00006247;MTCONS_00030600;MTCONS_00030599;MTCONS_00048880;MTCONS_00003717;MTCONS_00018343;MTCONS_00006244;MTCONS_00006239;MTCONS_00006242;MTCONS_00032997;MTCONS_00033472;ENSGALT00000045089;ENSGALT00000079162;ENSGALT00000023517;ENSGALT00000048282;ENS…	K04386+K01348+K03174+K04467+K10785+K04469+K05403+K05473+K10652+K10784+K05512+K12964+K11987+K05856+K16072+K02580+K05147+K05855+K07371+K09849+K06856+K07369+K10130+K07367
Valine, leucine and isoleucine degradation	25	153	0.123194	0.741852	ko00280	MTCONS_00053647;MTCONS_00053648;MTCONS_00062682;MTCONS_00040461;MTCONS_00015459;MTCONS_00050324;MTCONS_00024935;MTCONS_00037006;MTCONS_00040459;MTCONS_00040457;ENSGALT00000083486;ENSGALT00000013327;ENSGALT00000000109;ENSGALT00000004577;ENSGALT00000005433;ENSGALT00000013331;ENSGALT00000094273;ENSGALT00000017201;ENSGALT00000055148;ENSGALT00000011867;ENSGALT00000100365;ENSGALT00000042717;ENSGALT0000…	K00157+K00827+K00249+K13524+K01640+K01641+K03334+K01907+K00626+K00166+K00826
Sphingolipid metabolism	23	140	0.129117	0.741852	ko00600	MTCONS_00002421;MTCONS_00031963;MTCONS_00031962;MTCONS_00057858;MTCONS_00019692;MTCONS_00033955;MTCONS_00057532;MTCONS_00050988;MTCONS_00032528;MTCONS_00055054;ENSGALT00000066293;ENSGALT00000086832;ENSGALT00000094623;ENSGALT00000021979;ENSGALT00000090583;ENSGALT00000107637;ENSGALT00000051515;ENSGALT00000107360;ENSGALT00000060508;ENSGALT00000103526;ENSGALT00000090887;ENSGALT00000046590;ENSGALT0000…	K00720+K01201+K04717+K12354+K01080+K12357+K01634+K12351+K04710+K04628+K04714+K00654+K01019
Phospholipase D signaling pathway	93	645	0.129302	0.741852	ko04072	MTCONS_00028678;MTCONS_00028672;MTCONS_00061447;MTCONS_00050785;MTCONS_00049246;MTCONS_00028675;MTCONS_00012420;MTCONS_00018453;MTCONS_00020443;MTCONS_00061747;MTCONS_00011597;MTCONS_00056688;MTCONS_00051217;MTCONS_00049944;MTCONS_00062950;MTCONS_00028342;MTCONS_00037344;MTCONS_00054179;MTCONS_00028671;MTCONS_00050993;MTCONS_00001083;MTCONS_00033955;MTCONS_00028674;MTCONS_00028695;MTCONS_00020441…	K04273+K02649+K04456+K05858+K04366+K01528+K17447+K00889+K04605+K03099+K01313+K03914+K00922+K05871+K07831+K17386+K01080+K07293+K07203+K16342+K07208+K04351+K08046+K04291+K08047+K07207+K04294+K05855+K06856+K00901+K08048+K05703+K04262+K04275+K01115+K04346+K17449+K04226+K08042
Selenocompound metabolism	11	59	0.130193	0.741852	ko00450	MTCONS_00055969;MTCONS_00055968;MTCONS_00018474;MTCONS_00055966;ENSGALT00000106227;ENSGALT00000083429;ENSGALT00000003095;ENSGALT00000063095;ENSGALT00000023502;ENSGALT00000100414;ENSGALT00000086942	K00816+K22182+K01763+K01008+K10837
Asthma	28	176	0.136899	0.747989	ko05310	MTCONS_00006245;MTCONS_00006240;MTCONS_00006243;MTCONS_00006247;MTCONS_00006244;MTCONS_00006239;MTCONS_00006242;MTCONS_00032997;MTCONS_00033472;ENSGALT00000101235;ENSGALT00000091610;ENSGALT00000087581;ENSGALT00000104205;ENSGALT00000107277;ENSGALT00000095529;ENSGALT00000092633;ENSGALT00000001312;ENSGALT00000096025;ENSGALT00000093099;ENSGALT00000105386;ENSGALT00000106703;ENSGALT00000108026;ENSGALT0…	K10785+K10784+K06856+K05443
Inflammatory bowel disease (IBD)	29	184	0.143296	0.747989	ko05321	MTCONS_00014616;MTCONS_00006245;MTCONS_00006240;MTCONS_00006243;MTCONS_00006247;MTCONS_00056411;MTCONS_00006244;MTCONS_00006239;MTCONS_00006242;MTCONS_00032997;MTCONS_00033472;ENSGALT00000093301;ENSGALT00000010214;ENSGALT00000037607;ENSGALT00000101235;ENSGALT00000013275;ENSGALT00000091610;ENSGALT00000027106;ENSGALT00000087581;ENSGALT00000018300;ENSGALT00000107277;ENSGALT00000095529;ENSGALT0000000…	K05075+K10785+K05064+K10784+K09035+K02580+K10159+K05174+K05443+K04448
Butirosin and neomycin biosynthesis	5	22	0.143492	0.747989	ko00524	MTCONS_00029589;MTCONS_00013181;MTCONS_00029587;ENSGALT00000079072;ENSGALT00000094176	K00844
Circadian rhythm - fly	5	22	0.143492	0.747989	ko04711	MTCONS_00058667;MTCONS_00049412;MTCONS_00044257;ENSGALT00000008858;ENSGALT00000030475	K02633+K02296+K02223+K03083
Drug metabolism - other enzymes	28	177	0.143653	0.747989	ko00983	MTCONS_00011208;MTCONS_00011210;MTCONS_00037026;MTCONS_00037027;MTCONS_00054446;MTCONS_00037031;MTCONS_00046093;MTCONS_00011227;MTCONS_00037033;MTCONS_00008849;MTCONS_00010617;ENSGALT00000065821;ENSGALT00000106743;ENSGALT00000068422;ENSGALT00000065509;ENSGALT00000096012;ENSGALT00000085587;ENSGALT00000082171;ENSGALT00000026525;ENSGALT00000096161;ENSGALT00000048896;ENSGALT00000086444;ENSGALT0000007…	K01044+K00799+K00757+K00876+K03927+K01520+K00622+K00857+K10808+K00207+K10789+K00940
Cocaine addiction	18	108	0.149429	0.748874	ko05030	MTCONS_00025517;MTCONS_00011597;MTCONS_00014732;ENSGALT00000104658;ENSGALT00000087627;ENSGALT00000037607;ENSGALT00000097825;ENSGALT00000088752;ENSGALT00000011793;ENSGALT00000106978;ENSGALT00000044113;ENSGALT00000047778;ENSGALT00000104490;ENSGALT00000055431;ENSGALT00000101974;ENSGALT00000054279;ENSGALT00000094295;ENSGALT00000100188	K01593+K04605+K05209+K05212+K04630+K02580+K04345+K15494+K13765+K05211+K09047+K04448+K15839
Type II diabetes mellitus	27	171	0.151037	0.748874	ko04930	MTCONS_00061447;MTCONS_00013337;MTCONS_00028342;MTCONS_00011752;MTCONS_00040541;MTCONS_00040544;MTCONS_00001406;MTCONS_00029589;MTCONS_00028802;MTCONS_00011743;MTCONS_00013181;MTCONS_00029587;ENSGALT00000043264;ENSGALT00000036292;ENSGALT00000058550;ENSGALT00000107443;ENSGALT00000063216;ENSGALT00000093926;ENSGALT00000079072;ENSGALT00000094891;ENSGALT00000098472;ENSGALT00000018097;ENSGALT0000000310…	K02649+K04440+K00922+K04851+K07191+K04850+K00844+K07203+K04696+K06068+K00873
Ras signaling pathway	110	778	0.15337	0.748874	ko04014	MTCONS_00056786;MTCONS_00045095;MTCONS_00061447;MTCONS_00050785;MTCONS_00058221;MTCONS_00051351;MTCONS_00006245;MTCONS_00006240;MTCONS_00012420;MTCONS_00020443;MTCONS_00017268;MTCONS_00000707;MTCONS_00014732;MTCONS_00006243;MTCONS_00058294;MTCONS_00051217;MTCONS_00006247;MTCONS_00014177;MTCONS_00013337;MTCONS_00028342;MTCONS_00014004;MTCONS_00032188;MTCONS_00003966;MTCONS_00054179;MTCONS_00027743…	K08887+K12358+K02649+K04456+K04538+K04467+K10785+K04366+K17447+K19663+K07836+K05209+K19613+K03099+K18496+K04440+K00922+K05090+K05453+K05092+K07831+K04411+K17386+K07293+K05465+K16342+K10784+K22603+K07887+K05459+K13769+K05121+K05731+K04360+K02580+K04345+K16817+K17633+K04409+K05702+K09850+K04536+K08019+K05735+K02183+K04347+K07825+K17638+K01115+K04349+K05736+K17449+K02582+K01047
ECM-receptor interaction	132	942	0.153742	0.748874	ko04512	MTCONS_00054679;MTCONS_00028701;MTCONS_00028498;MTCONS_00060156;MTCONS_00060154;MTCONS_00041042;MTCONS_00053512;MTCONS_00041120;MTCONS_00040995;MTCONS_00041090;MTCONS_00019210;MTCONS_00039325;MTCONS_00041091;MTCONS_00040891;MTCONS_00053514;MTCONS_00060069;MTCONS_00026014;MTCONS_00046019;MTCONS_00041068;MTCONS_00059833;MTCONS_00013725;MTCONS_00041109;MTCONS_00042101;MTCONS_00034281;MTCONS_00037306…	K06238+K06254+K06255+K06264+K06236+K06252+K06267+K04659+K06240+K06261+K05637+K06244+K06243+K05636+K05719+K06482+K06476+K06590+K06237+K06587+K06591+K06589+K06487+K19719+K06584+K06483+K06583+K06265
Folate biosynthesis	19	116	0.159335	0.758281	ko00790	MTCONS_00000641;MTCONS_00005832;MTCONS_00028989;ENSGALT00000096442;ENSGALT00000012676;ENSGALT00000098220;ENSGALT00000096012;ENSGALT00000104308;ENSGALT00000101271;ENSGALT00000102473;ENSGALT00000047988;ENSGALT00000017174;ENSGALT00000107233;ENSGALT00000102804;ENSGALT00000105251;ENSGALT00000090693;ENSGALT00000094204;ENSGALT00000106580;ENSGALT00000088069	K01495+K00011+K01077+K03635+K15631+K15376
Morphine addiction	37	244	0.162506	0.758281	ko05032	MTCONS_00053793;MTCONS_00053792;MTCONS_00017395;MTCONS_00017397;MTCONS_00058221;MTCONS_00013168;MTCONS_00017396;MTCONS_00017268;MTCONS_00053794;MTCONS_00039796;ENSGALT00000102308;ENSGALT00000087627;ENSGALT00000103257;ENSGALT00000097825;ENSGALT00000102402;ENSGALT00000095533;ENSGALT00000067691;ENSGALT00000080959;ENSGALT00000021562;ENSGALT00000058384;ENSGALT00000044036;ENSGALT00000050266;ENSGALT0000…	K13298+K04615+K04538+K08291+K19663+K05175+K08046+K04630+K08047+K04345+K13293+K13755+K04536+K08048+K04347+K07825+K05190+K05186+K08042+K18436+K18438+K05184+K05181
Aldosterone-regulated sodium reabsorption	17	103	0.167596	0.758281	ko04960	MTCONS_00061447;MTCONS_00006640;MTCONS_00060974;MTCONS_00017268;MTCONS_00028342;ENSGALT00000020816;ENSGALT00000097238;ENSGALT00000096956;ENSGALT00000056156;ENSGALT00000092617;ENSGALT00000106365;ENSGALT00000091390;ENSGALT00000108080;ENSGALT00000010010;ENSGALT00000108054;ENSGALT00000047552;ENSGALT00000098077	K02649+K13358+K13305+K19663+K00922+K05459+K08555+K04825+K04827
Tight junction	114	812	0.167798	0.758281	ko04530	MTCONS_00014113;MTCONS_00025871;MTCONS_00014116;MTCONS_00021364;MTCONS_00014109;MTCONS_00014115;MTCONS_00021441;MTCONS_00025872;MTCONS_00006640;MTCONS_00009625;MTCONS_00041886;MTCONS_00041887;MTCONS_00041889;MTCONS_00060974;MTCONS_00048519;MTCONS_00014114;MTCONS_00022754;MTCONS_00038872;MTCONS_00011883;MTCONS_00058294;MTCONS_00051217;MTCONS_00021362;MTCONS_00054202;MTCONS_00013337;MTCONS_00022484…	K08020+K12757+K21109+K16175+K13365+K21110+K07374+K13305+K10352+K06099+K08007+K08018+K21111+K04440+K21099+K04851+K17260+K06735+K16684+K05763+K05762+K04426+K07200+K06786+K05692+K21068+K05631+K06106+K04237+K05731+K06087+K04345+K05031+K10591+K06092+K05719+K12076+K05747+K05702+K07199+K06274+K06104+K04514+K21098+K04354+K05699+K05704+K04448+K20638+K21108
Nicotinate and nicotinamide metabolism	18	110	0.168228	0.758281	ko00760	MTCONS_00053647;MTCONS_00061294;MTCONS_00053648;MTCONS_00061295;MTCONS_00050324;ENSGALT00000013327;ENSGALT00000061210;ENSGALT00000062778;ENSGALT00000013331;ENSGALT00000004153;ENSGALT00000017201;ENSGALT00000103203;ENSGALT00000098082;ENSGALT00000095239;ENSGALT00000105463;ENSGALT00000056268;ENSGALT00000085217;ENSGALT00000094003	K00157+K00323+K01081+K06210+K10524+K01513
Valine, leucine and isoleucine biosynthesis	3	12	0.19324	0.858212	ko00290	MTCONS_00052460;ENSGALT00000079356;ENSGALT00000102930	K01754+K00826
Pantothenate and CoA biosynthesis	12	71	0.196311	0.859215	ko00770	MTCONS_00036413;MTCONS_00036408;MTCONS_00052912;ENSGALT00000022669;ENSGALT00000022671;ENSGALT00000048188;ENSGALT00000096161;ENSGALT00000098082;ENSGALT00000102930;ENSGALT00000065330;ENSGALT00000101639;ENSGALT00000007793	K08069+K09680+K00207+K01513+K00826+K02318+K01922
Insulin resistance	54	375	0.204909	0.884038	ko04931	MTCONS_00061447;MTCONS_00049741;MTCONS_00050785;MTCONS_00055052;MTCONS_00013337;MTCONS_00047384;MTCONS_00028342;MTCONS_00040541;MTCONS_00040544;MTCONS_00028695;MTCONS_00003600;MTCONS_00028802;MTCONS_00040810;MTCONS_00038610;MTCONS_00016041;ENSGALT00000012356;ENSGALT00000072606;ENSGALT00000043264;ENSGALT00000005757;ENSGALT00000054981;ENSGALT00000052145;ENSGALT00000076481;ENSGALT00000036292;ENSGALT…	K02649+K08765+K04456+K01084+K04440+K04688+K00922+K07191+K07293+K17902+K07203+K08746+K09667+K01946+K01596+K04696+K01110+K07200+K04373+K06068+K02580+K07202+K05695+K07199+K09047+K00820+K00693+K08745+K09113+K03083
Propanoate metabolism	14	86	0.211034	0.893775	ko00640	MTCONS_00040461;MTCONS_00015459;MTCONS_00036463;MTCONS_00036464;MTCONS_00040459;MTCONS_00016041;MTCONS_00040457;ENSGALT00000062050;ENSGALT00000094273;ENSGALT00000055148;ENSGALT00000005318;ENSGALT00000011867;ENSGALT00000042717;ENSGALT00000082861	K00249+K13524+K18426+K01946+K01895+K00626+K00166
Chemokine signaling pathway	81	577	0.213313	0.893775	ko04062	MTCONS_00061447;MTCONS_00050785;MTCONS_00049246;MTCONS_00058221;MTCONS_00013168;MTCONS_00022040;MTCONS_00051351;MTCONS_00003287;MTCONS_00012420;MTCONS_00020443;MTCONS_00000707;MTCONS_00051217;MTCONS_00028342;MTCONS_00047941;MTCONS_00037344;MTCONS_00050993;MTCONS_00020441;ENSGALT00000045089;ENSGALT00000023517;ENSGALT00000064941;ENSGALT00000070756;ENSGALT00000102308;ENSGALT00000052706;ENSGALT000000…	K02649+K04456+K05858+K04538+K08291+K12366+K04467+K05760+K04366+K17447+K07836+K03099+K00922+K05871+K05512+K12964+K08891+K08046+K05508+K04630+K06068+K04237+K05731+K02580+K08047+K04345+K04409+K05747+K05725+K04447+K05726+K04536+K08048+K08011+K04347+K04514+K07825+K05704+K17449+K08042+K03083
N-Glycan biosynthesis	25	165	0.218617	0.893775	ko00510	MTCONS_00019428;MTCONS_00019431;MTCONS_00019430;MTCONS_00017880;MTCONS_00049902;MTCONS_00030569;MTCONS_00044857;MTCONS_00030814;MTCONS_00019426;MTCONS_00006567;MTCONS_00044865;MTCONS_00030795;MTCONS_00030796;MTCONS_00045749;MTCONS_00010026;ENSGALT00000055825;ENSGALT00000061619;ENSGALT00000085747;ENSGALT00000076544;ENSGALT00000008122;ENSGALT00000002671;ENSGALT00000096577;ENSGALT00000045633;ENSGALT…	K09661+K00902+K00717+K01001+K01228+K00726+K03846+K00738+K01231+K01230+K03847+K12667+K07967+K09658+K00779+K05546+K13748+K03843
Platelet activation	134	977	0.221964	0.893775	ko04611	MTCONS_00009553;MTCONS_00025871;MTCONS_00060156;MTCONS_00060154;MTCONS_00048257;MTCONS_00061447;MTCONS_00041042;MTCONS_00050785;MTCONS_00049246;MTCONS_00041120;MTCONS_00040995;MTCONS_00025872;MTCONS_00041090;MTCONS_00001616;MTCONS_00019210;MTCONS_00039325;MTCONS_00041091;MTCONS_00040891;MTCONS_00060069;MTCONS_00026014;MTCONS_00058404;MTCONS_00041420;MTCONS_00041068;MTCONS_00059833;MTCONS_00000707…	K06271+K12757+K06264+K08508+K02649+K04456+K05858+K04634+K06236+K04298+K05732+K07836+K01313+K03914+K00922+K16342+K03903+K00907+K06261+K08046+K05692+K04630+K19720+K08047+K04345+K05719+K17704+K01832+K05855+K04958+K06476+K12319+K06274+K08048+K04514+K05703+K05704+K08042+K03905
MAPK signaling pathway	134	977	0.221964	0.893775	ko04010	MTCONS_00003227;MTCONS_00034661;MTCONS_00050785;MTCONS_00051351;MTCONS_00043807;MTCONS_00047851;MTCONS_00058308;MTCONS_00012420;MTCONS_00051642;MTCONS_00017268;MTCONS_00000707;MTCONS_00051217;MTCONS_00014926;MTCONS_00062480;MTCONS_00058309;MTCONS_00029851;MTCONS_00014177;MTCONS_00013337;MTCONS_00015728;MTCONS_00014004;MTCONS_00011752;MTCONS_00032188;MTCONS_00003966;MTCONS_00054179;MTCONS_00055439…	K04386+K04425+K04456+K04467+K09782+K04459+K04462+K04366+K04469+K19663+K07836+K03099+K08018+K04436+K04867+K04381+K18496+K04440+K04464+K05090+K04851+K05453+K05092+K07831+K04865+K04411+K17386+K04850+K05465+K04863+K16342+K04407+K22603+K04444+K05459+K04723+K04426+K04373+K04415+K13769+K05121+K04360+K02580+K04428+K04345+K04463+K04409+K18019+K04858+K18018+K04862+K04347+K04454+K04380+K03283+K04434+K04870+…
VEGF signaling pathway	37	255	0.239555	0.925991	ko04370	MTCONS_00061447;MTCONS_00050785;MTCONS_00003287;MTCONS_00012420;MTCONS_00020443;MTCONS_00017268;MTCONS_00031419;MTCONS_00027478;MTCONS_00028342;MTCONS_00047941;MTCONS_00020441;MTCONS_00048245;ENSGALT00000106765;ENSGALT00000106107;ENSGALT00000048282;ENSGALT00000052706;ENSGALT00000087896;ENSGALT00000066310;ENSGALT00000080297;ENSGALT00000047028;ENSGALT00000081127;ENSGALT00000068411;ENSGALT0000003395…	K02649+K04456+K05760+K04366+K17447+K19663+K08273+K17332+K00922+K16342+K04444+K11987+K05725+K05704
Other types of O-glycan biosynthesis	19	124	0.240775	0.925991	ko00514	MTCONS_00017944;MTCONS_00017955;MTCONS_00050464;MTCONS_00038610;ENSGALT00000072606;ENSGALT00000076544;ENSGALT00000090580;ENSGALT00000103302;ENSGALT00000094868;ENSGALT00000007990;ENSGALT00000096577;ENSGALT00000016484;ENSGALT00000104652;ENSGALT00000107353;ENSGALT00000064776;ENSGALT00000094103;ENSGALT00000060372;ENSGALT00000035401;ENSGALT00000107945	K00728+K09667+K07967+K03691+K18134+K05948+K11703+K00779+K13675
Glycerophospholipid metabolism	41	285	0.243443	0.925991	ko00564	MTCONS_00037164;MTCONS_00037166;MTCONS_00037163;MTCONS_00035486;MTCONS_00040344;MTCONS_00038190;MTCONS_00037169;MTCONS_00040340;MTCONS_00033955;MTCONS_00048245;ENSGALT00000065813;ENSGALT00000066078;ENSGALT00000019704;ENSGALT00000071329;ENSGALT00000064972;ENSGALT00000093235;ENSGALT00000026552;ENSGALT00000070522;ENSGALT00000080297;ENSGALT00000092026;ENSGALT00000011646;ENSGALT00000083659;ENSGALT0000…	K15728+K13514+K14676+K00894+K01080+K16342+K14286+K00006+K00981+K16817+K00649+K00901+K00993+K00968+K01115+K13506+K00111+K01047
Jak-STAT signaling pathway	65	464	0.247257	0.925991	ko04630	MTCONS_00053647;MTCONS_00053648;MTCONS_00061447;MTCONS_00039608;MTCONS_00050785;MTCONS_00062693;MTCONS_00040071;MTCONS_00014616;MTCONS_00050324;MTCONS_00012420;MTCONS_00003136;MTCONS_00051217;MTCONS_00028342;MTCONS_00062741;MTCONS_00061133;MTCONS_00062740;MTCONS_00056384;MTCONS_00050993;MTCONS_00001083;MTCONS_00005510;MTCONS_00061130;MTCONS_00028695;MTCONS_00056411;MTCONS_00028802;MTCONS_00009204…	K00157+K02649+K18026+K04456+K05081+K11219+K05075+K04366+K05078+K03099+K00922+K05058+K05059+K11217+K17386+K04738+K07293+K05064+K07203+K04706+K04696+K04701+K04702+K05139+K04498+K05420+K04705+K05056+K14365+K04447+K05060+K16064+K05443+K05433
Adrenergic signaling in cardiomyocytes	81	584	0.248052	0.925991	ko04261	MTCONS_00013756;MTCONS_00002283;MTCONS_00002421;MTCONS_00050785;MTCONS_00002282;MTCONS_00049246;MTCONS_00051573;MTCONS_00001616;MTCONS_00026014;MTCONS_00048519;MTCONS_00022757;MTCONS_00062480;MTCONS_00051574;MTCONS_00011752;MTCONS_00022755;MTCONS_00055439;MTCONS_00021166;MTCONS_00062473;MTCONS_00045432;MTCONS_00055446;MTCONS_00001406;MTCONS_00055447;MTCONS_00024278;MTCONS_00011743;MTCONS_00055448…	K04136+K17751+K11583+K04456+K05858+K04515+K04634+K04867+K04851+K04865+K04838+K04850+K04863+K09052+K04351+K08046+K04630+K05850+K08047+K04345+K04858+K04862+K12314+K09047+K08048+K04848+K02183+K04354+K11584+K04870+K09290+K08042
Calcium signaling pathway	110	804	0.255446	0.925991	ko04020	MTCONS_00013756;MTCONS_00049246;MTCONS_00051573;MTCONS_00001616;MTCONS_00006245;MTCONS_00041230;MTCONS_00026014;MTCONS_00006240;MTCONS_00017268;MTCONS_00035313;MTCONS_00014732;MTCONS_00006243;MTCONS_00022757;MTCONS_00006247;MTCONS_00029506;MTCONS_00051574;MTCONS_00035319;MTCONS_00062950;MTCONS_00037344;MTCONS_00041228;MTCONS_00011752;MTCONS_00022755;MTCONS_00059982;MTCONS_00045432;MTCONS_00035314…	K04136+K05858+K04515+K04634+K10785+K04961+K19663+K05849+K05209+K15041+K03914+K05871+K04851+K05853+K04850+K10784+K05219+K00907+K05220+K05857+K05862+K00911+K05212+K08794+K05850+K08047+K04345+K04129+K05211+K07190+K04958+K13755+K04150+K04131+K06856+K08048+K05221+K02183+K05869+K05840+K03915+K04809+K04262+K04226+K08042+K04963+K03916+K04160+K15040
Glycolysis / Gluconeogenesis	25	169	0.256563	0.925991	ko00010	MTCONS_00046488;MTCONS_00046495;MTCONS_00046485;MTCONS_00046494;MTCONS_00035324;MTCONS_00046481;MTCONS_00046486;MTCONS_00055052;MTCONS_00029589;MTCONS_00013181;MTCONS_00029587;ENSGALT00000086136;ENSGALT00000012356;ENSGALT00000062050;ENSGALT00000106572;ENSGALT00000037633;ENSGALT00000092329;ENSGALT00000005318;ENSGALT00000079072;ENSGALT00000049654;ENSGALT00000023444;ENSGALT00000003100;ENSGALT0000001…	K13951+K01785+K01084+K00844+K01623+K01596+K01895+K01689+K00873+K00850
Purine metabolism	53	376	0.256862	0.925991	ko00230	MTCONS_00053793;MTCONS_00046651;MTCONS_00053792;MTCONS_00044069;MTCONS_00005795;MTCONS_00053794;MTCONS_00018377;MTCONS_00035310;ENSGALT00000056515;ENSGALT00000019639;ENSGALT00000022308;ENSGALT00000008109;ENSGALT00000047573;ENSGALT00000102308;ENSGALT00000062778;ENSGALT00000026525;ENSGALT00000096789;ENSGALT00000101237;ENSGALT00000019319;ENSGALT00000103257;ENSGALT00000009585;ENSGALT00000102402;ENSGA…	K13298+K01587+K13762+K19572+K01509+K01511+K01756+K00856+K08046+K01081+K10808+K00939+K12320+K08047+K00893+K13293+K00948+K00759+K12304+K13755+K12319+K01513+K00940+K08048+K00873+K18424+K08042+K18436+K18438+K01952
Amino sugar and nucleotide sugar metabolism	24	162	0.259536	0.925991	ko00520	MTCONS_00010950;MTCONS_00010951;MTCONS_00006469;MTCONS_00006470;MTCONS_00032902;MTCONS_00015632;MTCONS_00055770;MTCONS_00029589;MTCONS_00044322;MTCONS_00013181;MTCONS_00029587;MTCONS_00032908;ENSGALT00000005564;ENSGALT00000067324;ENSGALT00000103193;ENSGALT00000097937;ENSGALT00000079072;ENSGALT00000073659;ENSGALT00000013590;ENSGALT00000096611;ENSGALT00000093004;ENSGALT00000092547;ENSGALT0000010472…	K05305+K00972+K01183+K01443+K01639+K00844+K02564+K00820+K00966+K01711+K12373+K01097
Hepatitis C	55	392	0.263866	0.925991	ko05160	MTCONS_00061447;MTCONS_00050785;MTCONS_00040071;MTCONS_00048884;MTCONS_00051351;MTCONS_00003784;MTCONS_00012420;MTCONS_00055690;MTCONS_00051217;MTCONS_00005802;MTCONS_00044168;MTCONS_00053665;MTCONS_00028342;MTCONS_00048880;MTCONS_00056384;MTCONS_00050993;MTCONS_00044162;MTCONS_00003785;MTCONS_00009204;MTCONS_00055695;ENSGALT00000085355;ENSGALT00000026450;ENSGALT00000043264;ENSGALT00000105959;ENS…	K02649+K04456+K11219+K03174+K04467+K06618+K04366+K01165+K03099+K04726+K05401+K04398+K00922+K11217+K04706+K14217+K15045+K04696+K14754+K16197+K02580+K06087+K13885+K07211+K06630+K04354+K03083
Terpenoid backbone biosynthesis	8	48	0.271462	0.925991	ko00900	ENSGALT00000083486;ENSGALT00000010875;ENSGALT00000044496;ENSGALT00000080135;ENSGALT00000074749;ENSGALT00000011769;ENSGALT00000042717;ENSGALT00000067812	K01641+K01823+K00787+K13273+K05906+K01597+K00626+K11778
D-Glutamine and D-glutamate metabolism	2	8	0.275012	0.925991	ko00471	ENSGALT00000096757;ENSGALT00000017411	K22210
Lysine biosynthesis	2	8	0.275012	0.925991	ko00300	MTCONS_00043329;MTCONS_00043332	K00825
Ether lipid metabolism	19	127	0.275128	0.925991	ko00565	MTCONS_00029843;MTCONS_00029848;MTCONS_00029846;MTCONS_00033955;MTCONS_00048245;ENSGALT00000066293;ENSGALT00000080297;ENSGALT00000051515;ENSGALT00000092026;ENSGALT00000011646;ENSGALT00000008121;ENSGALT00000059534;ENSGALT00000014202;ENSGALT00000102748;ENSGALT00000045711;ENSGALT00000069955;ENSGALT00000103526;ENSGALT00000091167;ENSGALT00000030452	K01062+K01080+K16342+K04628+K01019+K16817+K00993+K01115+K16794+K01047
Hedgehog signaling pathway	25	171	0.276481	0.925991	ko04340	MTCONS_00003563;MTCONS_00006433;MTCONS_00003561;MTCONS_00043946;MTCONS_00024975;MTCONS_00024973;ENSGALT00000090795;ENSGALT00000104799;ENSGALT00000094733;ENSGALT00000002082;ENSGALT00000059621;ENSGALT00000037928;ENSGALT00000049866;ENSGALT00000097825;ENSGALT00000024449;ENSGALT00000069664;ENSGALT00000071931;ENSGALT00000096484;ENSGALT00000098575;ENSGALT00000093350;ENSGALT00000103585;ENSGALT00000105633…	K06225+K20020+K06233+K06230+K08957+K08959+K03362+K04345+K16798+K08958+K03083+K11101
Butanoate metabolism	13	84	0.280387	0.925991	ko00650	MTCONS_00015674;MTCONS_00015675;MTCONS_00015459;MTCONS_00024935;MTCONS_00037006;ENSGALT00000083486;ENSGALT00000004577;ENSGALT00000094273;ENSGALT00000055148;ENSGALT00000107879;ENSGALT00000058332;ENSGALT00000011867;ENSGALT00000042717	K01896+K13524+K01640+K01641+K01907+K00109+K00626
Amyotrophic lateral sclerosis (ALS)	26	179	0.282946	0.925991	ko05014	MTCONS_00054812;MTCONS_00023972;MTCONS_00062928;MTCONS_00014732;MTCONS_00054814;MTCONS_00051217;MTCONS_00005802;ENSGALT00000088079;ENSGALT00000087058;ENSGALT00000104658;ENSGALT00000055814;ENSGALT00000092609;ENSGALT00000099765;ENSGALT00000043595;ENSGALT00000049664;ENSGALT00000092600;ENSGALT00000011793;ENSGALT00000096685;ENSGALT00000044113;ENSGALT00000108201;ENSGALT00000066476;ENSGALT00000096481;EN…	K04575+K04574+K05209+K03781+K04726+K07887+K11519+K05212+K04426+K01370+K05211+K04573+K04569
cAMP signaling pathway	90	659	0.285156	0.925991	ko04024	MTCONS_00061447;MTCONS_00050785;MTCONS_00017395;MTCONS_00017397;MTCONS_00003563;MTCONS_00051573;MTCONS_00017396;MTCONS_00012420;MTCONS_00003561;MTCONS_00000707;MTCONS_00014732;MTCONS_00051574;MTCONS_00013337;MTCONS_00062950;MTCONS_00028342;MTCONS_00011752;MTCONS_00024975;MTCONS_00029736;MTCONS_00001406;MTCONS_00011743;MTCONS_00032415;MTCONS_00024973;ENSGALT00000016487;ENSGALT00000104658;ENSGALT00…	K02649+K04456+K04615+K06225+K04515+K04366+K07836+K05209+K04440+K03914+K00922+K04851+K06230+K04153+K04850+K05251+K04217+K05212+K04351+K10042+K13360+K08046+K04630+K05731+K02580+K05850+K04498+K08047+K04345+K05031+K13293+K15494+K04409+K04129+K05211+K05702+K09047+K08048+K02183+K05869+K05840+K04514+K04284+K01115+K04448+K04328+K04949+K08042+K18438+K04160
alpha-Linolenic acid metabolism	9	56	0.289597	0.930408	ko00592	MTCONS_00048245;ENSGALT00000080297;ENSGALT00000092026;ENSGALT00000011646;ENSGALT00000008121;ENSGALT00000059534;ENSGALT00000014202;ENSGALT00000069955;ENSGALT00000030452	K16342+K16817+K01047
Serotonergic synapse	50	359	0.293977	0.934538	ko04726	MTCONS_00025517;MTCONS_00057408;MTCONS_00051634;MTCONS_00057407;MTCONS_00049246;MTCONS_00001616;MTCONS_00058221;MTCONS_00026014;MTCONS_00057401;MTCONS_00012420;MTCONS_00017268;MTCONS_00022757;MTCONS_00011752;MTCONS_00022755;MTCONS_00045432;MTCONS_00029736;MTCONS_00001406;MTCONS_00048245;MTCONS_00011743;ENSGALT00000008787;ENSGALT00000063525;ENSGALT00000071319;ENSGALT00000065414;ENSGALT00000048282;…	K01593+K07418+K07413+K05858+K04634+K04538+K04366+K19663+K04851+K04153+K04850+K16342+K11987+K04630+K04345+K04958+K04536+K04347+K05037+K07825+K05181+K04160
Protein digestion and absorption	97	715	0.300416	0.945058	ko04974	MTCONS_00005020;MTCONS_00005019;MTCONS_00054679;MTCONS_00052438;MTCONS_00008202;MTCONS_00052439;MTCONS_00035566;MTCONS_00053512;MTCONS_00035570;MTCONS_00019210;MTCONS_00039325;MTCONS_00006245;MTCONS_00053514;MTCONS_00026014;MTCONS_00006240;MTCONS_00017797;MTCONS_00035313;MTCONS_00006243;MTCONS_00006247;MTCONS_00037306;MTCONS_00035319;MTCONS_00053511;MTCONS_00056172;MTCONS_00010717;MTCONS_00033669…	K14207+K06238+K16630+K01285+K14210+K16628+K06236+K01312+K19721+K05849+K14206+K13781+K08133+K08132+K19479+K08187+K19720+K08135+K06237+K19719+K16617+K14211+K07603
Oxytocin signaling pathway	86	633	0.308055	0.959098	ko04921	MTCONS_00049246;MTCONS_00051573;MTCONS_00001616;MTCONS_00017704;MTCONS_00041230;MTCONS_00026014;MTCONS_00012420;MTCONS_00017268;MTCONS_00022757;MTCONS_00062480;MTCONS_00051574;MTCONS_00027478;MTCONS_00015728;MTCONS_00041228;MTCONS_00011752;MTCONS_00022755;MTCONS_00055439;MTCONS_00062473;MTCONS_00045432;MTCONS_00055446;MTCONS_00001406;MTCONS_00055447;MTCONS_00024278;MTCONS_00048245;MTCONS_00011743…	K05858+K04515+K04634+K07359+K04961+K04366+K19663+K04867+K17332+K04464+K04851+K04865+K04850+K04863+K16342+K00907+K11987+K08046+K07200+K05692+K08794+K04630+K08047+K04345+K04463+K04858+K07199+K04958+K04862+K12319+K08048+K02183+K05869+K04514+K04454+K05704+K04870+K04448+K08042+K04963
Hippo signaling pathway - fly	43	309	0.312938	0.964359	ko04391	MTCONS_00063802;MTCONS_00063799;MTCONS_00021441;MTCONS_00036244;MTCONS_00058294;MTCONS_00013337;MTCONS_00031339;MTCONS_00008413;MTCONS_00017082;MTCONS_00004628;ENSGALT00000091201;ENSGALT00000015673;ENSGALT00000016217;ENSGALT00000094227;ENSGALT00000086950;ENSGALT00000105761;ENSGALT00000045632;ENSGALT00000023170;ENSGALT00000071915;ENSGALT00000104516;ENSGALT00000095756;ENSGALT00000103370;ENSGALT0000…	K06685+K16175+K16675+K04440+K16673+K16507+K16684+K16197+K05692+K04676+K04237+K12076+K09448+K16685+K09236+K06630+K16676+K06626+K04354+K10149+K16677
Circadian rhythm	17	116	0.320256	0.973257	ko04710	MTCONS_00005565;MTCONS_00058667;MTCONS_00028574;MTCONS_00049412;MTCONS_00028569;MTCONS_00028563;MTCONS_00005566;MTCONS_00044257;ENSGALT00000054981;ENSGALT00000059621;ENSGALT00000049866;ENSGALT00000066852;ENSGALT00000062396;ENSGALT00000000143;ENSGALT00000036585;ENSGALT00000047546;ENSGALT00000008858	K02295+K02633+K21945+K02296+K02223+K07200+K08959+K03362+K09026+K07199
Circadian entrainment	55	401	0.324808	0.973257	ko04713	MTCONS_00049246;MTCONS_00003563;MTCONS_00058667;MTCONS_00051573;MTCONS_00028574;MTCONS_00001616;MTCONS_00058221;MTCONS_00041230;MTCONS_00026014;MTCONS_00017268;MTCONS_00003561;MTCONS_00014732;MTCONS_00022757;MTCONS_00028569;MTCONS_00051574;MTCONS_00041228;MTCONS_00011752;MTCONS_00022755;MTCONS_00028563;MTCONS_00045432;MTCONS_00001406;MTCONS_00011743;ENSGALT00000104658;ENSGALT00000102308;ENSGALT00…	K05858+K04286+K02633+K04515+K21945+K04634+K04538+K04961+K19663+K05209+K04851+K04850+K05212+K08046+K04630+K08047+K04345+K05211+K04958+K04536+K12319+K08048+K02183+K04347+K07825+K08042+K04963
Cutin, suberine and wax biosynthesis	2	9	0.325493	0.973257	ko00073	MTCONS_00001770;ENSGALT00000094503	K13356
Glyoxylate and dicarboxylate metabolism	17	117	0.333418	0.974376	ko00630	MTCONS_00006290;MTCONS_00011606;MTCONS_00051217;MTCONS_00012300;MTCONS_00011603;MTCONS_00056114;ENSGALT00000062050;ENSGALT00000105673;ENSGALT00000089357;ENSGALT00000108201;ENSGALT00000005318;ENSGALT00000103068;ENSGALT00000096481;ENSGALT00000042717;ENSGALT00000095706;ENSGALT00000089119;ENSGALT00000102274	K11517+K11529+K03781+K00605+K01816+K01895+K00049+K01915+K00626
Cell cycle	51	372	0.33367	0.974376	ko04110	MTCONS_00034910;MTCONS_00058795;MTCONS_00058790;MTCONS_00003784;MTCONS_00021471;MTCONS_00007424;MTCONS_00016616;MTCONS_00021473;MTCONS_00047489;MTCONS_00004746;MTCONS_00027558;MTCONS_00034467;MTCONS_00027567;MTCONS_00003785;MTCONS_00058791;MTCONS_00016805;ENSGALT00000091201;ENSGALT00000004876;ENSGALT00000013400;ENSGALT00000055374;ENSGALT00000075547;ENSGALT00000096429;ENSGALT00000002464;ENSGALT000…	K02178+K09392+K06618+K06629+K04683+K03352+K06637+K02607+K04681+K03364+K06641+K16197+K02087+K02603+K06628+K04498+K08866+K06631+K02213+K03349+K06630+K06626+K02606+K02209+K03351+K02542+K03357+K03083+K21770
Chronic myeloid leukemia	39	282	0.338223	0.974376	ko05220	MTCONS_00061447;MTCONS_00050785;MTCONS_00051351;MTCONS_00057425;MTCONS_00003784;MTCONS_00058308;MTCONS_00012420;MTCONS_00020443;MTCONS_00051217;MTCONS_00058309;MTCONS_00028342;MTCONS_00050993;MTCONS_00028695;MTCONS_00020441;MTCONS_00003785;ENSGALT00000052706;ENSGALT00000087896;ENSGALT00000096429;ENSGALT00000037607;ENSGALT00000047028;ENSGALT00000092844;ENSGALT00000097789;ENSGALT00000093999;ENSGALT…	K02649+K04456+K04467+K03511+K06618+K04462+K04366+K17447+K03099+K00922+K07293+K02580+K04496+K17449
Prolactin signaling pathway	37	267	0.338773	0.974376	ko04917	MTCONS_00061447;MTCONS_00050785;MTCONS_00062693;MTCONS_00012420;MTCONS_00020443;MTCONS_00051217;MTCONS_00013337;MTCONS_00028342;MTCONS_00049001;MTCONS_00003717;MTCONS_00050993;MTCONS_00020441;ENSGALT00000043264;ENSGALT00000003543;ENSGALT00000052706;ENSGALT00000033172;ENSGALT00000087896;ENSGALT00000037607;ENSGALT00000089698;ENSGALT00000047028;ENSGALT00000033956;ENSGALT00000108201;ENSGALT0000002479…	K02649+K04456+K05081+K04366+K17447+K03099+K04440+K00922+K08551+K05473+K04696+K04701+K00512+K02580+K05147+K04447+K05704+K17449+K03083
ErbB signaling pathway	45	328	0.34407	0.980275	ko04012	MTCONS_00056786;MTCONS_00013589;MTCONS_00061447;MTCONS_00050785;MTCONS_00051573;MTCONS_00043807;MTCONS_00012420;MTCONS_00020443;MTCONS_00017268;MTCONS_00051217;MTCONS_00051574;MTCONS_00013337;MTCONS_00047384;MTCONS_00028342;MTCONS_00050993;MTCONS_00020441;MTCONS_00028802;ENSGALT00000052706;ENSGALT00000087896;ENSGALT00000017665;ENSGALT00000062566;ENSGALT00000067489;ENSGALT00000047028;ENSGALT000001…	K08887+K05456+K02649+K04456+K04515+K09782+K04366+K17447+K19663+K03099+K04440+K04688+K00922+K07203+K04409+K05725+K05735+K05704+K04448+K05736+K17449+K03083
Vasopressin-regulated water reabsorption	19	133	0.348312	0.982901	ko04962	MTCONS_00021562;MTCONS_00018413;ENSGALT00000088079;ENSGALT00000102308;ENSGALT00000066579;ENSGALT00000091792;ENSGALT00000097825;ENSGALT00000072542;ENSGALT00000054818;ENSGALT00000084564;ENSGALT00000009821;ENSGALT00000047778;ENSGALT00000091643;ENSGALT00000061658;ENSGALT00000051397;ENSGALT00000057088;ENSGALT00000011395;ENSGALT00000054279;ENSGALT00000063079	K10415+K10414+K07887+K08046+K04648+K04345+K10417+K10427+K09047+K10416+K10424
Progesterone-mediated oocyte maturation	38	276	0.351524	0.982901	ko04914	MTCONS_00034910;MTCONS_00061447;MTCONS_00050785;MTCONS_00012420;MTCONS_00014515;MTCONS_00016616;MTCONS_00013337;MTCONS_00028342;MTCONS_00034467;MTCONS_00038324;ENSGALT00000020816;ENSGALT00000004876;ENSGALT00000102308;ENSGALT00000013400;ENSGALT00000052145;ENSGALT00000087627;ENSGALT00000092159;ENSGALT00000033524;ENSGALT00000103257;ENSGALT00000097825;ENSGALT00000081765;ENSGALT00000083417;ENSGALT0000…	K02178+K02649+K04456+K04366+K02602+K03352+K04440+K00922+K03364+K04079+K05459+K02087+K08046+K04373+K04630+K11481+K08047+K04345+K06631+K03349+K08048+K03351+K03357+K08042+K21770+K08694
Non-homologous end-joining	7	45	0.356779	0.982901	ko03450	MTCONS_00063690;MTCONS_00013458;MTCONS_00051905;ENSGALT00000076763;ENSGALT00000065146;ENSGALT00000018498;ENSGALT00000018729	K10886+K10866+K03512+K04799+K10980+K10885
Base excision repair	15	104	0.358595	0.982901	ko03410	MTCONS_00020639;MTCONS_00002226;MTCONS_00056172;MTCONS_00029571;MTCONS_00051905;MTCONS_00012365;MTCONS_00026107;ENSGALT00000065146;ENSGALT00000012422;ENSGALT00000042669;ENSGALT00000033166;ENSGALT00000091330;ENSGALT00000040353;ENSGALT00000095519;ENSGALT00000103351	K10776+K02324+K03575+K02330+K03512+K10798+K10802+K04799+K10803+K02326+K10747
Leukocyte transendothelial migration	58	429	0.361804	0.982901	ko04670	MTCONS_00025871;MTCONS_00019540;MTCONS_00011243;MTCONS_00061447;MTCONS_00019538;MTCONS_00025872;MTCONS_00003287;MTCONS_00041420;MTCONS_00038872;MTCONS_00017268;MTCONS_00000707;MTCONS_00028342;MTCONS_00047941;MTCONS_00037344;MTCONS_00002577;MTCONS_00028695;MTCONS_00004628;ENSGALT00000054639;ENSGALT00000011857;ENSGALT00000015673;ENSGALT00000087627;ENSGALT00000011323;ENSGALT00000066310;ENSGALT000000…	K12757+K06471+K06533+K02649+K05760+K05732+K08007+K19663+K07836+K00922+K05871+K06735+K07293+K05763+K04351+K05690+K05692+K04630+K01403+K06087+K06520+K05719+K05725+K05702+K05726+K06274+K08011+K04514+K05699+K06514+K06483+K05691
Neurotrophin signaling pathway	62	460	0.365562	0.982901	ko04722	MTCONS_00061447;MTCONS_00050785;MTCONS_00051573;MTCONS_00012420;MTCONS_00020443;MTCONS_00000707;MTCONS_00051217;MTCONS_00051574;MTCONS_00013337;MTCONS_00015728;MTCONS_00028342;MTCONS_00050993;MTCONS_00028695;MTCONS_00020441;MTCONS_00010250;MTCONS_00050080;ENSGALT00000103949;ENSGALT00000055814;ENSGALT00000052706;ENSGALT00000052145;ENSGALT00000036292;ENSGALT00000093352;ENSGALT00000092159;ENSGALT000…	K02649+K04456+K04515+K04366+K17447+K07836+K03099+K04440+K04464+K00922+K07293+K08846+K04505+K04426+K04373+K06068+K06277+K12388+K04360+K02580+K04463+K04522+K06630+K02183+K05869+K12460+K04448+K12459+K17449+K03083+K02582
Salivary secretion	55	407	0.367774	0.982901	ko04970	MTCONS_00001714;MTCONS_00040748;MTCONS_00041143;MTCONS_00001712;MTCONS_00013756;MTCONS_00040737;MTCONS_00040754;MTCONS_00049246;MTCONS_00001616;MTCONS_00026014;MTCONS_00001715;MTCONS_00017268;MTCONS_00001720;MTCONS_00022757;MTCONS_00042450;MTCONS_00022755;MTCONS_00040731;MTCONS_00042449;MTCONS_00045432;MTCONS_00040747;MTCONS_00040745;ENSGALT00000083389;ENSGALT00000084648;ENSGALT00000102079;ENSGAL…	K13912+K04136+K05858+K04634+K19663+K13909+K08046+K05850+K04936+K08047+K04345+K13915+K04958+K12319+K04131+K13855+K08048+K02183+K13908+K13916+K10951+K08042+K04963+K13911
Mineral absorption	14	98	0.379993	0.983101	ko04978	MTCONS_00058597;MTCONS_00008886;MTCONS_00016914;MTCONS_00042163;MTCONS_00042162;ENSGALT00000046070;ENSGALT00000023565;ENSGALT00000038771;ENSGALT00000001070;ENSGALT00000074273;ENSGALT00000098001;ENSGALT00000061408;ENSGALT00000097623;ENSGALT00000106957	K14736+K04982+K21398+K14739+K14706+K14686+K14685+K05011+K04981
DNA replication	14	98	0.379993	0.983101	ko03030	MTCONS_00002226;MTCONS_00052589;ENSGALT00000026316;ENSGALT00000065146;ENSGALT00000012422;ENSGALT00000054416;ENSGALT00000006429;ENSGALT00000040353;ENSGALT00000084159;ENSGALT00000067233;ENSGALT00000107472;ENSGALT00000095519;ENSGALT00000103351;ENSGALT00000057790	K02324+K10742+K02320+K04799+K02209+K02326+K10755+K02542+K10747+K02684
Glutamatergic synapse	57	424	0.380491	0.983101	ko04724	MTCONS_00005020;MTCONS_00005019;MTCONS_00049246;MTCONS_00001616;MTCONS_00009719;MTCONS_00058221;MTCONS_00026014;MTCONS_00011597;MTCONS_00017268;MTCONS_00014732;MTCONS_00022757;MTCONS_00011752;MTCONS_00022755;MTCONS_00041123;MTCONS_00045432;MTCONS_00001406;MTCONS_00048245;MTCONS_00011743;ENSGALT00000015788;ENSGALT00000107178;ENSGALT00000104658;ENSGALT00000096012;ENSGALT00000102308;ENSGALT000000876…	K14207+K05858+K04634+K15010+K04538+K04605+K19663+K05209+K04851+K05202+K04850+K16342+K05212+K08046+K04630+K14990+K08047+K04345+K05211+K01915+K15008+K04958+K04536+K08048+K04347+K07825+K01115+K08042
Carbon metabolism	42	310	0.383024	0.983101	ko01200	MTCONS_00006290;MTCONS_00054910;MTCONS_00040461;MTCONS_00011606;MTCONS_00051217;MTCONS_00012300;MTCONS_00011603;MTCONS_00029589;MTCONS_00013181;MTCONS_00029587;MTCONS_00040459;MTCONS_00052460;MTCONS_00040457;ENSGALT00000086136;ENSGALT00000055464;ENSGALT00000024496;ENSGALT00000062050;ENSGALT00000008119;ENSGALT00000067610;ENSGALT00000053815;ENSGALT00000108201;ENSGALT00000005318;ENSGALT00000079072;E…	K11517+K00031+K00249+K11529+K03781+K00605+K00844+K01754+K01623+K00814+K00831+K01895+K00948+K00658+K00030+K01053+K01689+K00873+K00626+K00234+K00850+K01070+K00164
Glycosphingolipid biosynthesis - lacto and neolacto series	10	69	0.394455	0.983101	ko00601	MTCONS_00002711;MTCONS_00059056;MTCONS_00017648;ENSGALT00000076040;ENSGALT00000058942;ENSGALT00000076544;ENSGALT00000101797;ENSGALT00000098224;ENSGALT00000099319;ENSGALT00000086208	K03877+K03766+K07635+K00742+K07967+K00741+K07820+K03792+K07969
Transcriptional misregulation in cancer	100	756	0.396502	0.983101	ko05202	MTCONS_00003526;MTCONS_00016195;MTCONS_00050680;MTCONS_00002228;MTCONS_00031023;MTCONS_00058667;MTCONS_00049902;MTCONS_00006245;MTCONS_00057425;MTCONS_00021207;MTCONS_00001894;MTCONS_00051264;MTCONS_00056646;MTCONS_00006240;MTCONS_00031024;MTCONS_00050686;MTCONS_00006243;MTCONS_00006247;MTCONS_00037495;MTCONS_00049847;MTCONS_00014004;MTCONS_00044561;MTCONS_00003966;MTCONS_00056647;MTCONS_00007001…	K00069+K01348+K22046+K14242+K09186+K02633+K00717+K10785+K03511+K04650+K05413+K11449+K08854+K09278+K15612+K05090+K06532+K05092+K15627+K08821+K01343+K09435+K10784+K05459+K09035+K11424+K11447+K11253+K04676+K01403+K03211+K15187+K08526+K02580+K11427+K15619+K05725+K06590+K09455+K10789+K06856+K09383+K09063+K10053+K04454+K01394+K15614+K09340+K15617+K08530+K01558+K09234
Amphetamine addiction	28	205	0.396639	0.983101	ko05031	MTCONS_00025517;MTCONS_00051573;MTCONS_00017268;MTCONS_00014732;MTCONS_00051574;MTCONS_00011752;MTCONS_00001406;MTCONS_00011743;ENSGALT00000104658;ENSGALT00000097825;ENSGALT00000107443;ENSGALT00000088752;ENSGALT00000011793;ENSGALT00000063216;ENSGALT00000093926;ENSGALT00000044113;ENSGALT00000094891;ENSGALT00000098472;ENSGALT00000047778;ENSGALT00000033583;ENSGALT00000059207;ENSGALT00000088975;ENSGA…	K01593+K04515+K19663+K05209+K04851+K04850+K05212+K04345+K15494+K05211+K09047+K02183+K05869+K04448
FoxO signaling pathway	52	388	0.396719	0.983101	ko04068	MTCONS_00045095;MTCONS_00061447;MTCONS_00050785;MTCONS_00009719;MTCONS_00051351;MTCONS_00012420;MTCONS_00055052;MTCONS_00043536;MTCONS_00039570;MTCONS_00051217;MTCONS_00013337;MTCONS_00028342;MTCONS_00039569;MTCONS_00040541;MTCONS_00027743;MTCONS_00050993;MTCONS_00040544;MTCONS_00027681;MTCONS_00027683;MTCONS_00039576;MTCONS_00039577;ENSGALT00000012356;ENSGALT00000082106;ENSGALT00000020816;ENSGAL…	K12358+K02649+K04456+K15010+K04467+K04366+K01084+K08863+K10305+K03781+K03099+K04440+K00922+K07191+K04411+K13303+K01596+K05459+K01110+K07200+K13304+K04498+K06631+K07199+K05443+K10628+K21770+K16341
AMPK signaling pathway	55	411	0.397147	0.983101	ko04152	MTCONS_00061447;MTCONS_00002421;MTCONS_00049741;MTCONS_00050785;MTCONS_00039982;MTCONS_00017704;MTCONS_00055052;MTCONS_00047384;MTCONS_00028342;MTCONS_00026018;MTCONS_00040541;MTCONS_00040544;MTCONS_00012204;MTCONS_00028802;MTCONS_00016041;ENSGALT00000012356;ENSGALT00000020816;ENSGALT00000055423;ENSGALT00000054981;ENSGALT00000024914;ENSGALT00000082774;ENSGALT00000089228;ENSGALT00000024924;ENSGALT…	K02649+K11583+K08765+K04456+K07297+K07359+K01084+K04688+K00922+K07903+K07191+K19030+K07203+K01946+K01596+K05459+K07208+K07200+K07877+K08271+K05031+K07207+K07202+K07199+K09047+K00693+K04354+K11584+K08272+K07881+K00850+K08530+K00665
Adipocytokine signaling pathway	29	214	0.411099	1	ko04920	MTCONS_00049741;MTCONS_00050785;MTCONS_00039982;MTCONS_00051351;MTCONS_00017704;MTCONS_00055052;MTCONS_00013337;MTCONS_00040541;MTCONS_00040544;MTCONS_00028695;MTCONS_00028802;MTCONS_00016041;ENSGALT00000012356;ENSGALT00000043264;ENSGALT00000054981;ENSGALT00000100120;ENSGALT00000037607;ENSGALT00000049224;ENSGALT00000062800;ENSGALT00000092603;ENSGALT00000105146;ENSGALT00000024793;ENSGALT0000006239…	K08765+K04456+K07297+K04467+K07359+K01084+K04440+K07191+K07293+K07203+K01946+K01596+K04696+K07200+K08526+K02580+K07202+K04447+K07199
Vitamin digestion and absorption	10	70	0.412618	1	ko04977	MTCONS_00002162;MTCONS_00017043;MTCONS_00058765;MTCONS_00058809;ENSGALT00000004153;ENSGALT00000079267;ENSGALT00000055120;ENSGALT00000106368;ENSGALT00000102398;ENSGALT00000060299	K14610+K14619+K14616+K14622+K13885+K14620+K14386
Inflammatory mediator regulation of TRP channels	56	422	0.42182	1	ko04750	MTCONS_00003227;MTCONS_00057408;MTCONS_00051634;MTCONS_00057407;MTCONS_00061447;MTCONS_00049246;MTCONS_00051573;MTCONS_00001616;MTCONS_00026014;MTCONS_00057401;MTCONS_00017268;MTCONS_00022757;MTCONS_00051574;MTCONS_00013337;MTCONS_00028342;MTCONS_00022755;MTCONS_00045432;MTCONS_00020196;MTCONS_00048245;ENSGALT00000008787;ENSGALT00000063525;ENSGALT00000079162;ENSGALT00000071319;ENSGALT00000020816;…	K04386+K07418+K07413+K02649+K05858+K04515+K04634+K19663+K04440+K00922+K04971+K16342+K05459+K04723+K08046+K06068+K04261+K08047+K04345+K04958+K08048+K02183+K04984+K03915+K05704+K08042+K03916+K02582
Rheumatoid arthritis	46	346	0.428082	1	ko05323	MTCONS_00006245;MTCONS_00001894;MTCONS_00006240;MTCONS_00006243;MTCONS_00006247;MTCONS_00032188;MTCONS_00029762;MTCONS_00003717;MTCONS_00026502;MTCONS_00006244;MTCONS_00006239;MTCONS_00006242;MTCONS_00029761;MTCONS_00032997;MTCONS_00029763;MTCONS_00033472;ENSGALT00000069344;ENSGALT00000002845;ENSGALT00000089698;ENSGALT00000101235;ENSGALT00000013275;ENSGALT00000091610;ENSGALT00000087581;ENSGALT000…	K10785+K05413+K05453+K01365+K05473+K05465+K10784+K01371+K05121+K05147+K10159+K02147+K06856+K01394+K04448+K02152+K05433+K02145
Rap1 signaling pathway	116	887	0.437517	1	ko04015	MTCONS_00009553;MTCONS_00014113;MTCONS_00014116;MTCONS_00014109;MTCONS_00061447;MTCONS_00014115;MTCONS_00050785;MTCONS_00049246;MTCONS_00001616;MTCONS_00006245;MTCONS_00026014;MTCONS_00006240;MTCONS_00012420;MTCONS_00014114;MTCONS_00017268;MTCONS_00000707;MTCONS_00014732;MTCONS_00006243;MTCONS_00051217;MTCONS_00022757;MTCONS_00006247;MTCONS_00062747;MTCONS_00014177;MTCONS_00062950;MTCONS_00028342…	K06271+K08020+K02649+K04456+K05858+K04634+K10785+K04366+K19663+K07836+K05209+K08018+K17698+K18496+K03914+K00922+K05090+K17700+K17702+K17701+K17697+K05453+K06082+K07831+K17386+K05465+K10784+K22603+K05459+K04351+K05690+K08046+K05692+K04630+K05631+K06277+K05689+K04237+K05121+K05731+K04291+K08047+K05719+K17704+K04294+K05702+K17699+K06476+K05726+K06274+K08019+K08048+K02183+K05704+K04275+K08042+K17706+…
Insulin signaling pathway	70	532	0.437604	1	ko04910	MTCONS_00051609;MTCONS_00061447;MTCONS_00050785;MTCONS_00051608;MTCONS_00000359;MTCONS_00012420;MTCONS_00055052;MTCONS_00020443;MTCONS_00051217;MTCONS_00013337;MTCONS_00047384;MTCONS_00028342;MTCONS_00040541;MTCONS_00050993;MTCONS_00040544;MTCONS_00020441;MTCONS_00029589;MTCONS_00028802;MTCONS_00013181;MTCONS_00029587;MTCONS_00016041;ENSGALT00000012356;ENSGALT00000043264;ENSGALT00000055423;ENSGAL…	K06086+K02649+K04456+K04739+K04366+K01084+K17447+K03099+K04440+K04688+K00922+K07191+K00844+K07203+K01946+K01596+K04696+K07208+K07200+K07192+K06277+K03259+K04345+K07207+K07202+K05695+K07190+K07199+K02183+K00693+K17449+K03083+K00665+K15909
Cysteine and methionine metabolism	17	125	0.4418	1	ko00270	MTCONS_00049858;MTCONS_00062682;MTCONS_00055969;MTCONS_00055968;MTCONS_00018474;MTCONS_00055966;ENSGALT00000000109;ENSGALT00000049576;ENSGALT00000005433;ENSGALT00000094639;ENSGALT00000081143;ENSGALT00000083429;ENSGALT00000100365;ENSGALT00000097685;ENSGALT00000102936;ENSGALT00000102930;ENSGALT00000064776	K08964+K00827+K00816+K03334+K01251+K01697+K21456+K00826+K09880
Carbohydrate digestion and absorption	15	110	0.445932	1	ko04973	MTCONS_00061447;MTCONS_00050785;MTCONS_00055052;MTCONS_00028342;MTCONS_00011752;MTCONS_00029589;MTCONS_00011743;MTCONS_00013181;MTCONS_00029587;ENSGALT00000063216;ENSGALT00000079072;ENSGALT00000098472;ENSGALT00000108054;ENSGALT00000094176;ENSGALT00000089902	K02649+K04456+K01084+K00922+K04851+K00844
Toll-like receptor signaling pathway	38	288	0.458814	1	ko04620	MTCONS_00061447;MTCONS_00050785;MTCONS_00048884;MTCONS_00051351;MTCONS_00001894;MTCONS_00044400;MTCONS_00030598;MTCONS_00044168;MTCONS_00030600;MTCONS_00013337;MTCONS_00053665;MTCONS_00028342;MTCONS_00030599;MTCONS_00048880;MTCONS_00044405;MTCONS_00044162;ENSGALT00000023517;ENSGALT00000011897;ENSGALT00000069344;ENSGALT00000102083;ENSGALT00000062035;ENSGALT00000037607;ENSGALT00000028179;ENSGALT000…	K02649+K04456+K03174+K04467+K05413+K05398+K05403+K05401+K04440+K04398+K00922+K12964+K04415+K01371+K05404+K02580+K10169+K10159+K07211+K04448
Glutathione metabolism	15	111	0.460528	1	ko00480	MTCONS_00037026;MTCONS_00037027;MTCONS_00054910;MTCONS_00037031;MTCONS_00004203;MTCONS_00037033;ENSGALT00000068422;ENSGALT00000065509;ENSGALT00000026525;ENSGALT00000048896;ENSGALT00000026527;ENSGALT00000046504;ENSGALT00000097685;ENSGALT00000094513;ENSGALT00000064155	K00799+K00031+K00681+K10808+K01581+K21456+K00383
Basal cell carcinoma	30	227	0.465875	1	ko05217	MTCONS_00029302;MTCONS_00004250;MTCONS_00004339;MTCONS_00003563;MTCONS_00033564;MTCONS_00058133;MTCONS_00057425;MTCONS_00004336;MTCONS_00003561;MTCONS_00024975;MTCONS_00024973;MTCONS_00043635;ENSGALT00000090795;ENSGALT00000104799;ENSGALT00000094733;ENSGALT00000092844;ENSGALT00000069664;ENSGALT00000071931;ENSGALT00000054579;ENSGALT00000096484;ENSGALT00000014436;ENSGALT00000098575;ENSGALT0000010358…	K04490+K02354+K01384+K06225+K02375+K02353+K03511+K06230+K04492+K16798+K04491+K03083+K11101+K02085+K01558+K00572
Phenylalanine, tyrosine and tryptophan biosynthesis	2	12	0.468833	1	ko00400	ENSGALT00000000109;ENSGALT00000100365	K03334
Measles	58	444	0.470238	1	ko05162	MTCONS_00061447;MTCONS_00050785;MTCONS_00040071;MTCONS_00051351;MTCONS_00006245;MTCONS_00006240;MTCONS_00047820;MTCONS_00006243;MTCONS_00006247;MTCONS_00028342;MTCONS_00056384;MTCONS_00047826;MTCONS_00006244;MTCONS_00006239;MTCONS_00006242;MTCONS_00004628;MTCONS_00032997;MTCONS_00033472;ENSGALT00000105959;ENSGALT00000013763;ENSGALT00000102083;ENSGALT00000040721;ENSGALT00000037607;ENSGALT000001012…	K02649+K04456+K11219+K04467+K10785+K04722+K00922+K11217+K05763+K10784+K14754+K07990+K05404+K12968+K02580+K10159+K07211+K04447+K06626+K06856+K05703+K03283+K03083+K14752
Gap junction	47	359	0.471268	1	ko04540	MTCONS_00049246;MTCONS_00001616;MTCONS_00026014;MTCONS_00041886;MTCONS_00041887;MTCONS_00041889;MTCONS_00012420;MTCONS_00017268;MTCONS_00011883;MTCONS_00051217;MTCONS_00022757;MTCONS_00015728;MTCONS_00022755;MTCONS_00050993;MTCONS_00001083;MTCONS_00045432;MTCONS_00054065;MTCONS_00054066;ENSGALT00000004876;ENSGALT00000102308;ENSGALT00000087627;ENSGALT00000059621;ENSGALT00000106999;ENSGALT000001032…	K05858+K04634+K07374+K04366+K19663+K03099+K04464+K17386+K02087+K08046+K04630+K08959+K08047+K04345+K04463+K04958+K12319+K07375+K08048+K05704+K08042
Cytosolic DNA-sensing pathway	22	166	0.474425	1	ko04623	MTCONS_00051351;MTCONS_00028389;MTCONS_00059023;MTCONS_00029397;ENSGALT00000023517;ENSGALT00000040721;ENSGALT00000037607;ENSGALT00000049664;ENSGALT00000095152;ENSGALT00000021795;ENSGALT00000092603;ENSGALT00000105146;ENSGALT00000107045;ENSGALT00000045494;ENSGALT00000067279;ENSGALT00000083906;ENSGALT00000087127;ENSGALT00000062043;ENSGALT00000098351;ENSGALT00000082105;ENSGALT00000090735;ENSGALT00000…	K04467+K14721+K03016+K03026+K12964+K12968+K02580+K01370+K03021+K07211+K03018+K03027+K03023
RNA degradation	30	228	0.476068	1	ko03018	MTCONS_00039063;MTCONS_00057425;MTCONS_00039066;MTCONS_00039068;MTCONS_00023580;MTCONS_00055869;MTCONS_00041856;MTCONS_00064042;ENSGALT00000011909;ENSGALT00000104658;ENSGALT00000075980;ENSGALT00000005337;ENSGALT00000047086;ENSGALT00000092844;ENSGALT00000051420;ENSGALT00000107990;ENSGALT00000100440;ENSGALT00000049654;ENSGALT00000062315;ENSGALT00000023444;ENSGALT00000101472;ENSGALT00000095145;ENSGA…	K12587+K12584+K12589+K12571+K12597+K14443+K12602+K12616+K12603+K12591+K03681+K01689+K12600+K03514+K12617+K13126+K12590+K00850+K12586
Arginine and proline metabolism	14	105	0.485832	1	ko00330	MTCONS_00030011;MTCONS_00014130;MTCONS_00032514;MTCONS_00014131;ENSGALT00000078357;ENSGALT00000012531;ENSGALT00000054973;ENSGALT00000010797;ENSGALT00000026527;ENSGALT00000089852;ENSGALT00000011818;ENSGALT00000091334;ENSGALT00000046422;ENSGALT00000064544	K01583+K00472+K11394+K00819+K00318+K12657+K01581+K00542+K00286
GnRH signaling pathway	56	431	0.488681	1	ko04912	MTCONS_00049246;MTCONS_00051573;MTCONS_00001616;MTCONS_00026014;MTCONS_00012420;MTCONS_00051217;MTCONS_00022757;MTCONS_00051574;MTCONS_00013337;MTCONS_00015728;MTCONS_00037344;MTCONS_00011752;MTCONS_00022755;MTCONS_00050993;MTCONS_00045432;MTCONS_00001406;MTCONS_00048245;MTCONS_00011743;ENSGALT00000012431;ENSGALT00000102308;ENSGALT00000036292;ENSGALT00000058550;ENSGALT00000080297;ENSGALT000001032…	K05858+K04515+K04634+K04366+K03099+K04440+K04464+K05871+K04851+K04850+K16342+K09203+K08046+K06068+K08047+K04428+K04345+K04958+K08048+K02183+K05704+K01115+K04448+K08042
Starch and sucrose metabolism	13	98	0.497335	1	ko00500	MTCONS_00056937;MTCONS_00055052;MTCONS_00029589;MTCONS_00013181;MTCONS_00029587;ENSGALT00000048548;ENSGALT00000079072;ENSGALT00000098082;ENSGALT00000100961;ENSGALT00000100051;ENSGALT00000051036;ENSGALT00000045633;ENSGALT00000094176	K01196+K01084+K00844+K00700+K01513+K00693+K11809+K01187
Thiamine metabolism	5	36	0.500417	1	ko00730	MTCONS_00028989;ENSGALT00000012676;ENSGALT00000101237;ENSGALT00000062246;ENSGALT00000102132	K01077+K00939+K04487
Fatty acid degradation	15	114	0.503997	1	ko00071	MTCONS_00046488;MTCONS_00046495;MTCONS_00046485;MTCONS_00046494;MTCONS_00040461;MTCONS_00046481;MTCONS_00049741;MTCONS_00046486;MTCONS_00040459;MTCONS_00040457;ENSGALT00000106572;ENSGALT00000037633;ENSGALT00000092329;ENSGALT00000079527;ENSGALT00000042717	K13951+K00249+K08765+K13239+K00626
Fructose and mannose metabolism	15	114	0.503997	1	ko00051	MTCONS_00010950;MTCONS_00010951;MTCONS_00005832;MTCONS_00012204;MTCONS_00029589;MTCONS_00013181;MTCONS_00029587;ENSGALT00000086136;ENSGALT00000079072;ENSGALT00000013590;ENSGALT00000096611;ENSGALT00000073033;ENSGALT00000088069;ENSGALT00000094176;ENSGALT00000003276	K05305+K00011+K19030+K00844+K01623+K00966+K01711+K00850
2-Oxocarboxylic acid metabolism	7	52	0.510092	1	ko01210	MTCONS_00054910;MTCONS_00043329;MTCONS_00043332;ENSGALT00000055464;ENSGALT00000053815;ENSGALT00000102930;ENSGALT00000052568	K00031+K00825+K00814+K00030+K00826
Natural killer cell mediated cytotoxicity	49	380	0.515059	1	ko04650	MTCONS_00061447;MTCONS_00006540;MTCONS_00012420;MTCONS_00047820;MTCONS_00020443;MTCONS_00017268;MTCONS_00051217;MTCONS_00005802;MTCONS_00027478;MTCONS_00028342;MTCONS_00037344;MTCONS_00050993;MTCONS_00017634;MTCONS_00028695;MTCONS_00020441;MTCONS_00047826;ENSGALT00000106107;ENSGALT00000052706;ENSGALT00000000635;ENSGALT00000013763;ENSGALT00000092609;ENSGALT00000087896;ENSGALT00000047028;ENSGALT000…	K02649+K07989+K04366+K04722+K17447+K19663+K03099+K04726+K17332+K00922+K05871+K07818+K07293+K05856+K07990+K04409+K05855+K06856+K05703+K17449
Glioma	40	310	0.516504	1	ko05214	MTCONS_00061447;MTCONS_00050785;MTCONS_00051573;MTCONS_00057425;MTCONS_00003784;MTCONS_00012420;MTCONS_00020443;MTCONS_00017268;MTCONS_00051217;MTCONS_00051574;MTCONS_00028342;MTCONS_00050993;MTCONS_00001083;MTCONS_00020441;MTCONS_00003785;MTCONS_00028802;ENSGALT00000020816;ENSGALT00000005757;ENSGALT00000052706;ENSGALT00000072279;ENSGALT00000087896;ENSGALT00000096429;ENSGALT00000047028;ENSGALT000…	K02649+K04456+K04515+K03511+K06618+K04366+K17447+K19663+K03099+K00922+K17386+K07203+K05459+K01110+K08794+K02183+K05869+K17449
Primary bile acid biosynthesis	4	29	0.522441	1	ko00120	MTCONS_00021084;ENSGALT00000047356;ENSGALT00000083677;ENSGALT00000026967	K07431+K12405+K07439
Pathogenic Escherichia coli infection	26	202	0.52974	1	ko05130	MTCONS_00041886;MTCONS_00041887;MTCONS_00041889;MTCONS_00038872;MTCONS_00011883;MTCONS_00054065;MTCONS_00054066;ENSGALT00000015673;ENSGALT00000106282;ENSGALT00000012477;ENSGALT00000106999;ENSGALT00000073878;ENSGALT00000096228;ENSGALT00000051098;ENSGALT00000098926;ENSGALT00000001496;ENSGALT00000018064;ENSGALT00000093807;ENSGALT00000087964;ENSGALT00000045583;ENSGALT00000065829;ENSGALT00000095078;EN…	K07374+K08007+K05692+K05689+K06106+K05719+K05747+K05754+K07375+K04514+K05703
Choline metabolism in cancer	57	445	0.534342	1	ko05231	MTCONS_00061447;MTCONS_00013446;MTCONS_00050785;MTCONS_00038727;MTCONS_00012420;MTCONS_00061747;MTCONS_00017268;MTCONS_00051217;MTCONS_00013337;MTCONS_00047384;MTCONS_00028342;MTCONS_00000768;MTCONS_00050993;MTCONS_00001083;MTCONS_00013444;MTCONS_00033955;MTCONS_00028802;MTCONS_00048245;MTCONS_00056975;ENSGALT00000055423;ENSGALT00000098435;ENSGALT00000080297;ENSGALT00000101295;ENSGALT00000101322;…	K02649+K08202+K04456+K08199+K04366+K00889+K19663+K03099+K04440+K04688+K00922+K05748+K17386+K01080+K07203+K16342+K15282+K07208+K07207+K05747+K00901+K15377+K00968+K01115+K04448
Pentose phosphate pathway	9	69	0.5357	1	ko00030	MTCONS_00011606;MTCONS_00011603;ENSGALT00000086136;ENSGALT00000008119;ENSGALT00000026986;ENSGALT00000091030;ENSGALT00000073033;ENSGALT00000106761;ENSGALT00000007851	K11529+K01623+K00948+K01053+K00850
Apoptosis	64	500	0.536343	1	ko04210	MTCONS_00061447;MTCONS_00050785;MTCONS_00052050;MTCONS_00051351;MTCONS_00041886;MTCONS_00041887;MTCONS_00041889;MTCONS_00012420;MTCONS_00047820;MTCONS_00011883;MTCONS_00005802;MTCONS_00013337;MTCONS_00053665;MTCONS_00037975;MTCONS_00028342;MTCONS_00029762;MTCONS_00005510;MTCONS_00017634;MTCONS_00012365;MTCONS_00047826;MTCONS_00054065;MTCONS_00018413;MTCONS_00029761;MTCONS_00054066;MTCONS_00017854…	K02649+K04456+K04397+K04467+K07374+K04366+K04722+K04726+K04440+K04398+K03853+K00922+K01365+K04738+K07818+K10798+K19901+K06114+K04426+K02310+K05692+K01371+K02580+K02374+K04958+K07611+K04448+K10130+K16341+K02582
NOD-like receptor signaling pathway	58	454	0.542849	1	ko04621	MTCONS_00008886;MTCONS_00060457;MTCONS_00049246;MTCONS_00059081;MTCONS_00060456;MTCONS_00040071;MTCONS_00048884;MTCONS_00021880;MTCONS_00051351;MTCONS_00055690;MTCONS_00021384;MTCONS_00029506;MTCONS_00060692;MTCONS_00013337;MTCONS_00053665;MTCONS_00042695;MTCONS_00048880;MTCONS_00060219;MTCONS_00005724;MTCONS_00056384;MTCONS_00020196;MTCONS_00010250;MTCONS_00038324;MTCONS_00055695;ENSGALT00000090…	K04982+K20899+K05858+K21356+K11219+K03174+K08727+K04467+K01165+K20865+K15041+K03671+K04440+K04398+K11864+K11974+K17065+K11217+K04971+K08846+K04079+K05220+K05862+K06068+K12794+K02580+K01370+K03443+K17890+K07211+K20915+K04958+K12801+K09849+K08339+K12653+K12796+K04448+K13916+K15040
Pancreatic secretion	43	337	0.546626	1	ko04972	MTCONS_00049246;MTCONS_00001616;MTCONS_00006245;MTCONS_00026014;MTCONS_00006240;MTCONS_00017268;MTCONS_00000707;MTCONS_00006243;MTCONS_00022757;MTCONS_00006247;MTCONS_00054272;MTCONS_00022755;MTCONS_00059982;MTCONS_00045432;MTCONS_00006244;MTCONS_00006239;MTCONS_00006242;ENSGALT00000102308;ENSGALT00000052542;ENSGALT00000094991;ENSGALT00000103257;ENSGALT00000047691;ENSGALT00000010222;ENSGALT000000…	K05858+K04634+K01312+K19663+K07836+K04588+K05853+K08046+K05850+K04936+K08047+K05031+K05030+K04958+K04131+K13855+K08048+K18245+K13575+K05226+K10951+K05028+K08042+K01047
PI3K-Akt signaling pathway	188	1471	0.549055	1	ko04151	MTCONS_00054679;MTCONS_00028678;MTCONS_00028672;MTCONS_00061447;MTCONS_00002421;MTCONS_00050785;MTCONS_00053512;MTCONS_00062693;MTCONS_00058221;MTCONS_00019210;MTCONS_00039325;MTCONS_00051351;MTCONS_00043807;MTCONS_00053514;MTCONS_00033873;MTCONS_00026014;MTCONS_00028675;MTCONS_00046019;MTCONS_00012420;MTCONS_00055052;MTCONS_00051217;MTCONS_00033876;MTCONS_00014177;MTCONS_00034281;MTCONS_00037306…	K06238+K04273+K02649+K11583+K04456+K05081+K04538+K06236+K04467+K09782+K10605+K06252+K04366+K01084+K03099+K18496+K04659+K04688+K03914+K00922+K05090+K06240+K05453+K05092+K11217+K17386+K13303+K05465+K07203+K04079+K01596+K22603+K05459+K07208+K16197+K01110+K05637+K09487+K06244+K05631+K06243+K05636+K13769+K13304+K05121+K04360+K04291+K02580+K03259+K05719+K07207+K10159+K04294+K04129+K05725+K05855+K06630+…
Dorso-ventral axis formation	31	244	0.55777	1	ko04320	MTCONS_00060312;MTCONS_00027363;MTCONS_00055869;MTCONS_00051217;MTCONS_00014515;MTCONS_00029395;MTCONS_00061189;MTCONS_00050993;MTCONS_00029394;MTCONS_00061196;ENSGALT00000003855;ENSGALT00000090433;ENSGALT00000017449;ENSGALT00000053334;ENSGALT00000018829;ENSGALT00000098629;ENSGALT00000068607;ENSGALT00000093671;ENSGALT00000064922;ENSGALT00000108201;ENSGALT00000096481;ENSGALT00000102827;ENSGALT0000…	K20996+K02599+K03099+K02602+K02156+K02360+K03211+K02174+K02184+K02098
Sphingolipid signaling pathway	53	417	0.558814	1	ko04071	MTCONS_00061447;MTCONS_00002421;MTCONS_00050785;MTCONS_00049246;MTCONS_00001616;MTCONS_00026014;MTCONS_00012420;MTCONS_00017268;MTCONS_00057858;MTCONS_00022757;MTCONS_00005802;MTCONS_00013337;MTCONS_00028342;MTCONS_00022755;MTCONS_00045432;MTCONS_00050988;MTCONS_00032528;MTCONS_00055054;ENSGALT00000005757;ENSGALT00000055814;ENSGALT00000094623;ENSGALT00000021979;ENSGALT00000087627;ENSGALT000000905…	K02649+K11583+K04456+K05858+K04634+K04366+K19663+K04717+K04726+K04440+K00922+K01634+K12351+K04710+K01110+K04426+K04714+K00654+K04630+K02580+K18953+K04514+K05703+K04354+K11584+K01115+K04346+K04290+K03916
B cell receptor signaling pathway	41	323	0.560856	1	ko04662	MTCONS_00061447;MTCONS_00050785;MTCONS_00051351;MTCONS_00012420;MTCONS_00051217;MTCONS_00027478;MTCONS_00028342;MTCONS_00050993;MTCONS_00052145;ENSGALT00000106107;ENSGALT00000037607;ENSGALT00000024555;ENSGALT00000092603;ENSGALT00000105146;ENSGALT00000033956;ENSGALT00000108201;ENSGALT00000092062;ENSGALT00000096481;ENSGALT00000104205;ENSGALT00000092633;ENSGALT00000064226;ENSGALT00000082983;ENSGALT0…	K02649+K04456+K04467+K04366+K03099+K17332+K00922+K12229+K02580+K05855+K07371+K06856+K03084+K07369+K04448+K07367+K03083+K15909
Prion diseases	17	134	0.562777	1	ko05020	MTCONS_00027363;MTCONS_00055869;MTCONS_00044731;MTCONS_00061189;MTCONS_00061196;ENSGALT00000012431;ENSGALT00000003855;ENSGALT00000017449;ENSGALT00000097825;ENSGALT00000102827;ENSGALT00000095078;ENSGALT00000025378;ENSGALT00000102760;ENSGALT00000098070;ENSGALT00000104133;ENSGALT00000091376;ENSGALT00000059634	K02599+K03995+K09203+K04345+K05703+K06491
TNF signaling pathway	39	308	0.567112	1	ko04668	MTCONS_00061447;MTCONS_00050785;MTCONS_00052050;MTCONS_00048884;MTCONS_00051351;MTCONS_00013337;MTCONS_00053665;MTCONS_00028342;MTCONS_00032188;MTCONS_00048880;MTCONS_00005724;MTCONS_00018413;ENSGALT00000043264;ENSGALT00000048282;ENSGALT00000055814;ENSGALT00000011897;ENSGALT00000043370;ENSGALT00000062035;ENSGALT00000011323;ENSGALT00000037607;ENSGALT00000092603;ENSGALT00000105146;ENSGALT0000010183…	K02649+K04456+K04397+K03174+K04467+K04440+K04398+K00922+K05453+K17065+K19901+K04696+K11987+K04426+K04415+K05508+K01403+K02580+K09849+K09047+K01394+K04448+K08849+K05433
Herpes simplex infection	112	882	0.572965	1	ko05168	MTCONS_00059709;MTCONS_00059661;MTCONS_00017515;MTCONS_00017503;MTCONS_00017505;MTCONS_00027534;MTCONS_00017545;MTCONS_00017257;MTCONS_00017262;MTCONS_00059658;MTCONS_00027535;MTCONS_00059712;MTCONS_00040071;MTCONS_00048884;MTCONS_00041608;MTCONS_00058667;MTCONS_00059657;MTCONS_00028574;MTCONS_00049412;MTCONS_00051351;MTCONS_00059672;MTCONS_00046103;MTCONS_00017543;MTCONS_00059668;MTCONS_00055690…	K06751+K12893+K11219+K03174+K03006+K02633+K21945+K02296+K04467+K01165+K05401+K04440+K04398+K03129+K14966+K11217+K02223+K07293+K03121+K14217+K04696+K02087+K12896+K02580+K04498+K10159+K07211+K04447+K09849+K04448+K05433+K15410
Metabolic pathways	494	3870	0.581602	1	ko01100	MTCONS_00043232;MTCONS_00043231;MTCONS_00000641;MTCONS_00011208;MTCONS_00022597;MTCONS_00037164;MTCONS_00052912;MTCONS_00011210;MTCONS_00001644;MTCONS_00003526;MTCONS_00046488;MTCONS_00054680;MTCONS_00005292;MTCONS_00005291;MTCONS_00006290;MTCONS_00019428;MTCONS_00025517;MTCONS_00057408;MTCONS_00053647;MTCONS_00051634;MTCONS_00061294;MTCONS_00022596;MTCONS_00036174;MTCONS_00056937;MTCONS_00015674…	K00453+K01495+K01044+K01061+K15728+K09680+K16816+K13809+K13951+K13990+K01745+K11517+K09661+K01593+K07418+K00157+K07413+K00323+K13402+K01196+K01896+K01062+K01587+K00757+K00861+K03877+K00031+K05305+K08964+K00864+K00720+K01201+K00011+K01785+K00710+K01077+K00827+K00249+K00825+K05858+K13368+K11529+K00728+K00972+K02258+K00816+K13524+K01583+K00876+K09673+K00902+K00717+K01001+K01228+K00771+K01183+K00681+…
Hepatitis B	66	525	0.598477	1	ko05161	MTCONS_00028498;MTCONS_00061447;MTCONS_00050785;MTCONS_00040071;MTCONS_00048884;MTCONS_00051351;MTCONS_00003784;MTCONS_00012420;MTCONS_00017268;MTCONS_00030598;MTCONS_00051217;MTCONS_00029506;MTCONS_00005802;MTCONS_00044168;MTCONS_00030600;MTCONS_00013337;MTCONS_00027478;MTCONS_00053665;MTCONS_00028342;MTCONS_00037344;MTCONS_00030599;MTCONS_00048880;MTCONS_00056384;MTCONS_00050993;MTCONS_00044162…	K06255+K02649+K04456+K11219+K03174+K04467+K06618+K04366+K19663+K05403+K03099+K15041+K04726+K05401+K04440+K17332+K04398+K00922+K05871+K11217+K16197+K11594+K01403+K02580+K04498+K10159+K07211+K04447+K06626+K09047+K05704+K04448
Regulation of lipolysis in adipocytes	22	178	0.612805	1	ko04923	MTCONS_00001644;MTCONS_00061447;MTCONS_00050785;MTCONS_00008993;MTCONS_00028342;MTCONS_00032415;ENSGALT00000048096;ENSGALT00000092764;ENSGALT00000073442;ENSGALT00000048282;ENSGALT00000102308;ENSGALT00000087627;ENSGALT00000103257;ENSGALT00000097825;ENSGALT00000092026;ENSGALT00000011646;ENSGALT00000058384;ENSGALT00000108054;ENSGALT00000006090;ENSGALT00000078675;ENSGALT00000104388;ENSGALT00000089902	K16816+K02649+K04456+K08768+K00922+K05251+K08753+K11987+K08046+K04630+K08047+K04345+K16817+K08048+K08042
C5-Branched dibasic acid metabolism	1	7	0.618495	1	ko00660	MTCONS_00007689	K17724
Hippo signaling pathway	64	513	0.623047	1	ko04390	MTCONS_00029302;MTCONS_00004250;MTCONS_00063802;MTCONS_00063799;MTCONS_00021441;MTCONS_00004339;MTCONS_00033564;MTCONS_00058133;MTCONS_00043807;MTCONS_00033446;MTCONS_00004336;MTCONS_00058294;MTCONS_00014177;MTCONS_00017082;MTCONS_00033439;MTCONS_00033440;MTCONS_00004628;MTCONS_00043635;ENSGALT00000091201;ENSGALT00000020205;ENSGALT00000015673;ENSGALT00000059621;ENSGALT00000016217;ENSGALT000001062…	K04490+K02354+K06685+K16175+K01384+K02375+K02353+K09782+K16620+K18496+K16684+K04492+K16197+K16822+K05692+K08959+K04676+K05689+K04237+K03362+K06092+K12076+K09448+K16685+K16798+K06630+K09850+K04491+K21098+K04354+K05691+K03083+K02085+K01558+K00572
Proteoglycans in cancer	101	806	0.626834	1	ko05205	MTCONS_00004250;MTCONS_00028498;MTCONS_00016195;MTCONS_00061447;MTCONS_00050785;MTCONS_00004339;MTCONS_00003563;MTCONS_00033564;MTCONS_00051573;MTCONS_00004336;MTCONS_00003287;MTCONS_00012420;MTCONS_00038872;MTCONS_00017268;MTCONS_00003561;MTCONS_00051217;MTCONS_00051574;MTCONS_00047384;MTCONS_00028342;MTCONS_00047941;MTCONS_00029762;MTCONS_00054179;MTCONS_00050993;MTCONS_00028695;MTCONS_00028802…	K02354+K06255+K01348+K02649+K04456+K01384+K06225+K02375+K04515+K05760+K04366+K08007+K19663+K03099+K04688+K00922+K01365+K07831+K07293+K07203+K10380+K05763+K05762+K05459+K05692+K13769+K06106+K01403+K16865+K05731+K03985+K04345+K05719+K10159+K04409+K05725+K04958+K06487+K04514+K05704+K07965+K16848+K09069+K01558+K00572
Taurine and hypotaurine metabolism	4	33	0.628465	1	ko00430	MTCONS_00004203;ENSGALT00000055030;ENSGALT00000046504;ENSGALT00000094513	K00681+K10712
Biosynthesis of amino acids	23	188	0.63397	1	ko01230	MTCONS_00054910;MTCONS_00052460;ENSGALT00000086136;ENSGALT00000055464;ENSGALT00000024496;ENSGALT00000054973;ENSGALT00000094639;ENSGALT00000008119;ENSGALT00000053815;ENSGALT00000089357;ENSGALT00000049654;ENSGALT00000023444;ENSGALT00000003100;ENSGALT00000079356;ENSGALT00000089135;ENSGALT00000011818;ENSGALT00000015063;ENSGALT00000102930;ENSGALT00000073033;ENSGALT00000046422;ENSGALT00000052568;ENSGAL…	K00031+K01754+K01623+K00814+K00831+K12657+K01697+K00948+K00030+K01915+K01689+K00873+K01755+K00286+K00826+K00850
Oocyte meiosis	42	340	0.634666	1	ko04114	MTCONS_00034910;MTCONS_00051573;MTCONS_00051956;MTCONS_00051574;MTCONS_00014515;MTCONS_00016616;MTCONS_00040200;ENSGALT00000020816;ENSGALT00000091201;ENSGALT00000004876;ENSGALT00000102308;ENSGALT00000013400;ENSGALT00000052145;ENSGALT00000092159;ENSGALT00000033524;ENSGALT00000049866;ENSGALT00000103257;ENSGALT00000097825;ENSGALT00000086950;ENSGALT00000083417;ENSGALT00000037767;ENSGALT00000064922;EN…	K02178+K04515+K08836+K02602+K03352+K13055+K05459+K16197+K02087+K08046+K04373+K11481+K03362+K08047+K04345+K06631+K11580+K03349+K06630+K06626+K04958+K08048+K02183+K11584+K03351+K03357+K08042+K21770+K08694
Estrogen signaling pathway	60	484	0.64062	1	ko04915	MTCONS_00061447;MTCONS_00050785;MTCONS_00049246;MTCONS_00017395;MTCONS_00017397;MTCONS_00001616;MTCONS_00017396;MTCONS_00026014;MTCONS_00012420;MTCONS_00020443;MTCONS_00051217;MTCONS_00022757;MTCONS_00028342;MTCONS_00022755;MTCONS_00049001;MTCONS_00050993;MTCONS_00045432;MTCONS_00020441;MTCONS_00038324;ENSGALT00000074022;ENSGALT00000102308;ENSGALT00000052706;ENSGALT00000104308;ENSGALT00000087627;…	K02649+K04456+K05858+K04615+K04634+K04366+K17447+K03099+K00922+K08551+K04079+K09571+K08046+K09487+K04630+K06068+K01403+K08047+K04345+K04958+K09047+K22455+K08048+K02183+K03283+K05704+K04448+K17449+K04246+K08042
Primary immunodeficiency	26	213	0.64295	1	ko05340	MTCONS_00047106;MTCONS_00047117;MTCONS_00047147;MTCONS_00047122;MTCONS_00047118;ENSGALT00000078997;ENSGALT00000052341;ENSGALT00000099592;ENSGALT00000000635;ENSGALT00000032019;ENSGALT00000093987;ENSGALT00000067844;ENSGALT00000092062;ENSGALT00000023094;ENSGALT00000104205;ENSGALT00000094817;ENSGALT00000093780;ENSGALT00000092633;ENSGALT00000096025;ENSGALT00000012896;ENSGALT00000108026;ENSGALT00000097…	K06458+K06478+K06713+K05856+K06459+K06454+K07371+K10989+K06856+K10628
Protein processing in endoplasmic reticulum	68	549	0.649811	1	ko04141	MTCONS_00044458;MTCONS_00002319;MTCONS_00051662;MTCONS_00002312;MTCONS_00043859;MTCONS_00002311;MTCONS_00028257;MTCONS_00010106;MTCONS_00044857;MTCONS_00044459;MTCONS_00050384;MTCONS_00060692;MTCONS_00013337;MTCONS_00037975;MTCONS_00044865;MTCONS_00053800;MTCONS_00019984;MTCONS_00038324;MTCONS_00055627;ENSGALT00000095301;ENSGALT00000055825;ENSGALT00000097812;ENSGALT00000033290;ENSGALT00000087058;…	K14026+K09486+K14005+K14000+K14027+K01228+K14006+K01456+K04440+K03853+K05638+K13989+K04079+K09054+K01230+K11519+K12667+K04426+K04523+K10601+K09487+K14004+K10099+K09502+K09523+K14018+K09521+K09525+K03283+K13999+K14015+K05546+K10086+K09508
Steroid biosynthesis	6	51	0.655036	1	ko00100	MTCONS_00047535;ENSGALT00000015566;ENSGALT00000074439;ENSGALT00000083676;ENSGALT00000093176;ENSGALT00000050521	K00213+K07750+K00511+K05917+K01824+K13373
One carbon pool by folate	6	51	0.655036	1	ko00670	MTCONS_00054680;MTCONS_00036174;MTCONS_00012300;ENSGALT00000020285;ENSGALT00000070978;ENSGALT00000089119	K13990+K13402+K00605+K00560+K13403
Cholinergic synapse	51	415	0.658315	1	ko04725	MTCONS_00061447;MTCONS_00050785;MTCONS_00049246;MTCONS_00051573;MTCONS_00001616;MTCONS_00058221;MTCONS_00026014;MTCONS_00017268;MTCONS_00022757;MTCONS_00051574;MTCONS_00028342;MTCONS_00011752;MTCONS_00022755;MTCONS_00045432;MTCONS_00001406;MTCONS_00011743;ENSGALT00000102308;ENSGALT00000087627;ENSGALT00000103257;ENSGALT00000097825;ENSGALT00000107443;ENSGALT00000063216;ENSGALT00000093926;ENSGALT000…	K02649+K04456+K05858+K04515+K04634+K04538+K19663+K00922+K04851+K04850+K08046+K04630+K08047+K04345+K04129+K04447+K04958+K04536+K04131+K09047+K08048+K05869+K04347+K05703+K07825+K04809+K04930+K08042
Cytokine-cytokine receptor interaction	57	463	0.659306	1	ko04060	MTCONS_00003227;MTCONS_00062693;MTCONS_00014616;MTCONS_00039325;MTCONS_00033446;MTCONS_00003136;MTCONS_00047820;MTCONS_00014004;MTCONS_00032188;MTCONS_00062741;MTCONS_00061133;MTCONS_00062740;MTCONS_00003717;MTCONS_00005510;MTCONS_00061130;MTCONS_00033439;MTCONS_00056411;MTCONS_00047826;MTCONS_00033440;MTCONS_00004096;ENSGALT00000045089;ENSGALT00000079162;ENSGALT00000023517;ENSGALT00000009858;ENS…	K04386+K05081+K05075+K05172+K16620+K05078+K04722+K05090+K05453+K05058+K05059+K05473+K04738+K05064+K05512+K12964+K05143+K05171+K04723+K05154+K05508+K06454+K05147+K05420+K05174+K04186+K05056+K05060+K22630+K22628+K05148+K05443+K05146+K05433+K13568+K05155+K02582
Histidine metabolism	7	60	0.666419	1	ko00340	MTCONS_00054680;MTCONS_00005292;MTCONS_00005291;MTCONS_00012594;MTCONS_00012597;ENSGALT00000103495;ENSGALT00000038284	K13990+K01745+K01712
Central carbon metabolism in cancer	20	167	0.66808	1	ko05230	MTCONS_00061447;MTCONS_00052446;MTCONS_00050785;MTCONS_00012420;MTCONS_00028342;MTCONS_00003966;MTCONS_00029589;MTCONS_00028802;MTCONS_00013181;MTCONS_00029587;ENSGALT00000005757;ENSGALT00000041122;ENSGALT00000084496;ENSGALT00000033956;ENSGALT00000079072;ENSGALT00000003100;ENSGALT00000108054;ENSGALT00000073033;ENSGALT00000094176;ENSGALT00000089902	K02649+K05126+K04456+K04366+K00922+K05092+K00844+K07203+K01110+K00873+K00850
Nitrogen metabolism	4	35	0.675437	1	ko00910	ENSGALT00000089357;ENSGALT00000045711;ENSGALT00000004742;ENSGALT00000098636	K01915+K01672+K18245+K18246
Chagas disease (American trypanosomiasis)	47	386	0.679048	1	ko05142	MTCONS_00061447;MTCONS_00050785;MTCONS_00049246;MTCONS_00001616;MTCONS_00051351;MTCONS_00006245;MTCONS_00026014;MTCONS_00006240;MTCONS_00006243;MTCONS_00022757;MTCONS_00006247;MTCONS_00013337;MTCONS_00053665;MTCONS_00028342;MTCONS_00022755;MTCONS_00045432;MTCONS_00006244;MTCONS_00006239;MTCONS_00006242;MTCONS_00032997;MTCONS_00033472;ENSGALT00000087627;ENSGALT00000037607;ENSGALT00000028179;ENSGAL…	K02649+K04456+K05858+K04634+K04467+K10785+K04440+K04398+K00922+K10784+K04630+K02580+K10169+K10159+K05443+K04354+K04448+K03916
Non-small cell lung cancer	27	225	0.679793	1	ko05223	MTCONS_00061447;MTCONS_00050785;MTCONS_00057425;MTCONS_00003784;MTCONS_00012420;MTCONS_00017268;MTCONS_00051217;MTCONS_00028342;MTCONS_00027743;MTCONS_00050993;MTCONS_00003785;ENSGALT00000096429;ENSGALT00000100120;ENSGALT00000049224;ENSGALT00000092844;ENSGALT00000097789;ENSGALT00000033956;ENSGALT00000108201;ENSGALT00000070778;ENSGALT00000107323;ENSGALT00000096481;ENSGALT00000108054;ENSGALT0000009…	K02649+K04456+K03511+K06618+K04366+K19663+K03099+K00922+K04411+K08526+K09850
Endometrial cancer	26	217	0.680754	1	ko05213	MTCONS_00029302;MTCONS_00061447;MTCONS_00050785;MTCONS_00057425;MTCONS_00012420;MTCONS_00051217;MTCONS_00028342;MTCONS_00050993;MTCONS_00043635;ENSGALT00000005757;ENSGALT00000106282;ENSGALT00000092844;ENSGALT00000033956;ENSGALT00000054579;ENSGALT00000108201;ENSGALT00000014436;ENSGALT00000096481;ENSGALT00000108054;ENSGALT00000095706;ENSGALT00000051891;ENSGALT00000094317;ENSGALT00000030475;ENSGALT0…	K04490+K02649+K04456+K03511+K04366+K03099+K00922+K04492+K01110+K05689+K04491+K05691+K03083+K02085
Colorectal cancer	34	282	0.683221	1	ko05210	MTCONS_00029302;MTCONS_00061447;MTCONS_00050785;MTCONS_00043807;MTCONS_00057425;MTCONS_00012420;MTCONS_00051217;MTCONS_00013337;MTCONS_00047384;MTCONS_00028342;MTCONS_00063703;MTCONS_00050993;MTCONS_00028802;MTCONS_00043635;ENSGALT00000017665;ENSGALT00000092844;ENSGALT00000092946;ENSGALT00000033956;ENSGALT00000054579;ENSGALT00000108201;ENSGALT00000014436;ENSGALT00000096481;ENSGALT00000018097;ENSG…	K04490+K02649+K04456+K09782+K03511+K04366+K03099+K04440+K04688+K00922+K08736+K07203+K04492+K04491+K04448+K03083+K02085+K08735+K16341
Mismatch repair	7	61	0.683647	1	ko03430	MTCONS_00063703;ENSGALT00000092946;ENSGALT00000017486;ENSGALT00000067233;ENSGALT00000095519;ENSGALT00000103351;ENSGALT00000035696	K08736+K10746+K10755+K10747+K08735
Bladder cancer	15	128	0.689321	1	ko05219	MTCONS_00003784;MTCONS_00012420;MTCONS_00003785;ENSGALT00000103936;ENSGALT00000106282;ENSGALT00000063640;ENSGALT00000011323;ENSGALT00000096429;ENSGALT00000097789;ENSGALT00000033956;ENSGALT00000070778;ENSGALT00000107323;ENSGALT00000070498;ENSGALT00000020586;ENSGALT00000093857	K06618+K04366+K08803+K05689+K01403+K09850+K05704
Glycosylphosphatidylinositol(GPI)-anchor biosynthesis	8	70	0.692764	1	ko00563	MTCONS_00009651;MTCONS_00009649;MTCONS_00038221;ENSGALT00000090850;ENSGALT00000090803;ENSGALT00000092348;ENSGALT00000091120;ENSGALT00000008122	K05286+K05287+K05293+K05285+K09658
Lysine degradation	44	364	0.693712	1	ko00310	MTCONS_00024056;MTCONS_00043329;MTCONS_00031023;MTCONS_00031976;MTCONS_00041608;MTCONS_00024057;MTCONS_00043332;MTCONS_00031024;MTCONS_00017740;MTCONS_00029467;MTCONS_00029477;MTCONS_00017744;MTCONS_00048280;MTCONS_00041896;MTCONS_00028881;ENSGALT00000047184;ENSGALT00000010618;ENSGALT00000046314;ENSGALT00000097236;ENSGALT00000064862;ENSGALT00000060190;ENSGALT00000061885;ENSGALT00000071796;ENSGALT…	K09188+K00825+K09186+K06101+K11420+K11425+K09187+K11432+K14157+K09189+K11424+K11427+K11429+K13645+K00658+K20796+K00626+K11703+K19199+K11422+K00164
Mucin type O-Glycan biosynthesis	9	79	0.701359	1	ko00512	MTCONS_00025559;MTCONS_00018838;MTCONS_00061526;ENSGALT00000017839;ENSGALT00000107068;ENSGALT00000095886;ENSGALT00000091003;ENSGALT00000097065;ENSGALT00000018324	K00710+K03479+K09663+K09905
Phenylalanine metabolism	5	45	0.703218	1	ko00360	MTCONS_00025517;ENSGALT00000080293;ENSGALT00000000109;ENSGALT00000100365;ENSGALT00000094295	K01593+K00457+K03334
Glycosaminoglycan biosynthesis - chondroitin sulfate / dermatan sulfate	5	45	0.703218	1	ko00532	MTCONS_00014670;MTCONS_00014672;MTCONS_00045868;ENSGALT00000053767;ENSGALT00000081547	K00771+K00746
Ubiquitin mediated proteolysis	65	536	0.713847	1	ko04120	MTCONS_00003164;MTCONS_00016047;MTCONS_00024035;MTCONS_00016426;MTCONS_00033873;MTCONS_00024036;MTCONS_00060974;MTCONS_00022757;MTCONS_00062480;MTCONS_00033876;MTCONS_00012300;MTCONS_00016616;MTCONS_00022755;MTCONS_00053229;MTCONS_00034467;MTCONS_00009204;ENSGALT00000043264;ENSGALT00000054972;ENSGALT00000004392;ENSGALT00000096340;ENSGALT00000069600;ENSGALT00000090729;ENSGALT00000105930;ENSGALT000…	K10595+K10588+K10260+K04552+K10605+K13305+K10602+K03178+K03352+K10609+K03364+K04706+K04696+K10601+K10599+K03362+K10586+K10591+K10099+K10594+K20217+K08285+K03349+K10604+K10582+K10615+K10685+K10143+K16064+K10570+K03351+K03357+K10687+K03870+K07868
Other glycan degradation	8	72	0.722992	1	ko00511	MTCONS_00031963;MTCONS_00031962;MTCONS_00057532;ENSGALT00000086832;ENSGALT00000092547;ENSGALT00000090887;ENSGALT00000064776;ENSGALT00000046590	K01201+K12357+K12373+K12312
Dopaminergic synapse	60	499	0.73189	1	ko04728	MTCONS_00025517;MTCONS_00002421;MTCONS_00050785;MTCONS_00049246;MTCONS_00051573;MTCONS_00001616;MTCONS_00058221;MTCONS_00049412;MTCONS_00026014;MTCONS_00017268;MTCONS_00014732;MTCONS_00022757;MTCONS_00051574;MTCONS_00013337;MTCONS_00011752;MTCONS_00022755;MTCONS_00045432;MTCONS_00044257;MTCONS_00054403;MTCONS_00001406;MTCONS_00011743;ENSGALT00000003148;ENSGALT00000087627;ENSGALT00000024924;ENSGAL…	K01593+K11583+K04456+K05858+K04515+K04634+K04538+K02296+K19663+K05209+K04440+K04851+K02223+K10396+K04850+K00545+K04630+K04345+K15494+K04958+K04536+K09047+K02183+K05840+K04347+K04354+K11584+K07825+K03083+K04833
Galactose metabolism	12	108	0.748024	1	ko00052	MTCONS_00005832;MTCONS_00035324;MTCONS_00055052;MTCONS_00029589;MTCONS_00013181;MTCONS_00029587;ENSGALT00000076544;ENSGALT00000079072;ENSGALT00000073033;ENSGALT00000045633;ENSGALT00000088069;ENSGALT00000094176	K00011+K01785+K01084+K00844+K07967+K00850+K01187
beta-Alanine metabolism	8	74	0.751154	1	ko00410	MTCONS_00040461;MTCONS_00015459;MTCONS_00040459;MTCONS_00040457;ENSGALT00000094273;ENSGALT00000096161;ENSGALT00000055148;ENSGALT00000011867	K00249+K13524+K00207
Glycosaminoglycan biosynthesis - heparan sulfate / heparin	9	83	0.755823	1	ko00534	MTCONS_00014670;MTCONS_00014672;ENSGALT00000076331;ENSGALT00000053767;ENSGALT00000083390;ENSGALT00000019606;ENSGALT00000103176;ENSGALT00000070691;ENSGALT00000081547	K00771+K02576+K02370+K02579+K02366+K02367
Melanoma	23	201	0.756197	1	ko05218	MTCONS_00061447;MTCONS_00050785;MTCONS_00057425;MTCONS_00003784;MTCONS_00012420;MTCONS_00014177;MTCONS_00028342;MTCONS_00001083;MTCONS_00003785;ENSGALT00000045949;ENSGALT00000020816;ENSGALT00000005757;ENSGALT00000106282;ENSGALT00000096429;ENSGALT00000092844;ENSGALT00000097789;ENSGALT00000033956;ENSGALT00000107323;ENSGALT00000105620;ENSGALT00000092341;ENSGALT00000108054;ENSGALT00000077414;ENSGALT0…	K02649+K04456+K03511+K06618+K04366+K18496+K00922+K17386+K22603+K05459+K01110+K05689+K09455
Fc epsilon RI signaling pathway	37	317	0.760685	1	ko04664	MTCONS_00061447;MTCONS_00050785;MTCONS_00012420;MTCONS_00051217;MTCONS_00013337;MTCONS_00028342;MTCONS_00050993;MTCONS_00048245;ENSGALT00000080297;ENSGALT00000024555;ENSGALT00000033956;ENSGALT00000108201;ENSGALT00000008121;ENSGALT00000059534;ENSGALT00000096481;ENSGALT00000104205;ENSGALT00000018097;ENSGALT00000014202;ENSGALT00000092633;ENSGALT00000095078;ENSGALT00000082983;ENSGALT00000096025;ENSGA…	K02649+K04456+K04366+K03099+K04440+K00922+K16342+K05855+K06856+K05703+K03084
Phototransduction	7	66	0.760985	1	ko04744	MTCONS_00007001;ENSGALT00000068577;ENSGALT00000106978;ENSGALT00000067691;ENSGALT00000059207;ENSGALT00000050266;ENSGALT00000104490	K08328+K13765+K04536+K02183
Pertussis	21	185	0.761575	1	ko05133	MTCONS_00001967;MTCONS_00052050;MTCONS_00021880;MTCONS_00030598;MTCONS_00030600;MTCONS_00013337;MTCONS_00030599;ENSGALT00000027531;ENSGALT00000073426;ENSGALT00000087627;ENSGALT00000037607;ENSGALT00000049664;ENSGALT00000073878;ENSGALT00000046476;ENSGALT00000018097;ENSGALT00000059207;ENSGALT00000101152;ENSGALT00000001312;ENSGALT00000014519;ENSGALT00000055431;ENSGALT00000081155	K01331+K04397+K08727+K05403+K04440+K03989+K04630+K02580+K01370+K05719+K02183+K10067+K05443+K04448+K05765
Pancreatic cancer	27	235	0.762929	1	ko05212	MTCONS_00045167;MTCONS_00061447;MTCONS_00050785;MTCONS_00051351;MTCONS_00057425;MTCONS_00003784;MTCONS_00012420;MTCONS_00013337;MTCONS_00047384;MTCONS_00028342;MTCONS_00045171;MTCONS_00056384;MTCONS_00003785;MTCONS_00028802;ENSGALT00000010390;ENSGALT00000096429;ENSGALT00000037607;ENSGALT00000092844;ENSGALT00000097789;ENSGALT00000092603;ENSGALT00000105146;ENSGALT00000033956;ENSGALT00000107323;ENSG…	K05729+K02649+K04456+K04467+K03511+K06618+K04366+K04440+K04688+K00922+K11217+K07203+K02580
TGF-beta signaling pathway	28	244	0.768319	1	ko04350	MTCONS_00061333;MTCONS_00038392;MTCONS_00033446;MTCONS_00028428;MTCONS_00007424;MTCONS_00047384;MTCONS_00008518;MTCONS_00027558;MTCONS_00033439;MTCONS_00027567;MTCONS_00033440;MTCONS_00062166;ENSGALT00000016217;ENSGALT00000069675;ENSGALT00000097190;ENSGALT00000080435;ENSGALT00000017012;ENSGALT00000092450;ENSGALT00000088585;ENSGALT00000048664;ENSGALT00000065829;ENSGALT00000098768;ENSGALT0000009170…	K04661+K19559+K16620+K19558+K04683+K04688+K06766+K04681+K04679+K04676+K17695+K04498+K04657+K04514+K04658+K13568+K19553
Long-term depression	29	253	0.773524	1	ko04730	MTCONS_00049246;MTCONS_00001616;MTCONS_00041230;MTCONS_00026014;MTCONS_00012420;MTCONS_00017268;MTCONS_00022757;MTCONS_00041228;MTCONS_00022755;MTCONS_00045432;MTCONS_00048245;MTCONS_00018413;ENSGALT00000020816;ENSGALT00000087627;ENSGALT00000080297;ENSGALT00000062173;ENSGALT00000033956;ENSGALT00000091207;ENSGALT00000008121;ENSGALT00000080765;ENSGALT00000059534;ENSGALT00000094604;ENSGALT0000006046…	K05858+K04634+K04961+K04366+K19663+K16342+K05207+K05459+K04630+K08067+K04958+K04578+K12319+K04346
Nucleotide excision repair	13	119	0.774823	1	ko03420	MTCONS_00002226;MTCONS_00012607;MTCONS_00053229;MTCONS_00050871;ENSGALT00000012422;ENSGALT00000040353;ENSGALT00000107746;ENSGALT00000074649;ENSGALT00000067233;ENSGALT00000101308;ENSGALT00000095519;ENSGALT00000103351;ENSGALT00000095467	K02324+K10838+K10609+K10842+K02326+K03142+K10570+K10755+K10747+K10840
Renal cell carcinoma	27	237	0.777743	1	ko05211	MTCONS_00061447;MTCONS_00050785;MTCONS_00012420;MTCONS_00000707;MTCONS_00051217;MTCONS_00028342;MTCONS_00050993;MTCONS_00001083;MTCONS_00028695;ENSGALT00000093352;ENSGALT00000097190;ENSGALT00000102219;ENSGALT00000033956;ENSGALT00000108201;ENSGALT00000096481;ENSGALT00000072349;ENSGALT00000049208;ENSGALT00000108054;ENSGALT00000055431;ENSGALT00000095706;ENSGALT00000051891;ENSGALT00000014550;ENSGALT0…	K02649+K04456+K04366+K07836+K03099+K00922+K17386+K07293+K06277+K04498+K04409+K05735+K04448+K05736+K09592+K03870
Biotin metabolism	1	11	0.780051	1	ko00780	ENSGALT00000020371	K01942
Thyroid hormone signaling pathway	51	437	0.791879	1	ko04919	MTCONS_00060312;MTCONS_00042976;MTCONS_00027363;MTCONS_00061447;MTCONS_00050785;MTCONS_00049246;MTCONS_00021207;MTCONS_00012420;MTCONS_00055869;MTCONS_00017268;MTCONS_00028342;MTCONS_00061189;MTCONS_00003600;MTCONS_00028802;MTCONS_00061196;MTCONS_00034649;MTCONS_00033301;ENSGALT00000003855;ENSGALT00000100948;ENSGALT00000096633;ENSGALT00000055423;ENSGALT00000090433;ENSGALT00000015673;ENSGALT000000…	K20996+K08231+K02599+K02649+K04456+K05858+K04650+K04366+K19663+K00922+K17902+K07203+K15159+K05547+K05857+K08747+K07208+K05692+K15162+K08187+K08526+K04498+K04345+K07207+K15144+K06487+K15133+K05704+K03083+K17904
Riboflavin metabolism	2	22	0.794556	1	ko00740	MTCONS_00063250;ENSGALT00000098082	K00861+K01513
Renin secretion	34	298	0.797128	1	ko04924	MTCONS_00049246;MTCONS_00001616;MTCONS_00026014;MTCONS_00022757;MTCONS_00011752;MTCONS_00022755;MTCONS_00045432;MTCONS_00001406;MTCONS_00011743;ENSGALT00000102308;ENSGALT00000087627;ENSGALT00000094991;ENSGALT00000100655;ENSGALT00000097825;ENSGALT00000107443;ENSGALT00000010222;ENSGALT00000063216;ENSGALT00000093926;ENSGALT00000080765;ENSGALT00000095533;ENSGALT00000094891;ENSGALT00000080959;ENSGALT0…	K05858+K04634+K04851+K04850+K08046+K04630+K04936+K04261+K04345+K05030+K04958+K13755+K12319+K02183+K05028
Collecting duct acid secretion	6	60	0.800344	1	ko04966	ENSGALT00000092882;ENSGALT00000004742;ENSGALT00000073456;ENSGALT00000093236;ENSGALT00000098636;ENSGALT00000005893	K02147+K18245+K02152+K02145+K05018
Long-term potentiation	34	299	0.803206	1	ko04720	MTCONS_00049246;MTCONS_00051573;MTCONS_00001616;MTCONS_00026014;MTCONS_00012420;MTCONS_00017268;MTCONS_00000707;MTCONS_00014732;MTCONS_00022757;MTCONS_00051574;MTCONS_00022755;MTCONS_00045432;MTCONS_00001406;ENSGALT00000104658;ENSGALT00000052145;ENSGALT00000092159;ENSGALT00000097190;ENSGALT00000097825;ENSGALT00000107443;ENSGALT00000011793;ENSGALT00000093926;ENSGALT00000044113;ENSGALT00000033956;E…	K05858+K04515+K04634+K04366+K19663+K07836+K05209+K04850+K05212+K04373+K04498+K04345+K05211+K04958+K08048+K02183+K05869
Synthesis and degradation of ketone bodies	4	42	0.806293	1	ko00072	MTCONS_00024935;MTCONS_00037006;ENSGALT00000083486;ENSGALT00000042717	K01640+K01641+K00626
Proximal tubule bicarbonate reclamation	4	42	0.806293	1	ko04964	ENSGALT00000012356;ENSGALT00000004742;ENSGALT00000085688;ENSGALT00000098636	K01596+K18245+K13575+K18246
Pyruvate metabolism	11	105	0.807519	1	ko00620	MTCONS_00019232;MTCONS_00016041;ENSGALT00000012356;ENSGALT00000062050;ENSGALT00000025175;ENSGALT00000105673;ENSGALT00000005318;ENSGALT00000103068;ENSGALT00000003100;ENSGALT00000042717;ENSGALT00000089119	K01069+K01946+K01596+K01895+K01067+K00049+K00873+K00626
Caffeine metabolism	1	12	0.808344	1	ko00232	MTCONS_00010617	K00622
p53 signaling pathway	34	300	0.809159	1	ko04115	MTCONS_00013730;MTCONS_00005802;MTCONS_00053665;MTCONS_00032250;MTCONS_00016805;ENSGALT00000088737;ENSGALT00000020816;ENSGALT00000004876;ENSGALT00000005757;ENSGALT00000026525;ENSGALT00000092609;ENSGALT00000019790;ENSGALT00000063681;ENSGALT00000007817;ENSGALT00000101295;ENSGALT00000095205;ENSGALT00000096685;ENSGALT00000080613;ENSGALT00000044370;ENSGALT00000053723;ENSGALT00000078381;ENSGALT00000021…	K10145+K04726+K04398+K10127+K06641+K05459+K02087+K01110+K10808+K10142+K10133+K10129+K07207+K10136+K06626+K10139+K10143+K10130+K21770+K10137+K04596
Regulation of autophagy	55	474	0.812673	1	ko04140	MTCONS_00061447;MTCONS_00050785;MTCONS_00033564;MTCONS_00026061;MTCONS_00017704;MTCONS_00012420;MTCONS_00049076;MTCONS_00013337;MTCONS_00047384;MTCONS_00028342;MTCONS_00029762;MTCONS_00054179;MTCONS_00047605;MTCONS_00003890;MTCONS_00028802;MTCONS_00029761;MTCONS_00029763;MTCONS_00026107;ENSGALT00000046531;ENSGALT00000055423;ENSGALT00000005757;ENSGALT00000052706;ENSGALT00000007525;ENSGALT000001039…	K02649+K04456+K19330+K17589+K07359+K04366+K17889+K04440+K04688+K00922+K01365+K07831+K08343+K21245+K07203+K10802+K06528+K07208+K01110+K17606+K08269+K08803+K17906+K06068+K04345+K18082+K07207+K17890+K08331+K17907+K07898+K07897+K08342+K04958+K08339+K17603+K16185
Gastric acid secretion	32	284	0.813071	1	ko04971	MTCONS_00049246;MTCONS_00051573;MTCONS_00001616;MTCONS_00026014;MTCONS_00038872;MTCONS_00017268;MTCONS_00022757;MTCONS_00051574;MTCONS_00022755;MTCONS_00045432;ENSGALT00000019136;ENSGALT00000102308;ENSGALT00000087627;ENSGALT00000103257;ENSGALT00000097825;ENSGALT00000047691;ENSGALT00000092119;ENSGALT00000080765;ENSGALT00000040845;ENSGALT00000017530;ENSGALT00000033583;ENSGALT00000080161;ENSGALT0000…	K05858+K04515+K04634+K08007+K19663+K00907+K08046+K04630+K08047+K04345+K05031+K04958+K04150+K04131+K13855+K08048+K02183+K18245+K08042
MAPK signaling pathway - fly	43	378	0.826788	1	ko04013	MTCONS_00001489;MTCONS_00048308;MTCONS_00051217;MTCONS_00062480;MTCONS_00013337;MTCONS_00061388;MTCONS_00050993;MTCONS_00029086;MTCONS_00062473;MTCONS_00028695;ENSGALT00000106689;ENSGALT00000091201;ENSGALT00000055814;ENSGALT00000080375;ENSGALT00000018829;ENSGALT00000049924;ENSGALT00000098168;ENSGALT00000086950;ENSGALT00000056334;ENSGALT00000051743;ENSGALT00000091277;ENSGALT00000108201;ENSGALT0000…	K17536+K04417+K03099+K04508+K04440+K20223+K20234+K07293+K16197+K04426+K04497+K03211+K04428+K08840+K17608+K05704+K04448+K05088+K05759
Thyroid cancer	15	142	0.826921	1	ko05216	MTCONS_00029302;MTCONS_00051197;MTCONS_00052446;MTCONS_00057425;MTCONS_00043635;ENSGALT00000106282;ENSGALT00000100120;ENSGALT00000041122;ENSGALT00000049224;ENSGALT00000084496;ENSGALT00000092844;ENSGALT00000054579;ENSGALT00000014436;ENSGALT00000067435;ENSGALT00000094213	K04490+K09289+K05126+K03511+K04492+K05689+K08526+K04491+K09290+K08530
Ascorbate and aldarate metabolism	3	34	0.830934	1	ko00053	MTCONS_00037356;ENSGALT00000026986;ENSGALT00000091030	K00103+K01053
ABC transporters	20	186	0.833854	1	ko02010	MTCONS_00054581;MTCONS_00003526;MTCONS_00054580;MTCONS_00054582;MTCONS_00024311;MTCONS_00001564;MTCONS_00026014;MTCONS_00053003;MTCONS_00022757;MTCONS_00022755;MTCONS_00015921;MTCONS_00059000;MTCONS_00054584;MTCONS_00038194;ENSGALT00000017711;ENSGALT00000047691;ENSGALT00000055859;ENSGALT00000054667;ENSGALT00000092263;ENSGALT00000092286	K05646+K05647+K05659+K05033+K05666+K05656+K05668+K05683+K05664+K05031+K05681+K05651
Insulin secretion	37	332	0.846438	1	ko04911	MTCONS_00049246;MTCONS_00051573;MTCONS_00001616;MTCONS_00026014;MTCONS_00017268;MTCONS_00022757;MTCONS_00051574;MTCONS_00011752;MTCONS_00022755;MTCONS_00045432;MTCONS_00001406;MTCONS_00011743;ENSGALT00000054639;ENSGALT00000102308;ENSGALT00000094991;ENSGALT00000103257;ENSGALT00000046321;ENSGALT00000097825;ENSGALT00000107443;ENSGALT00000063216;ENSGALT00000093926;ENSGALT00000094891;ENSGALT0000009847…	K05858+K04515+K04634+K19663+K04851+K04850+K04351+K08046+K04936+K08047+K04944+K04345+K04131+K09047+K08048+K15297+K05226+K08042
Aldosterone synthesis and secretion	42	374	0.847344	1	ko04925	MTCONS_00047430;MTCONS_00049246;MTCONS_00051573;MTCONS_00001616;MTCONS_00026014;MTCONS_00017268;MTCONS_00022757;MTCONS_00051574;MTCONS_00011752;MTCONS_00022755;MTCONS_00017374;MTCONS_00045432;MTCONS_00001406;MTCONS_00011743;ENSGALT00000102308;ENSGALT00000072279;ENSGALT00000052542;ENSGALT00000103257;ENSGALT00000097825;ENSGALT00000095550;ENSGALT00000079267;ENSGALT00000107443;ENSGALT00000063216;ENSG…	K13806+K05858+K04515+K04634+K19663+K04851+K00513+K04850+K08046+K08794+K05850+K08047+K04345+K00070+K13885+K04958+K09047+K08048+K02183+K05869+K08042
SNARE interactions in vesicular transport	6	64	0.84745	1	ko04130	MTCONS_00048257;MTCONS_00042372;MTCONS_00042371;ENSGALT00000107703;ENSGALT00000004545;ENSGALT00000034743	K08508+K08490+K08497+K08486
Sulfur relay system	2	25	0.849913	1	ko04122	ENSGALT00000096442;ENSGALT00000062246	K03635+K04487
Pyrimidine metabolism	28	258	0.856177	1	ko00240	MTCONS_00003526;MTCONS_00054446;MTCONS_00046093;MTCONS_00001282;MTCONS_00037323;MTCONS_00035310;MTCONS_00008849;MTCONS_00037325;MTCONS_00037322;ENSGALT00000096012;ENSGALT00000085587;ENSGALT00000082171;ENSGALT00000062778;ENSGALT00000026525;ENSGALT00000070978;ENSGALT00000096161;ENSGALT00000009585;ENSGALT00000086444;ENSGALT00000075925;ENSGALT00000019296;ENSGALT00000098082;ENSGALT00000086038;ENSGALT0…	K13809+K00757+K00876+K16330+K11540+K01511+K01520+K00857+K01081+K10808+K00560+K00207+K00893+K12304+K01513+K00940+K01937
Glycosaminoglycan biosynthesis - keratan sulfate	4	46	0.859434	1	ko00533	MTCONS_00049902;ENSGALT00000076544;ENSGALT00000101797;ENSGALT00000086208	K00717+K07967+K00741+K07969
Glycosphingolipid biosynthesis - ganglio series	4	46	0.859434	1	ko00604	ENSGALT00000102756;ENSGALT00000046891;ENSGALT00000008495;ENSGALT00000092547	K03376+K03373+K12373
Focal adhesion	136	1150	0.866497	1	ko04510	MTCONS_00009553;MTCONS_00054679;MTCONS_00025871;MTCONS_00061447;MTCONS_00050785;MTCONS_00053512;MTCONS_00025872;MTCONS_00019210;MTCONS_00039325;MTCONS_00053514;MTCONS_00003287;MTCONS_00026014;MTCONS_00046019;MTCONS_00041420;MTCONS_00012420;MTCONS_00020443;MTCONS_00017268;MTCONS_00000707;MTCONS_00051217;MTCONS_00034281;MTCONS_00037306;MTCONS_00013337;MTCONS_00037975;MTCONS_00028342;MTCONS_00047941…	K06271+K06238+K12757+K02649+K04456+K06236+K05760+K06252+K05732+K04366+K17447+K19663+K07836+K03099+K04659+K04440+K03853+K00922+K06240+K17386+K00907+K05459+K01110+K05637+K05692+K06244+K06243+K05636+K06277+K05740+K05719+K04409+K05725+K06482+K06476+K05726+K06590+K06237+K06587+K06591+K06589+K06274+K06487+K05735+K04514+K06275+K05703+K19719+K05699+K05704+K04448+K04349+K05736+K17449+K06584+K06483+K03083+…
Nicotine addiction	10	103	0.867614	1	ko05033	MTCONS_00014732;MTCONS_00039796;ENSGALT00000104658;ENSGALT00000011793;ENSGALT00000044113;ENSGALT00000006519;ENSGALT00000025443;ENSGALT00000053696;ENSGALT00000103478;ENSGALT00000002584	K05209+K05175+K05212+K05211+K04809+K05190+K05186+K05184+K05181
Wnt signaling pathway	60	530	0.872006	1	ko04310	MTCONS_00029302;MTCONS_00043677;MTCONS_00004250;MTCONS_00049246;MTCONS_00004339;MTCONS_00033564;MTCONS_00058133;MTCONS_00051573;MTCONS_00038284;MTCONS_00004336;MTCONS_00017268;MTCONS_00054416;MTCONS_00062480;MTCONS_00051574;MTCONS_00050893;MTCONS_00013337;MTCONS_00027478;MTCONS_00027433;MTCONS_00024410;MTCONS_00062473;MTCONS_00050080;MTCONS_00024411;MTCONS_00043635;ENSGALT00000103949;ENSGALT00000…	K04490+K03344+K02354+K05858+K01384+K02375+K02353+K04515+K04512+K19663+K04508+K04440+K17332+K04505+K04492+K04494+K08957+K04497+K03362+K04498+K04345+K04496+K04309+K04491+K04511+K04495+K04448+K03083+K02085+K16273+K04499+K01558+K19471+K00572
Bacterial invasion of epithelial cells	49	439	0.874203	1	ko05100	MTCONS_00061447;MTCONS_00022040;MTCONS_00003287;MTCONS_00018453;MTCONS_00020443;MTCONS_00056688;MTCONS_00028342;MTCONS_00047941;MTCONS_00000768;MTCONS_00018809;MTCONS_00020441;ENSGALT00000064941;ENSGALT00000052706;ENSGALT00000015673;ENSGALT00000106282;ENSGALT00000012477;ENSGALT00000087896;ENSGALT00000066310;ENSGALT00000103749;ENSGALT00000073878;ENSGALT00000047028;ENSGALT00000051098;ENSGALT0000008…	K02649+K12366+K05760+K01528+K17447+K00922+K05748+K16938+K05692+K05689+K06106+K05719+K16939+K05747+K05725+K05754+K05726+K13738+K05704+K13736+K04645+K17449+K05691
Olfactory transduction	51	457	0.878815	1	ko04740	MTCONS_00048732;MTCONS_00063815;MTCONS_00048733;MTCONS_00051573;MTCONS_00033446;MTCONS_00035313;MTCONS_00031551;MTCONS_00051574;MTCONS_00035319;MTCONS_00031359;MTCONS_00041123;MTCONS_00033439;MTCONS_00035314;MTCONS_00033440;MTCONS_00035317;MTCONS_00041456;ENSGALT00000101232;ENSGALT00000106999;ENSGALT00000097669;ENSGALT00000017553;ENSGALT00000097825;ENSGALT00000088585;ENSGALT00000095533;ENSGALT000…	K13752+K04257+K04515+K05849+K04345+K13755+K04536+K02183+K19695+K04949
Ubiquinone and other terpenoid-quinone biosynthesis	2	27	0.878875	1	ko00130	ENSGALT00000080293;ENSGALT00000013018	K00457+K00591
RIG-I-like receptor signaling pathway	18	176	0.879065	1	ko04622	MTCONS_00048884;MTCONS_00051351;MTCONS_00013337;MTCONS_00053665;MTCONS_00048880;MTCONS_00018343;ENSGALT00000096702;ENSGALT00000037607;ENSGALT00000021795;ENSGALT00000092603;ENSGALT00000105146;ENSGALT00000101831;ENSGALT00000018097;ENSGALT00000045965;ENSGALT00000091364;ENSGALT00000097128;ENSGALT00000064925;ENSGALT00000014393	K03174+K04467+K04440+K04398+K10652+K11594+K02580+K07211+K08339+K12653+K09578
Phototransduction - fly	20	194	0.881678	1	ko04745	MTCONS_00047430;MTCONS_00049246;MTCONS_00051573;MTCONS_00001616;MTCONS_00026014;MTCONS_00022757;MTCONS_00051574;MTCONS_00022755;MTCONS_00045432;MTCONS_00062647;ENSGALT00000015673;ENSGALT00000018790;ENSGALT00000080765;ENSGALT00000018064;ENSGALT00000033583;ENSGALT00000059207;ENSGALT00000014420;ENSGALT00000063931;ENSGALT00000057053;ENSGALT00000015648	K13806+K05858+K04515+K04634+K08834+K05692+K13807+K04958+K02183
Arginine biosynthesis	3	38	0.882864	1	ko00220	ENSGALT00000055464;ENSGALT00000089357;ENSGALT00000089135	K00814+K01915+K01755
Renin-angiotensin system	3	39	0.893396	1	ko04614	MTCONS_00008202;ENSGALT00000061558;ENSGALT00000089907	K01285+K01257+K01392
Fanconi anemia pathway	22	214	0.894034	1	ko03460	MTCONS_00044685;MTCONS_00015771;MTCONS_00044684;MTCONS_00015621;MTCONS_00057425;MTCONS_00033873;MTCONS_00033876;MTCONS_00007328;MTCONS_00036582;MTCONS_00036583;ENSGALT00000104658;ENSGALT00000004392;ENSGALT00000103422;ENSGALT00000102753;ENSGALT00000092844;ENSGALT00000107045;ENSGALT00000041394;ENSGALT00000025307;ENSGALT00000087605;ENSGALT00000069065;ENSGALT00000108345;ENSGALT00000105037	K16618+K03165+K11137+K03511+K10605+K03515+K02350+K15361+K10896+K11511+K10898+K10993
Glycosaminoglycan degradation	4	50	0.899591	1	ko00531	ENSGALT00000086895;ENSGALT00000103648;ENSGALT00000012137;ENSGALT00000092547	K01136+K07965+K12373
Phosphatidylinositol signaling system	45	413	0.900596	1	ko04070	MTCONS_00061447;MTCONS_00049246;MTCONS_00044581;MTCONS_00061747;MTCONS_00004176;MTCONS_00017268;MTCONS_00028342;MTCONS_00052281;ENSGALT00000100948;ENSGALT00000014757;ENSGALT00000024638;ENSGALT00000098294;ENSGALT00000005757;ENSGALT00000045824;ENSGALT00000070522;ENSGALT00000058133;ENSGALT00000090971;ENSGALT00000013063;ENSGALT00000102604;ENSGALT00000075010;ENSGALT00000054440;ENSGALT00000062374;ENSGA…	K02649+K05858+K13024+K00889+K18081+K19663+K00922+K01106+K05857+K00911+K00888+K01110+K01092+K00981+K19801+K07756+K18082+K20279+K01109+K04958+K00901+K02183+K03084+K00913+K15909+K10572
Citrate cycle (TCA cycle)	7	82	0.915937	1	ko00020	MTCONS_00054910;ENSGALT00000012356;ENSGALT00000067610;ENSGALT00000053815;ENSGALT00000016770;ENSGALT00000052568;ENSGALT00000076979	K00031+K01596+K00658+K00030+K00234+K00164
Influenza A	53	486	0.916055	1	ko05164	MTCONS_00016195;MTCONS_00061447;MTCONS_00050785;MTCONS_00040071;MTCONS_00006245;MTCONS_00006240;MTCONS_00012420;MTCONS_00047820;MTCONS_00055690;MTCONS_00006243;MTCONS_00006247;MTCONS_00044168;MTCONS_00013337;MTCONS_00028342;MTCONS_00056384;MTCONS_00018343;MTCONS_00044162;MTCONS_00047826;MTCONS_00006244;MTCONS_00006239;MTCONS_00055695;MTCONS_00006242;ENSGALT00000026450;ENSGALT00000043264;ENSGALT00…	K01315+K02649+K04456+K11219+K01312+K04366+K04722+K01165+K05401+K04440+K00922+K11217+K10652+K15045+K04696+K05862+K14754+K00787+K05692+K05404+K12968+K02580+K04498+K01370+K07211+K04447+K09523+K15043+K12653+K03283+K04448+K03083
Lysosome	40	376	0.917594	1	ko04142	MTCONS_00013975;MTCONS_00031963;MTCONS_00031962;MTCONS_00001251;MTCONS_00003004;MTCONS_00056093;MTCONS_00037980;MTCONS_00029762;MTCONS_00015921;MTCONS_00008811;MTCONS_00030153;MTCONS_00042163;MTCONS_00042162;MTCONS_00029761;MTCONS_00029763;ENSGALT00000046531;ENSGALT00000008302;ENSGALT00000006310;ENSGALT00000060467;ENSGALT00000081103;ENSGALT00000069344;ENSGALT00000093336;ENSGALT00000096576;ENSGALT…	K12383+K01201+K08239+K12394+K01279+K12385+K01365+K05656+K12400+K12387+K21398+K06528+K12395+K12393+K12397+K12382+K01371+K19363+K12388+K12384+K01136+K12301+K12373+K04645+K12381+K12404
Adherens junction	48	445	0.919671	1	ko04520	MTCONS_00029302;MTCONS_00047805;MTCONS_00051609;MTCONS_00007692;MTCONS_00051608;MTCONS_00047801;MTCONS_00007694;MTCONS_00002296;MTCONS_00047807;MTCONS_00047804;MTCONS_00047799;MTCONS_00000768;MTCONS_00061213;MTCONS_00043635;ENSGALT00000011857;ENSGALT00000015673;ENSGALT00000106282;ENSGALT00000106379;ENSGALT00000094227;ENSGALT00000097190;ENSGALT00000010309;ENSGALT00000062303;ENSGALT00000090306;ENSG…	K04490+K05698+K06086+K06084+K06592+K05748+K06082+K04492+K05690+K05692+K05689+K04237+K04498+K05695+K05747+K05702+K04491+K05627+K05703+K05699+K05704+K16848+K05691
Hematopoietic cell lineage	35	334	0.920503	1	ko04640	MTCONS_00003227;MTCONS_00032330;MTCONS_00018806;MTCONS_00047106;MTCONS_00014004;MTCONS_00032188;MTCONS_00003966;MTCONS_00047117;MTCONS_00047147;MTCONS_00047122;MTCONS_00047118;ENSGALT00000079162;ENSGALT00000103555;ENSGALT00000052341;ENSGALT00000106363;ENSGALT00000032019;ENSGALT00000093987;ENSGALT00000055957;ENSGALT00000067844;ENSGALT00000102160;ENSGALT00000097059;ENSGALT00000104205;ENSGALT0000009…	K04386+K04011+K06457+K06458+K05090+K05453+K05092+K06261+K06459+K06454+K05056+K06482+K06476+K06856+K04008+K06483
PPAR signaling pathway	38	362	0.926536	1	ko03320	MTCONS_00015876;MTCONS_00051609;MTCONS_00002421;MTCONS_00040461;MTCONS_00049741;MTCONS_00051608;MTCONS_00001616;MTCONS_00063576;MTCONS_00022757;MTCONS_00008993;MTCONS_00022755;MTCONS_00041123;MTCONS_00021084;MTCONS_00045432;MTCONS_00040810;MTCONS_00040459;MTCONS_00040457;ENSGALT00000012356;ENSGALT00000048096;ENSGALT00000024341;ENSGALT00000037774;ENSGALT00000070755;ENSGALT00000079773;ENSGALT000000…	K08770+K06086+K00864+K00249+K08765+K01059+K08768+K07431+K08746+K01596+K08753+K17284+K08761+K08752+K08526+K08762+K08745+K08530
HIF-1 signaling pathway	30	295	0.933391	1	ko04066	MTCONS_00058597;MTCONS_00061447;MTCONS_00050785;MTCONS_00016914;MTCONS_00051573;MTCONS_00017268;MTCONS_00051574;MTCONS_00047384;MTCONS_00028342;MTCONS_00029589;MTCONS_00026502;MTCONS_00028802;MTCONS_00013181;MTCONS_00029587;ENSGALT00000020816;ENSGALT00000002845;ENSGALT00000037607;ENSGALT00000097190;ENSGALT00000078203;ENSGALT00000079072;ENSGALT00000049654;ENSGALT00000033583;ENSGALT00000023444;ENSG…	K14736+K02649+K04456+K04515+K19663+K04688+K00922+K00844+K05465+K07203+K05459+K05121+K02580+K04498+K03259+K01689+K09592+K03870
Glycine, serine and threonine metabolism	15	162	0.937279	1	ko00260	MTCONS_00062682;MTCONS_00011606;MTCONS_00012300;MTCONS_00011603;MTCONS_00052460;ENSGALT00000024496;ENSGALT00000005433;ENSGALT00000094639;ENSGALT00000054194;ENSGALT00000105673;ENSGALT00000089852;ENSGALT00000103068;ENSGALT00000079356;ENSGALT00000102936;ENSGALT00000089119	K00827+K11529+K00605+K01754+K00831+K01697+K00552+K00049+K00542
Phosphonate and phosphinate metabolism	2	33	0.937577	1	ko00440	ENSGALT00000102748;ENSGALT00000099249	K00993+K00968
Biosynthesis of unsaturated fatty acids	5	66	0.938217	1	ko01040	ENSGALT00000105516;ENSGALT00000047356;ENSGALT00000020803;ENSGALT00000062965;ENSGALT00000087758	K10203+K12405+K10205+K10250+K17360
Pathways in cancer	223	1902	0.940932	1	ko05200	MTCONS_00029302;MTCONS_00060312;MTCONS_00051197;MTCONS_00037026;MTCONS_00037027;MTCONS_00027363;MTCONS_00004250;MTCONS_00028678;MTCONS_00028672;MTCONS_00061447;MTCONS_00037031;MTCONS_00052446;MTCONS_00041042;MTCONS_00050785;MTCONS_00049246;MTCONS_00004339;MTCONS_00052050;MTCONS_00048884;MTCONS_00003563;MTCONS_00033564;MTCONS_00058133;MTCONS_00051573;MTCONS_00001616;MTCONS_00058221;MTCONS_00051351…	K04490+K20996+K09289+K00799+K02599+K02354+K04273+K02649+K05126+K19464+K04456+K05858+K01384+K04397+K03174+K06225+K02375+K02353+K04515+K04634+K04538+K04467+K03511+K06618+K04462+K04366+K04469+K19663+K03099+K04726+K18496+K01313+K04440+K04398+K04688+K03914+K00922+K05090+K06240+K06230+K05092+K08736+K04411+K08551+K11217+K05638+K17386+K04738+K05064+K07203+K04079+K04492+K22603+K05459+K04702+K01110+K11987+…
Fc gamma R-mediated phagocytosis	51	483	0.946987	1	ko04666	MTCONS_00024946;MTCONS_00061447;MTCONS_00050785;MTCONS_00012420;MTCONS_00061747;MTCONS_00017268;MTCONS_00047384;MTCONS_00028342;MTCONS_00000768;MTCONS_00033955;ENSGALT00000059785;ENSGALT00000078997;ENSGALT00000100619;ENSGALT00000036292;ENSGALT00000058550;ENSGALT00000065466;ENSGALT00000072542;ENSGALT00000101322;ENSGALT00000102219;ENSGALT00000084418;ENSGALT00000098926;ENSGALT00000024555;ENSGALT0000…	K12562+K02649+K04456+K04366+K00889+K19663+K04688+K00922+K05748+K01080+K06478+K12559+K06068+K04409+K05768+K05747+K05855+K05754+K06274+K06856+K08011+K03084+K01115+K05765+K15909
Aminoacyl-tRNA biosynthesis	13	147	0.949199	1	ko00970	MTCONS_00025271;MTCONS_00062772;MTCONS_00057425;MTCONS_00004293;MTCONS_00041980;ENSGALT00000057851;ENSGALT00000106813;ENSGALT00000102921;ENSGALT00000027904;ENSGALT00000096151;ENSGALT00000092844;ENSGALT00000106149;ENSGALT00000086942	K01889+K02433+K01868+K01893+K01873+K01876+K14163+K01886+K10837
Glucagon signaling pathway	37	363	0.949287	1	ko04922	MTCONS_00006941;MTCONS_00049741;MTCONS_00050785;MTCONS_00049246;MTCONS_00051573;MTCONS_00001616;MTCONS_00026014;MTCONS_00055052;MTCONS_00022757;MTCONS_00051574;MTCONS_00022755;MTCONS_00045432;MTCONS_00016041;ENSGALT00000012356;ENSGALT00000052958;ENSGALT00000054981;ENSGALT00000097190;ENSGALT00000097825;ENSGALT00000062800;ENSGALT00000042911;ENSGALT00000077458;ENSGALT00000061851;ENSGALT00000062396;E…	K19008+K08765+K04456+K05858+K04515+K04634+K01084+K01946+K01596+K07200+K04498+K04345+K07202+K07190+K07199+K04958+K09047+K00873+K02183+K00693+K08042
mRNA surveillance pathway	38	373	0.951751	1	ko03015	MTCONS_00008177;MTCONS_00044285;MTCONS_00002421;MTCONS_00044282;MTCONS_00028257;MTCONS_00039325;MTCONS_00059690;MTCONS_00042959;MTCONS_00059692;MTCONS_00030556;MTCONS_00034175;ENSGALT00000060059;ENSGALT00000099149;ENSGALT00000101271;ENSGALT00000024924;ENSGALT00000106576;ENSGALT00000067650;ENSGALT00000058106;ENSGALT00000081184;ENSGALT00000102773;ENSGALT00000104082;ENSGALT00000100316;ENSGALT0000002…	K12875+K08873+K11583+K15544+K13171+K13114+K14405+K11125+K14411+K14401+K14327+K13917+K04354+K11584+K13126+K12883+K15542
Endocytosis	146	1284	0.953649	1	ko04144	MTCONS_00059709;MTCONS_00024946;MTCONS_00059661;MTCONS_00017515;MTCONS_00017503;MTCONS_00001366;MTCONS_00012431;MTCONS_00014489;MTCONS_00017505;MTCONS_00001362;MTCONS_00056388;MTCONS_00017545;MTCONS_00017257;MTCONS_00017262;MTCONS_00059658;MTCONS_00059712;MTCONS_00059657;MTCONS_00047435;MTCONS_00013168;MTCONS_00027653;MTCONS_00059672;MTCONS_00060974;MTCONS_00018944;MTCONS_00017543;MTCONS_00018453…	K06751+K12562+K12495+K12471+K09526+K19475+K08291+K13305+K12485+K01528+K18440+K00889+K19476+K12478+K07903+K11981+K12186+K07876+K10396+K04679+K07887+K04237+K12491+K10591+K18464+K12486+K11866+K12472+K04705+K05747+K05754+K07897+K12193+K12196+K12484+K11247+K12487+K03283+K12188+K05704+K15053+K05737+K01115+K12482+K04645+K07879+K18466
Neuroactive ligand-receptor interaction	87	800	0.962135	1	ko04080	MTCONS_00013756;MTCONS_00016195;MTCONS_00028678;MTCONS_00028672;MTCONS_00017395;MTCONS_00062693;MTCONS_00017397;MTCONS_00003563;MTCONS_00017396;MTCONS_00006245;MTCONS_00028675;MTCONS_00058404;MTCONS_00006240;MTCONS_00011597;MTCONS_00003561;MTCONS_00014732;MTCONS_00006243;MTCONS_00006247;MTCONS_00054272;MTCONS_00049944;MTCONS_00062950;MTCONS_00041123;MTCONS_00028671;MTCONS_00029736;MTCONS_00028674…	K04136+K01315+K04273+K04615+K05081+K04286+K01312+K08388+K04605+K05209+K04588+K01313+K03914+K05202+K04153+K05251+K04230+K05207+K05175+K05219+K05547+K05220+K04217+K05212+K04241+K04296+K04237+K04291+K04261+K04294+K04129+K05211+K04818+K04150+K04578+K04131+K05221+K05840+K04284+K03915+K12333+K23143+K04010+K04809+K04262+K04232+K04275+K04203+K05226+K04290+K05190+K05186+K04226+K03916+K05184+K05181+K04205+…
Fatty acid metabolism	10	123	0.962899	1	ko01212	MTCONS_00040461;MTCONS_00049741;MTCONS_00040459;MTCONS_00040457;ENSGALT00000105516;ENSGALT00000047356;ENSGALT00000020803;ENSGALT00000062965;ENSGALT00000042717;ENSGALT00000103198	K00249+K08765+K10203+K12405+K10205+K10250+K00626+K00665
RNA polymerase	31	318	0.96384	1	ko03020	MTCONS_00041608;MTCONS_00046103;MTCONS_00030298;MTCONS_00019232;MTCONS_00028389;MTCONS_00032267;MTCONS_00031545;MTCONS_00059023;MTCONS_00029397;MTCONS_00017563;ENSGALT00000094820;ENSGALT00000099524;ENSGALT00000050468;ENSGALT00000057466;ENSGALT00000051515;ENSGALT00000095152;ENSGALT00000106926;ENSGALT00000107045;ENSGALT00000093303;ENSGALT00000095912;ENSGALT00000095782;ENSGALT00000083906;ENSGALT0000…	K03006+K14721+K03016+K03026+K03021+K03018+K03027+K03023
Fatty acid biosynthesis	2	38	0.964711	1	ko00061	MTCONS_00016041;ENSGALT00000103198	K01946+K00665
Fatty acid elongation	4	62	0.96611	1	ko00062	ENSGALT00000105516;ENSGALT00000020803;ENSGALT00000062965;ENSGALT00000087758	K10203+K10205+K10250+K17360
Glycerolipid metabolism	36	365	0.967533	1	ko00561	MTCONS_00037164;MTCONS_00001644;MTCONS_00002421;MTCONS_00005832;MTCONS_00011606;MTCONS_00037166;MTCONS_00001616;MTCONS_00063576;MTCONS_00037163;MTCONS_00022757;MTCONS_00037169;MTCONS_00022755;MTCONS_00041123;MTCONS_00011603;MTCONS_00033955;MTCONS_00045432;ENSGALT00000065813;ENSGALT00000071329;ENSGALT00000064972;ENSGALT00000092764;ENSGALT00000073442;ENSGALT00000093235;ENSGALT00000037774;ENSGALT000…	K15728+K16816+K00864+K00011+K11529+K01059+K01080+K00901+K13506
Synaptic vesicle cycle	19	211	0.967594	1	ko04721	MTCONS_00018453;MTCONS_00056688;ENSGALT00000072222;ENSGALT00000051007;ENSGALT00000107271;ENSGALT00000103749;ENSGALT00000092882;ENSGALT00000096526;ENSGALT00000006753;ENSGALT00000034743;ENSGALT00000093058;ENSGALT00000092003;ENSGALT00000073456;ENSGALT00000062438;ENSGALT00000077448;ENSGALT00000093236;ENSGALT00000079008;ENSGALT00000082874;ENSGALT00000093808	K01528+K05046+K05035+K02147+K05037+K08486+K15290+K02152+K15296+K04645+K02145+K15293+K05038
Glycosphingolipid biosynthesis - globo series	2	39	0.968566	1	ko00603	MTCONS_00002711;ENSGALT00000092547	K03877+K12373
Thyroid hormone synthesis	24	259	0.97058	1	ko04918	MTCONS_00049246;MTCONS_00001616;MTCONS_00026014;MTCONS_00017268;MTCONS_00043946;MTCONS_00022757;MTCONS_00022755;MTCONS_00045432;MTCONS_00032415;ENSGALT00000102308;ENSGALT00000104308;ENSGALT00000037928;ENSGALT00000103257;ENSGALT00000097825;ENSGALT00000080765;ENSGALT00000047778;ENSGALT00000058384;ENSGALT00000014420;ENSGALT00000090693;ENSGALT00000097495;ENSGALT00000006090;ENSGALT00000054279;ENSGALT0…	K05858+K04634+K19663+K06233+K05251+K08046+K09487+K08047+K04345+K04958+K09047+K08048+K08042+K00383
Shigellosis	31	327	0.976106	1	ko05131	MTCONS_00021880;MTCONS_00022040;MTCONS_00051351;MTCONS_00013337;MTCONS_00000768;MTCONS_00010250;ENSGALT00000064941;ENSGALT00000073426;ENSGALT00000015673;ENSGALT00000012477;ENSGALT00000037607;ENSGALT00000049866;ENSGALT00000106841;ENSGALT00000073878;ENSGALT00000046804;ENSGALT00000051098;ENSGALT00000098926;ENSGALT00000092603;ENSGALT00000105146;ENSGALT00000001496;ENSGALT00000077610;ENSGALT00000018064…	K08727+K12366+K04467+K04440+K05748+K08846+K05692+K06106+K02580+K03362+K05740+K05719+K05747+K05754+K08339+K04514+K05704+K05759
Peroxisome	27	291	0.976577	1	ko04146	MTCONS_00006290;MTCONS_00054910;MTCONS_00001770;MTCONS_00051217;MTCONS_00024935;MTCONS_00040810;MTCONS_00037006;ENSGALT00000047356;ENSGALT00000076481;ENSGALT00000080135;ENSGALT00000094503;ENSGALT00000104472;ENSGALT00000100264;ENSGALT00000083659;ENSGALT00000108201;ENSGALT00000096481;ENSGALT00000079527;ENSGALT00000077172;ENSGALT00000086986;ENSGALT00000097495;ENSGALT00000064159;ENSGALT00000095706;EN…	K11517+K00031+K13356+K03781+K01640+K08746+K12405+K13273+K17879+K00649+K13239+K13342+K13279+K13337+K13355+K00477
Basal transcription factors	15	179	0.977054	1	ko03022	MTCONS_00027770;MTCONS_00006193;MTCONS_00020571;MTCONS_00050871;MTCONS_00043575;ENSGALT00000073186;ENSGALT00000099809;ENSGALT00000099669;ENSGALT00000104480;ENSGALT00000005127;ENSGALT00000083641;ENSGALT00000107746;ENSGALT00000055758;ENSGALT00000098176;ENSGALT00000102061	K03125+K03129+K03121+K10842+K03137+K03142
Melanogenesis	36	374	0.978124	1	ko04916	MTCONS_00029302;MTCONS_00004250;MTCONS_00049246;MTCONS_00004339;MTCONS_00033564;MTCONS_00058133;MTCONS_00051573;MTCONS_00001616;MTCONS_00004336;MTCONS_00026014;MTCONS_00012420;MTCONS_00017268;MTCONS_00022757;MTCONS_00051574;MTCONS_00022755;MTCONS_00045432;MTCONS_00043635;ENSGALT00000102308;ENSGALT00000087627;ENSGALT00000097190;ENSGALT00000103257;ENSGALT00000097825;ENSGALT00000033956;ENSGALT000000…	K04490+K02354+K05858+K01384+K02375+K02353+K04515+K04634+K04366+K19663+K04492+K08046+K04630+K04498+K08047+K04345+K09455+K04491+K08048+K02183+K08042+K03083+K01558+K00572
Vascular smooth muscle contraction	47	474	0.979919	1	ko04270	MTCONS_00013756;MTCONS_00049246;MTCONS_00001616;MTCONS_00026014;MTCONS_00012420;MTCONS_00017268;MTCONS_00022757;MTCONS_00011752;MTCONS_00022755;MTCONS_00045432;MTCONS_00001406;MTCONS_00048245;MTCONS_00011743;ENSGALT00000019136;ENSGALT00000102308;ENSGALT00000036292;ENSGALT00000058550;ENSGALT00000080297;ENSGALT00000094991;ENSGALT00000103257;ENSGALT00000097825;ENSGALT00000107443;ENSGALT00000063216;E…	K04136+K05858+K04634+K04366+K19663+K04851+K04850+K16342+K00907+K08046+K06068+K04936+K08047+K04345+K04958+K12319+K08048+K02183+K04514+K12333+K04346+K04226+K08042+K01047
cGMP-PKG signaling pathway	61	604	0.984622	1	ko04022	MTCONS_00013756;MTCONS_00050785;MTCONS_00049246;MTCONS_00044069;MTCONS_00001616;MTCONS_00026014;MTCONS_00012420;MTCONS_00035313;MTCONS_00022757;MTCONS_00029506;MTCONS_00035319;MTCONS_00027478;MTCONS_00011752;MTCONS_00022755;MTCONS_00059982;MTCONS_00045432;MTCONS_00035314;MTCONS_00020571;MTCONS_00001406;MTCONS_00011743;MTCONS_00035317;ENSGALT00000019136;ENSGALT00000086509;ENSGALT00000106107;ENSGAL…	K04136+K04456+K05858+K13762+K04634+K04366+K05849+K15041+K17332+K04851+K05853+K03121+K04850+K00907+K05862+K08046+K04630+K05850+K04936+K08047+K04958+K12319+K09047+K06274+K04969+K08048+K02183+K04514+K04454+K04346+K08042+K03916+K09262+K15040
Salmonella infection	27	300	0.985227	1	ko05132	MTCONS_00013337;MTCONS_00000768;MTCONS_00028374;MTCONS_00021562;MTCONS_00018413;ENSGALT00000023517;ENSGALT00000015673;ENSGALT00000091792;ENSGALT00000037607;ENSGALT00000004484;ENSGALT00000049664;ENSGALT00000035212;ENSGALT00000098926;ENSGALT00000001496;ENSGALT00000087050;ENSGALT00000054818;ENSGALT00000045494;ENSGALT00000067279;ENSGALT00000018064;ENSGALT00000018097;ENSGALT00000087964;ENSGALT00000065…	K04440+K05748+K15348+K10415+K10414+K12964+K05692+K02580+K13883+K01370+K07898+K05747+K05754+K07897+K04514+K10416+K04448+K05759
Fat digestion and absorption	5	84	0.987596	1	ko04975	MTCONS_00033955;MTCONS_00038194;ENSGALT00000079267;ENSGALT00000103526;ENSGALT00000030452	K01080+K05683+K13885+K01047
Endocrine and other factor-regulated calcium reabsorption	16	200	0.988823	1	ko04961	MTCONS_00049246;MTCONS_00001616;MTCONS_00026014;MTCONS_00018453;MTCONS_00056688;MTCONS_00017268;MTCONS_00022757;MTCONS_00022755;MTCONS_00045432;ENSGALT00000102308;ENSGALT00000103749;ENSGALT00000097825;ENSGALT00000014420;ENSGALT00000096526;ENSGALT00000077448;ENSGALT00000091205	K05858+K04634+K01528+K19663+K08046+K04345+K04645+K03916
Leishmaniasis	25	288	0.989733	1	ko05140	MTCONS_00032330;MTCONS_00056384;ENSGALT00000048282;ENSGALT00000106363;ENSGALT00000037607;ENSGALT00000073878;ENSGALT00000013275;ENSGALT00000024793;ENSGALT00000104205;ENSGALT00000092862;ENSGALT00000092633;ENSGALT00000001312;ENSGALT00000096025;ENSGALT00000055431;ENSGALT00000101450;ENSGALT00000108346;ENSGALT00000108026;ENSGALT00000097081;ENSGALT00000093499;ENSGALT00000095137;ENSGALT00000105629;ENSGAL…	K04011+K11217+K11987+K02580+K05719+K10159+K04447+K06856+K08011+K05443+K04448+K06483
African trypanosomiasis	18	222	0.990413	1	ko05143	MTCONS_00049246;MTCONS_00001616;MTCONS_00026014;MTCONS_00017268;MTCONS_00022757;MTCONS_00022755;MTCONS_00045432;ENSGALT00000104205;ENSGALT00000014420;ENSGALT00000092633;ENSGALT00000001312;ENSGALT00000096025;ENSGALT00000089907;ENSGALT00000108026;ENSGALT00000097081;ENSGALT00000093499;ENSGALT00000105629;ENSGALT00000105645	K05858+K04634+K19663+K06856+K05443+K01392
Vibrio cholerae infection	10	145	0.992729	1	ko05110	ENSGALT00000015673;ENSGALT00000096755;ENSGALT00000097825;ENSGALT00000047691;ENSGALT00000092882;ENSGALT00000018064;ENSGALT00000054667;ENSGALT00000073456;ENSGALT00000062426;ENSGALT00000093236	K05692+K10949+K04345+K05031+K02147+K02152+K10951+K02145
Inositol phosphate metabolism	26	309	0.99466	1	ko00562	MTCONS_00049246;MTCONS_00061747;MTCONS_00004176;MTCONS_00028342;MTCONS_00052281;ENSGALT00000100948;ENSGALT00000014757;ENSGALT00000098294;ENSGALT00000005757;ENSGALT00000045824;ENSGALT00000058133;ENSGALT00000013063;ENSGALT00000102604;ENSGALT00000054440;ENSGALT00000062374;ENSGALT00000101322;ENSGALT00000100804;ENSGALT00000094516;ENSGALT00000014420;ENSGALT00000082983;ENSGALT00000048796;ENSGALT00000090…	K05858+K00889+K18081+K00922+K01106+K05857+K00911+K00888+K01110+K01092+K19801+K18082+K20279+K01109+K03084+K00913+K15909+K01858+K10572
Small cell lung cancer	47	509	0.995696	1	ko05222	MTCONS_00061447;MTCONS_00050785;MTCONS_00048884;MTCONS_00051351;MTCONS_00057425;MTCONS_00003784;MTCONS_00028342;MTCONS_00031359;MTCONS_00048880;MTCONS_00003785;ENSGALT00000005757;ENSGALT00000048282;ENSGALT00000079835;ENSGALT00000059989;ENSGALT00000002051;ENSGALT00000014903;ENSGALT00000096429;ENSGALT00000100120;ENSGALT00000037607;ENSGALT00000073878;ENSGALT00000049224;ENSGALT00000101011;ENSGALT0000…	K02649+K04456+K03174+K04467+K03511+K06618+K00922+K06240+K01110+K11987+K05637+K06244+K06243+K05636+K08526+K02580+K05719+K05725+K06626+K06482+K06476+K06237+K09849+K06487
Pentose and glucuronate interconversions	2	56	0.995858	1	ko00040	MTCONS_00005832;ENSGALT00000088069	K00011
Retrograde endocannabinoid signaling	40	448	0.996372	1	ko04723	MTCONS_00047430;MTCONS_00049246;MTCONS_00001616;MTCONS_00058221;MTCONS_00026014;MTCONS_00017268;MTCONS_00022757;MTCONS_00013337;MTCONS_00011752;MTCONS_00022755;MTCONS_00045432;MTCONS_00001406;MTCONS_00011743;MTCONS_00039796;ENSGALT00000048282;ENSGALT00000102308;ENSGALT00000087627;ENSGALT00000103257;ENSGALT00000097825;ENSGALT00000107443;ENSGALT00000063216;ENSGALT00000093926;ENSGALT00000080765;ENSG…	K13806+K05858+K04634+K04538+K19663+K04440+K04851+K04850+K05175+K11987+K08046+K04630+K08047+K04345+K04958+K04536+K08048+K04347+K07825+K05190+K05186+K08042+K05184+K05181
Protein export	1	43	0.997321	1	ko03060	MTCONS_00060199	K03217
Ribosome biogenesis in eukaryotes	13	193	0.99794	1	ko03008	MTCONS_00002421;ENSGALT00000020877;ENSGALT00000047086;ENSGALT00000014298;ENSGALT00000019309;ENSGALT00000001557;ENSGALT00000066476;ENSGALT00000055724;ENSGALT00000069741;ENSGALT00000086207;ENSGALT00000102311;ENSGALT00000107434;ENSGALT00000084719	K11108+K07178+K14558+K14523+K14575+K14570+K14572+K07936+K14544+K14548+K14539
Non-alcoholic fatty liver disease (NAFLD)	26	325	0.997952	1	ko04932	MTCONS_00061447;MTCONS_00050785;MTCONS_00052050;MTCONS_00039982;MTCONS_00005802;MTCONS_00013337;MTCONS_00053665;MTCONS_00028342;ENSGALT00000043264;ENSGALT00000055814;ENSGALT00000054981;ENSGALT00000092609;ENSGALT00000037607;ENSGALT00000096685;ENSGALT00000062396;ENSGALT00000018097;ENSGALT00000047546;ENSGALT00000014519;ENSGALT00000086559;ENSGALT00000108054;ENSGALT00000055431;ENSGALT00000016770;ENSGA…	K02649+K04456+K04397+K07297+K04726+K04440+K04398+K00922+K04696+K04426+K07200+K02580+K07199+K09113+K04448+K00234+K03083+K16341
Proteasome	3	78	0.998319	1	ko03050	MTCONS_00041695;MTCONS_00041694;ENSGALT00000078414	K02728+K02737
Legionellosis	11	174	0.998327	1	ko05134	MTCONS_00032330;MTCONS_00052050;MTCONS_00051642;MTCONS_00053665;ENSGALT00000106363;ENSGALT00000037607;ENSGALT00000049664;ENSGALT00000013275;ENSGALT00000014519;ENSGALT00000061485;ENSGALT00000106763	K04011+K04397+K04469+K04398+K02580+K01370+K10159+K03283
Ribosome	17	239	0.998476	1	ko03010	MTCONS_00049631;MTCONS_00044386;MTCONS_00018589;ENSGALT00000073186;ENSGALT00000039748;ENSGALT00000051748;ENSGALT00000016736;ENSGALT00000016805;ENSGALT00000087680;ENSGALT00000086652;ENSGALT00000051375;ENSGALT00000087512;ENSGALT00000009517;ENSGALT00000103868;ENSGALT00000012523;ENSGALT00000050499;ENSGALT00000072914	K02892+K02940+K02989+K02893+K02901+K02914+K02874+K02863+K02961+K02921+K02884+K02925+K02975+K02974
Spliceosome	32	389	0.998543	1	ko03040	MTCONS_00008177;MTCONS_00027534;MTCONS_00031305;MTCONS_00027535;MTCONS_00013045;MTCONS_00055464;MTCONS_00030312;MTCONS_00043061;MTCONS_00034417;MTCONS_00013047;ENSGALT00000060059;ENSGALT00000091035;ENSGALT00000105979;ENSGALT00000091894;ENSGALT00000084061;ENSGALT00000060233;ENSGALT00000069600;ENSGALT00000090729;ENSGALT00000053867;ENSGALT00000099719;ENSGALT00000103370;ENSGALT00000050083;ENSGALT0000…	K12875+K12893+K12831+K12819+K12821+K12879+K12887+K12872+K12855+K12896+K12817+K10599+K12827+K11086+K03283+K12885+K12883+K12857
Tuberculosis	58	633	0.998564	1	ko05152	MTCONS_00032330;MTCONS_00050785;MTCONS_00051573;MTCONS_00044400;MTCONS_00012420;MTCONS_00030598;MTCONS_00005802;MTCONS_00051574;MTCONS_00005236;MTCONS_00030600;MTCONS_00013337;MTCONS_00053665;MTCONS_00030599;MTCONS_00056384;MTCONS_00039220;MTCONS_00044405;MTCONS_00010250;ENSGALT00000046531;ENSGALT00000088079;ENSGALT00000035036;ENSGALT00000045580;ENSGALT00000106363;ENSGALT00000092609;ENSGALT000000…	K04011+K04456+K04515+K05398+K04366+K05403+K04726+K12478+K04440+K04398+K11217+K08846+K06528+K07887+K08066+K06560+K12794+K02580+K04498+K10169+K10159+K08064+K05855+K07897+K04447+K06856+K02183+K05443+K07369+K05704+K13916
Alzheimer's disease	54	610	0.999272	1	ko05010	MTCONS_00049246;MTCONS_00052050;MTCONS_00001616;MTCONS_00063576;MTCONS_00026014;MTCONS_00014732;MTCONS_00022757;MTCONS_00005802;MTCONS_00053665;MTCONS_00037975;MTCONS_00011752;MTCONS_00022755;MTCONS_00059982;MTCONS_00045432;MTCONS_00001406;MTCONS_00011743;MTCONS_00055627;MTCONS_00050080;ENSGALT00000103949;ENSGALT00000065590;ENSGALT00000104658;ENSGALT00000037774;ENSGALT00000092609;ENSGALT000001074…	K05858+K04397+K04634+K01059+K05209+K04726+K04398+K03853+K04851+K05853+K04850+K09054+K04505+K04550+K05212+K04522+K05211+K04958+K07747+K02183+K04380+K20723+K00234+K06172+K03083+K04963+K04529
Maturity onset diabetes of the young	1	58	0.999661	1	ko04950	ENSGALT00000053360	K08026
Signaling pathways regulating pluripotency of stem cells	31	407	0.999737	1	ko04550	MTCONS_00004250;MTCONS_00061447;MTCONS_00050785;MTCONS_00054410;MTCONS_00004339;MTCONS_00033564;MTCONS_00058133;MTCONS_00004336;MTCONS_00012420;MTCONS_00028342;MTCONS_00062741;MTCONS_00053107;MTCONS_00062740;MTCONS_00053018;MTCONS_00056384;ENSGALT00000020816;ENSGALT00000016217;ENSGALT00000069675;ENSGALT00000053360;ENSGALT00000033956;ENSGALT00000024793;ENSGALT00000042670;ENSGALT00000053250;ENSGALT…	K02354+K02649+K04456+K11138+K01384+K02375+K02353+K04366+K00922+K05058+K11470+K11488+K11217+K05459+K04676+K17695+K08026+K04447+K05060+K09063+K13568+K03083+K02085+K11487+K01558+K00572
RNA transport	50	605	0.999874	1	ko03013	MTCONS_00008177;MTCONS_00047071;MTCONS_00003302;MTCONS_00039325;MTCONS_00058162;MTCONS_00017934;MTCONS_00059690;MTCONS_00000427;MTCONS_00003299;MTCONS_00047452;MTCONS_00003323;MTCONS_00059692;MTCONS_00043061;MTCONS_00057267;ENSGALT00000060059;ENSGALT00000068273;ENSGALT00000099149;ENSGALT00000047226;ENSGALT00000097844;ENSGALT00000084215;ENSGALT00000058106;ENSGALT00000050904;ENSGALT00000078203;ENSG…	K12875+K14283+K12172+K13171+K03260+K14317+K13114+K14312+K14303+K12879+K14004+K14300+K03259+K14327+K15516+K14523+K03246+K14529+K03257+K07936+K14316+K13174+K14295+K13126+K12883
Oxidative phosphorylation	12	224	0.999941	1	ko00190	MTCONS_00031820;MTCONS_00043669;ENSGALT00000092882;ENSGALT00000012349;ENSGALT00000045144;ENSGALT00000060197;ENSGALT00000016770;ENSGALT00000073456;ENSGALT00000104816;ENSGALT00000093236;ENSGALT00000096540;ENSGALT00000086942	K02258+K01507+K02147+K00234+K02152+K02145
Huntington's disease	62	780	0.999996	1	ko05016	MTCONS_00049246;MTCONS_00041608;MTCONS_00001616;MTCONS_00021679;MTCONS_00026014;MTCONS_00046103;MTCONS_00022757;MTCONS_00029506;MTCONS_00050060;MTCONS_00053665;MTCONS_00006193;MTCONS_00030298;MTCONS_00019232;MTCONS_00022755;MTCONS_00006532;MTCONS_00045432;MTCONS_00032267;MTCONS_00031545;MTCONS_00012530;MTCONS_00059023;MTCONS_00017563;ENSGALT00000086509;ENSGALT00000094820;ENSGALT00000099524;ENSGAL…	K05858+K03006+K04634+K10408+K15041+K10411+K04398+K03129+K04638+K03016+K05862+K04648+K04498+K07202+K04958+K09047+K00234+K10424+K05625+K04645+K08530+K10409+K15040
Epithelial cell signaling in Helicobacter pylori infection	19	337	0.999996	1	ko05120	MTCONS_00021880;MTCONS_00051351;MTCONS_00013337;MTCONS_00002577;MTCONS_00028695;ENSGALT00000073426;ENSGALT00000036727;ENSGALT00000037607;ENSGALT00000102219;ENSGALT00000092882;ENSGALT00000092603;ENSGALT00000105146;ENSGALT00000018097;ENSGALT00000049208;ENSGALT00000070498;ENSGALT00000106706;ENSGALT00000055431;ENSGALT00000073456;ENSGALT00000093236	K08727+K04467+K04440+K06735+K07293+K06786+K02580+K04409+K02147+K05704+K05737+K04448+K02152+K02145
Toxoplasmosis	30	476	0.999999	1	ko05145	MTCONS_00050785;MTCONS_00062718;MTCONS_00040071;MTCONS_00051351;MTCONS_00013337;MTCONS_00053665;MTCONS_00031359;MTCONS_00056384;ENSGALT00000079835;ENSGALT00000059989;ENSGALT00000002051;ENSGALT00000087627;ENSGALT00000014903;ENSGALT00000037607;ENSGALT00000073878;ENSGALT00000013275;ENSGALT00000101011;ENSGALT00000092603;ENSGALT00000105146;ENSGALT00000024793;ENSGALT00000052602;ENSGALT00000018097;ENSGA…	K04456+K13412+K11219+K04467+K04440+K04398+K06240+K11217+K05637+K06244+K04630+K06243+K05636+K02580+K05719+K10159+K04447+K05443+K03283
Parkinson's disease	10	255	1	1	ko05012	MTCONS_00016426;MTCONS_00029506;MTCONS_00012300;MTCONS_00004786;ENSGALT00000086509;ENSGALT00000087627;ENSGALT00000092893;ENSGALT00000097825;ENSGALT00000016770;ENSGALT00000086367	K04552+K15041+K03178+K08844+K05862+K04630+K04557+K04345+K00234+K15040
Amoebiasis	99	1181	1	1	ko05146	MTCONS_00003227;MTCONS_00061447;MTCONS_00049246;MTCONS_00001616;MTCONS_00019210;MTCONS_00039325;MTCONS_00026014;MTCONS_00030006;MTCONS_00017268;MTCONS_00022757;MTCONS_00037306;MTCONS_00028342;MTCONS_00031359;MTCONS_00022755;MTCONS_00002846;MTCONS_00016691;MTCONS_00045432;MTCONS_00007001;MTCONS_00036945;ENSGALT00000079162;ENSGALT00000088079;ENSGALT00000079511;ENSGALT00000079835;ENSGALT00000059989;…	K04386+K02649+K05858+K04634+K06236+K10955+K19663+K00922+K06240+K07887+K05637+K06244+K06243+K05636+K19720+K02580+K04345+K13963+K10159+K07898+K05725+K07897+K06237+K06856+K05443+K05699
